# Supplementary material for: The genomic scale of fluctuating selection in a natural plant population
Source: Evol Lett. 2022 Dec 11;6(6):506–21. doi: 10.1002/evl3.308 (PMC9783439; doi:10.1002/evl3.308)
Supplement: Supplementary file 3 — Supplemental Table 1: The 1796 SNPs significant for fluctuating selection (A) and 40 SNPs significant for directional selection (B) are reported with parameter estimates from testing. Supplemental Table 2. Linkage disequilibrium measured as r2 was calculated for SNPs in the time series analysis. Supplemental Table 3. The covariances between mean allelic change statistics at Fluctuating SNPs (either minor alleles or perennial alleles) and mean polygenic scores are reported for each trait. Supplemental Table 4. The covariance of changes, corrected for estimation error, for all pairwise comparisons of intervals. Supplemental Table 5. The true change in dz (estimation error factored out) is estimated as a mixture of normal distributions by ASHR, all SNPs included. Supplemental Table 6. The mean number of tests with a p‐value less than the cut‐off (reported in first column) are given for the neutral simulation in the second and third column. [file EVL3-6-506-s003.xlsx]

## Sheet: Fluctuating.SNPs
chromosome	position	Reference base	Alternative base	Number of timepoints	Mean z	z_1998	z_2021	LRT_Directional change	pvalue_directional_change	z_1998	z_2007	z_2010	z_2011	z_2012	z_2013	z_2014	z_2015	z_2016	z_2017	z_2021	LRT_fluctuating_change	pvalue_fluctuating_change
Chr_01	274523	C	T	11	0.909258	1.04913	0.772592	16.3106	5.37614e-05	1.16231	0.79499	0.884642	0.81052	0.893127	0.821695	0.932657	0.802534	0.738749	0.85313	0.848512	38.8897	2.6543e-05
Chr_01	347143	A	T	11	0.797227	0.775649	0.818624	0.40754	0.523221	0.712074	0.961859	0.846502	0.828976	0.666206	0.797398	0.743446	0.967645	0.713286	0.883679	0.803497	37.3663	4.89012e-05
Chr_01	386832	T	C	11	1.8552	1.88415	1.82769	0.654563	0.418486	1.78067	2.11539	1.71186	1.89541	1.8923	1.86997	1.76887	1.72582	1.93689	1.97163	1.75676	45.3691	1.86534e-06
Chr_01	386852	G	T	11	1.53316	1.57194	1.49571	1.22858	0.267683	1.48935	1.77089	1.40094	1.59725	1.49884	1.55569	1.43541	1.41322	1.58541	1.61819	1.448	38.2713	3.40382e-05
Chr_01	386953	T	A	11	1.28009	1.29583	1.26472	0.209775	0.646944	1.22762	1.49199	1.13982	1.35908	1.26502	1.23187	1.23654	1.16728	1.33952	1.43508	1.21204	41.8638	7.92896e-06
Chr_01	387317	C	T	11	2.17149	2.1447	2.19848	0.653815	0.418752	2.2708	2.13789	2.11819	2.12418	2.14104	2.06095	1.96711	2.12349	2.25488	2.17023	2.31518	37.8782	3.98493e-05
Chr_01	387335	G	A	11	2.1172	2.08543	2.14919	0.917708	0.338078	2.22672	2.0358	2.05459	2.0944	2.08154	2.02678	1.92531	2.05852	2.20503	2.07804	2.2777	40.9587	1.14755e-05
Chr_01	399392	C	T	11	1.73968	1.83031	1.65057	7.10503	0.00768678	1.96566	1.75117	1.59249	1.63489	1.60023	1.72707	1.52552	1.67758	1.70393	1.79724	1.7176	45.1213	2.06784e-06
Chr_01	399454	A	G	11	1.79759	1.89418	1.70535	7.46863	0.00627832	2.01986	1.82838	1.63026	1.70465	1.62296	1.79216	1.59433	1.76507	1.79095	1.83064	1.763	44.2063	3.0224e-06
Chr_01	882083	C	T	11	0.526618	0.72001	0.331855	33.7177	6.37187e-09	0.841739	0.420835	0.567005	0.501484	0.441289	0.387675	0.243403	0.365008	0.444882	0.325676	0.456017	73.0257	1.15108e-11
Chr_01	1047889	C	A	11	0.939581	0.916916	0.960939	0.394929	0.52972	0.854891	1.05755	0.981252	0.863713	0.906348	0.970504	0.813374	1.16013	1.03648	1.06707	0.859223	37.8245	4.0716e-05
Chr_01	1272810	T	G	11	0.457342	0.464148	0.45062	0.039866	0.841743	0.322838	0.70848	0.612209	0.523176	0.247972	0.425887	0.318844	0.730609	0.334826	0.674816	0.355672	115.885	0
Chr_01	1431143	C	T	11	0.671355	0.670259	0.672389	0.000929983	0.975672	0.651936	0.825985	0.690504	0.600097	0.502691	0.582731	0.57778	0.778004	0.865382	0.93738	0.57714	64.3843	5.31507e-10
Chr_01	1431209	T	C	11	0.619032	0.592037	0.644741	0.580984	0.445927	0.686841	0.743314	0.564423	0.442718	0.335334	0.551596	0.548678	0.852422	0.763657	0.761758	0.653101	81.2801	2.81553e-13
Chr_01	1473480	C	G	11	2.30934	2.4414	2.18403	14.0187	0.000180997	2.50165	2.36529	2.15137	2.29142	2.27721	2.21398	2.15895	2.1499	2.34943	2.34947	2.18677	39.376	2.18133e-05
Chr_01	1640758	C	T	11	1.11042	1.10111	1.11919	0.0667717	0.796097	1.09795	1.25399	0.901854	1.04971	0.974507	1.03596	1.09484	1.50932	1.34497	1.32982	0.957628	125.167	0
Chr_01	1726555	T	C	11	0.944252	1.0938	0.799706	18.3887	1.80119e-05	1.17908	1.0645	0.783604	0.848422	0.778684	0.83553	0.986214	0.905169	0.946175	0.829721	0.849383	49.4026	3.4364e-07
Chr_01	1834655	G	T	11	0.425282	0.345958	0.503234	5.33366	0.0209175	0.359049	0.523172	0.246906	0.34559	0.256062	0.334857	0.429508	0.869569	0.805697	0.789792	0.279685	205.247	0
Chr_01	1834859	A	T	11	0.705681	0.854287	0.567895	16.6011	4.61254e-05	0.760753	0.82596	0.783103	0.740482	0.61985	0.674637	0.765461	0.723263	0.62496	0.741138	0.473896	37.8522	4.02669e-05
Chr_01	1844508	G	A	11	1.14635	1.02439	1.26144	11.6168	0.000653604	1.05831	1.25914	0.962276	1.09653	1.07546	1.26245	1.31589	1.12585	1.13237	1.18637	1.3246	46.135	1.35568e-06
Chr_01	1844542	A	G	11	2.26068	2.33994	2.18501	5.04711	0.024667	2.35105	2.14753	2.3846	2.28746	2.27207	2.11264	2.11296	2.36694	2.29806	2.29948	2.12974	39.3308	2.22157e-05
Chr_01	1844543	T	C	11	1.19367	1.07685	1.30399	10.6759	0.00108541	1.09448	1.31262	1.04925	1.1518	1.15253	1.30014	1.3222	1.14407	1.19087	1.18675	1.37575	39.0851	2.45317e-05
Chr_01	1844800	A	G	11	1.27047	1.16364	1.37235	9.1452	0.00249372	1.18622	1.39065	1.09734	1.23171	1.23634	1.36583	1.39415	1.23116	1.25483	1.29937	1.4366	38.9417	2.59926e-05
Chr_01	1844807	A	G	11	1.24737	1.13564	1.35344	9.89465	0.0016576	1.16388	1.34391	1.08687	1.2175	1.21204	1.33882	1.39618	1.18769	1.23082	1.27694	1.42131	38.6157	2.9638e-05
Chr_01	1846458	A	G	11	2.10646	2.16881	2.04598	3.24773	0.0715224	2.16964	1.94608	2.22191	2.1697	2.19956	2.01485	1.92721	2.2034	2.13918	1.9742	2.0279	44.0374	3.24118e-06
Chr_01	1854310	T	C	11	1.07948	0.961386	1.18866	10.4614	0.00121896	0.952307	1.15256	1.0075	1.16204	1.11059	1.15042	1.01898	0.960503	1.08221	1.02374	1.27731	37.8785	3.98456e-05
Chr_01	1854350	C	A	11	0.971802	0.888358	1.04846	5.15245	0.0232136	0.903602	1.02623	0.897635	1.06688	0.940807	1.03869	0.95796	0.80887	0.94266	0.873838	1.15635	38.476	3.13509e-05
Chr_01	2233354	T	A	11	1.57389	1.54488	1.60241	0.727828	0.393588	1.74148	1.45384	1.48278	1.49248	1.5248	1.57351	1.37885	1.48891	1.52623	1.551	1.78059	56.535	1.62959e-08
Chr_01	2233362	G	C	11	1.49829	1.47656	1.5194	0.395615	0.529363	1.66467	1.38752	1.41375	1.4099	1.46182	1.4969	1.33566	1.40646	1.42605	1.46022	1.69892	51.9038	1.18886e-07
Chr_01	2295993	T	A	11	1.30387	1.33348	1.27644	0.657707	0.417371	1.24796	1.29764	1.225	1.37976	1.4549	1.37335	1.16599	1.36638	1.30221	1.4161	1.15677	37.3726	4.87783e-05
Chr_01	2349497	A	G	11	2.15582	2.15611	2.15555	6.6331e-05	0.993502	2.04782	2.29868	2.11651	2.0875	2.16464	2.24456	2.21867	2.23018	2.33302	2.2043	2.00437	46.3292	1.25007e-06
Chr_01	2413813	A	G	11	0.850248	0.9143	0.788496	3.33221	0.0679355	0.766338	1.2137	0.875444	0.819208	0.689621	0.966811	0.802469	0.767172	0.749067	0.842632	0.773981	74.3218	6.44662e-12
Chr_01	2506366	C	T	11	0.765996	0.880853	0.658394	10.0847	0.00149507	0.770171	1.08212	0.818036	0.721847	0.632358	0.787406	0.708215	0.687938	0.633553	0.804838	0.637338	51.2956	1.54023e-07
Chr_01	2881184	A	G	11	2.08428	2.133	2.03794	1.90685	0.167313	2.25332	2.06153	2.1416	1.99756	1.98041	1.99375	1.93274	2.11747	1.99004	1.93598	2.19023	41.2282	1.02813e-05
Chr_01	2881644	G	A	11	0.945999	0.949328	0.942797	0.00900955	0.924379	0.824104	1.03207	0.865221	1.0368	0.996165	1.03894	1.0865	0.898988	1.00772	1.04763	0.795699	39.5768	2.01126e-05
Chr_01	2881647	A	G	11	2.2276	2.21392	2.24085	0.154412	0.694354	2.34494	2.14957	2.29516	2.13217	2.19011	2.11904	2.0917	2.28963	2.15967	2.12533	2.39985	44.7077	2.45529e-06
Chr_01	3186930	A	G	11	2.53159	2.54729	2.51698	0.186851	0.66555	2.60322	2.4577	2.50648	2.47148	2.40458	2.70303	2.69224	2.47052	2.40281	2.49586	2.55624	37.9372	3.89195e-05
Chr_01	3192243	T	A	11	2.56092	2.60022	2.52402	1.17192	0.279006	2.56316	2.61871	2.53314	2.6772	2.39322	2.64463	2.74671	2.42761	2.51549	2.48454	2.5263	37.4336	4.76044e-05
Chr_01	3192362	T	C	11	0.51303	0.502267	0.523183	0.0887959	0.765713	0.505959	0.491969	0.583295	0.483885	0.690393	0.362105	0.233548	0.555243	0.542072	0.611686	0.523612	48.2016	5.70224e-07
Chr_01	3240889	C	T	11	0.49267	0.512413	0.473426	0.327452	0.567163	0.437781	0.631606	0.641914	0.529972	0.369028	0.41821	0.345919	0.650654	0.3824	0.690177	0.421842	59.9829	3.65141e-09
Chr_01	3484828	C	A	11	2.02482	1.91249	2.13513	10.8985	0.000962418	2.04491	1.90313	2.02404	2.00494	1.9915	2.00112	1.9669	1.92176	2.09438	2.09561	2.24978	39.7087	1.90674e-05
Chr_01	3566700	T	G	11	2.40785	2.4024	2.41327	0.0262897	0.871195	2.43532	2.2518	2.54058	2.5068	2.26143	2.43334	2.53878	2.47354	2.38038	2.30726	2.439	45.9919	1.43912e-06
Chr_01	3621034	A	G	11	2.58238	2.61964	2.54651	1.13136	0.287485	2.73933	2.42587	2.58687	2.50931	2.53058	2.58988	2.73638	2.52517	2.41334	2.51325	2.64261	38.8515	2.69549e-05
Chr_01	3621358	G	A	11	2.62085	2.698	2.54814	4.59996	0.0319726	2.7931	2.46798	2.58071	2.60057	2.59601	2.61186	2.78162	2.64044	2.42732	2.4693	2.61916	40.2349	1.54044e-05
Chr_01	3621382	G	A	11	2.62419	2.70266	2.54867	4.99093	0.0254804	2.79868	2.48031	2.5786	2.58856	2.60928	2.60001	2.80193	2.63724	2.42937	2.47273	2.62382	42.715	5.59168e-06
Chr_01	3621384	A	T	11	2.62568	2.70429	2.54995	5.02379	0.0250014	2.80091	2.47601	2.57676	2.59859	2.60764	2.59942	2.79662	2.64481	2.43128	2.48687	2.62131	41.8837	7.86442e-06
Chr_01	3686121	G	T	11	1.98216	2.07605	1.89134	7.12043	0.00762102	1.96088	2.10023	2.08093	2.0494	1.91049	1.90747	2.05046	2.00307	1.96961	2.07192	1.76177	42.5918	5.88217e-06
Chr_01	3808246	A	G	11	1.15681	1.15257	1.16095	0.0151416	0.902067	1.23136	1.06114	1.2067	1.1436	1.1162	1.12925	1.33501	1.04296	0.97677	1.10536	1.27712	39.4044	2.15648e-05
Chr_01	3851088	C	T	11	2.20608	2.38552	2.03912	24.078	9.25093e-07	2.53778	2.04254	2.2027	2.13557	2.0806	2.11238	2.17158	2.08596	2.31006	1.98668	2.09498	67.5745	1.30045e-10
Chr_01	3851089	T	C	11	1.40382	1.23636	1.55973	21.0097	4.56969e-06	1.15462	1.53364	1.43007	1.39944	1.48345	1.43045	1.47996	1.52495	1.32	1.54332	1.56311	44.0586	3.21284e-06
Chr_01	3934722	T	C	11	2.27878	2.17149	2.38071	9.16111	0.00247213	2.10856	2.42262	2.30074	2.32965	2.35989	2.24333	2.3033	2.09872	2.31037	2.41721	2.40177	40.0813	1.63953e-05
Chr_01	3934723	C	T	11	2.28075	2.17051	2.38549	9.6755	0.00186742	2.11798	2.41458	2.29276	2.31602	2.366	2.24441	2.29813	2.11072	2.32501	2.42951	2.40497	38.2453	3.43959e-05
Chr_01	3947356	A	C	11	0.590718	0.647354	0.536586	2.57675	0.108444	0.709729	0.551467	0.614499	0.469481	0.603277	0.550007	0.659602	0.716908	0.403932	0.429431	0.616754	37.7259	4.23553e-05
Chr_01	3951739	T	G	11	1.58337	1.63747	1.53331	2.1898	0.138927	1.67133	1.57375	1.61519	1.37048	1.65693	1.59974	1.55038	1.72003	1.41301	1.5967	1.54421	37.8291	4.06414e-05
Chr_01	4203224	C	G	11	0.708922	0.729162	0.690011	0.309717	0.577854	0.713324	0.836748	0.671555	0.64329	0.640407	0.60139	0.650237	0.895549	0.868697	0.821663	0.606123	43.7793	3.60603e-06
Chr_01	4325439	T	A	11	1.52196	1.50877	1.53498	0.151025	0.697558	1.65918	1.40671	1.55081	1.48888	1.49041	1.45038	1.39	1.42085	1.48988	1.3935	1.72168	50.6519	2.02462e-07
Chr_01	4325447	G	A	11	1.70464	1.70402	1.70525	0.000323111	0.985659	1.84425	1.59725	1.75108	1.67367	1.68086	1.63508	1.54706	1.55384	1.66419	1.56914	1.89235	51.9569	1.16225e-07
Chr_01	4325459	T	C	11	1.59411	1.59171	1.59645	0.00483526	0.944563	1.71795	1.48868	1.62983	1.55656	1.58159	1.54575	1.44391	1.48093	1.55302	1.48362	1.75442	38.6527	2.9201e-05
Chr_01	4325521	T	A	11	1.57652	1.56734	1.58532	0.0682965	0.793833	1.70769	1.48789	1.59022	1.51285	1.55037	1.52833	1.41469	1.49461	1.51824	1.48237	1.75262	39.4285	2.1356e-05
Chr_01	4325529	T	C	11	1.6008	1.62864	1.57457	0.604272	0.436953	1.47258	1.70159	1.60571	1.66155	1.65141	1.64058	1.76181	1.66289	1.64186	1.67427	1.40711	40.3445	1.47336e-05
Chr_01	4325560	A	T	11	1.45677	1.42999	1.48137	0.522488	0.469782	1.59798	1.37573	1.446	1.39353	1.36935	1.39126	1.29591	1.42667	1.39714	1.39252	1.65935	42.6151	5.82616e-06
Chr_01	4435454	A	G	11	2.03654	2.00207	2.07008	0.992487	0.319135	2.02694	2.0897	1.83847	1.96472	2.14766	1.94303	2.0737	2.17051	2.135	2.18077	2.02006	41.0534	1.1041e-05
Chr_01	4435477	T	C	11	2.03363	2.01254	2.05402	0.36527	0.545594	2.01145	2.09258	1.88006	1.95335	2.18269	1.94342	2.0782	2.16213	2.12054	2.16033	1.98892	38.8581	2.68831e-05
Chr_01	4529837	A	G	11	0.775591	0.999761	0.561154	39.0378	4.15688e-10	0.860214	0.819575	0.722625	0.767818	0.869658	0.817515	0.831284	0.85593	0.767888	0.785215	0.299491	115.378	0
Chr_01	4567891	T	G	11	2.32619	2.28984	2.36119	1.07756	0.299245	2.37131	2.29869	2.18879	2.37998	2.37271	2.27388	2.25942	2.32891	2.22751	2.19773	2.50201	38.1458	3.57959e-05
Chr_01	4763362	G	A	11	2.52664	2.52006	2.53288	0.0340447	0.853612	2.55973	2.55356	2.58426	2.49588	2.42011	2.5307	2.67749	2.33246	2.34377	2.6542	2.61081	43.3308	4.33944e-06
Chr_01	4840537	G	C	11	0.511197	0.717019	0.314978	33.1651	8.46584e-09	0.714891	0.779509	0.35114	0.625286	0.37379	0.302557	0.449352	0.317968	0.416388	0.440374	0.370646	81.5151	2.53242e-13
Chr_01	4956463	C	T	11	1.06357	1.03314	1.09268	0.737576	0.390439	1.1868	0.949136	1.0292	0.920123	1.05038	1.0602	1.08082	1.01878	0.922611	1.03718	1.24508	42.7268	5.5647e-06
Chr_01	4964981	A	G	11	1.95702	1.89791	2.01445	2.9648	0.0850951	1.89777	1.91212	2.12169	1.85312	1.91689	1.939	1.91611	2.17516	1.9171	2.11247	1.97442	43.0954	4.7814e-06
Chr_01	5030116	T	A	11	2.40783	2.47426	2.34474	3.39833	0.0652625	2.34056	2.67371	2.47248	2.31055	2.29737	2.42205	2.3763	2.43229	2.34428	2.38282	2.32036	43.1525	4.6703e-06
Chr_01	5030118	T	C	11	2.43841	2.49961	2.38043	2.86635	0.09045	2.38071	2.68122	2.5095	2.34556	2.32227	2.44636	2.40833	2.45343	2.37551	2.4455	2.35844	37.8939	3.96006e-05
Chr_01	5098162	A	G	11	0.720902	0.827359	0.619984	8.89052	0.00286655	0.780718	0.872923	0.627724	0.665164	0.674468	0.712547	0.715044	0.765261	0.713923	0.842232	0.519663	38.1241	3.61101e-05
Chr_01	5116281	C	T	11	1.64625	1.55556	1.73329	6.7547	0.00935011	1.53007	1.64237	1.47148	1.77014	1.74749	1.7177	1.72803	1.67339	1.63785	1.57123	1.75531	37.7922	4.12454e-05
Chr_01	5239090	A	G	11	1.83125	1.78499	1.87552	1.71373	0.190502	1.93733	1.71784	1.86439	1.68145	1.74907	1.82804	1.89501	1.7895	1.79366	1.84005	1.99855	37.6729	4.32627e-05
Chr_01	5369101	C	T	11	1.71983	1.8245	1.61585	9.74989	0.00179334	1.70039	1.7827	1.79761	1.77156	1.66106	1.7745	1.79661	1.74743	1.7214	1.73058	1.46598	45.3524	1.87835e-06
Chr_01	5815665	T	G	11	0.737944	0.760444	0.716652	0.393076	0.530687	0.642622	1.03541	0.835908	0.677581	0.679766	0.713066	0.576524	0.778882	0.683559	0.914811	0.669403	56.8107	1.44659e-08
Chr_01	6058010	C	T	11	0.722443	0.708689	0.735141	0.141526	0.706769	0.841766	0.695094	0.586319	0.779919	0.656383	0.642845	0.532127	0.647512	0.641567	0.781157	0.86673	39.6649	1.94087e-05
Chr_01	6360800	A	C	11	2.10262	2.19698	2.01324	7.03562	0.0079904	2.26934	2.06309	2.07945	2.019	2.17401	2.07994	2.05465	2.01171	1.96679	1.86284	2.1293	38.0947	3.6537e-05
Chr_01	6636524	C	G	11	1.69261	1.70059	1.68496	0.0515553	0.820379	1.7158	1.7881	1.57892	1.72779	1.70906	1.70155	1.53062	1.43917	1.6881	1.77557	1.7393	37.4218	4.78297e-05
Chr_01	6641597	G	A	11	1.74962	1.68628	1.812	3.50932	0.0610246	1.65803	1.81943	1.76183	1.75933	1.61731	1.72002	1.66311	1.97026	1.97661	1.91946	1.69259	66.8907	1.75978e-10
Chr_01	6641648	G	A	11	2.01217	2.01493	2.00941	0.00686009	0.93399	2.06179	1.94849	1.83518	2.01469	2.01435	1.91828	2.00292	2.30803	2.10708	2.14981	1.89432	68.3571	9.19462e-11
Chr_01	6641654	G	T	11	2.04936	2.04953	2.04919	2.55888e-05	0.995964	2.0972	1.9904	1.86322	2.05402	2.04416	1.94262	2.04353	2.36584	2.16803	2.17392	1.93008	76.1805	2.80187e-12
Chr_01	6641702	G	A	11	2.00249	2.00909	1.99595	0.0386716	0.844101	2.05112	1.93597	1.84585	1.98718	1.99521	1.95869	2.003	2.30049	2.10977	2.04092	1.90106	53.6873	5.54822e-08
Chr_01	6659452	G	A	11	1.636	1.70136	1.57548	3.18983	0.0740975	1.85853	1.50268	1.58089	1.62108	1.59626	1.58715	1.54431	1.44444	1.55233	1.5503	1.71379	37.8351	4.05435e-05
Chr_01	6659482	T	C	11	1.64845	1.72283	1.57959	4.12862	0.0421636	1.88254	1.5157	1.60148	1.60982	1.63669	1.57494	1.56196	1.49424	1.55849	1.51874	1.72443	38.928	2.61358e-05
Chr_01	6659485	T	C	11	1.56823	1.48704	1.64292	4.8547	0.027571	1.32801	1.68894	1.61543	1.60032	1.5767	1.64988	1.65896	1.72732	1.68384	1.69822	1.48991	41.2117	1.03507e-05
Chr_01	6659488	G	T	11	1.58695	1.50659	1.66077	4.74597	0.0293671	1.34653	1.70246	1.62749	1.62399	1.60433	1.66504	1.66299	1.74439	1.71972	1.70942	1.50463	41.4121	9.53736e-06
Chr_01	6659512	G	A	11	1.63066	1.71667	1.55256	5.29187	0.0214252	1.88283	1.50182	1.57434	1.59049	1.59781	1.59623	1.53088	1.46431	1.4836	1.51324	1.70569	43.2193	4.54343e-06
Chr_01	7596706	T	C	11	1.4115	1.42553	1.39793	0.16366	0.685809	1.51991	1.32369	1.52545	1.28631	1.36247	1.30591	1.52266	1.51158	1.33092	1.42597	1.44943	37.6608	4.34733e-05
Chr_01	8142224	C	A	11	1.17976	1.15924	1.19927	0.329525	0.565939	1.23509	1.30922	1.00914	1.1288	1.09588	1.13653	1.00752	1.23407	1.31432	1.13057	1.27002	40.2567	1.52687e-05
Chr_01	8142273	C	A	11	1.16601	1.11618	1.21386	1.99296	0.158031	1.16963	1.30263	1.02103	1.10076	1.12865	1.09299	1.00278	1.28619	1.29569	1.2024	1.25568	39.7521	1.87352e-05
Chr_01	8252298	A	G	11	0.584231	0.432901	0.722194	16.5912	4.63649e-05	0.576452	0.409658	0.584287	0.531967	0.52146	0.508925	0.732256	0.70523	0.608158	0.641343	0.811725	46.2784	1.27691e-06
Chr_01	8252315	A	G	11	2.66174	2.81209	2.52319	16.7955	4.16317e-05	2.6638	2.79357	2.71218	2.74276	2.75762	2.70655	2.50984	2.47987	2.61482	2.6023	2.4457	49.5964	3.16615e-07
Chr_01	8252398	T	G	11	2.66964	2.82769	2.52368	18.5974	1.61442e-05	2.67762	2.82798	2.72235	2.79644	2.72917	2.68346	2.47244	2.50585	2.6179	2.57779	2.46454	51.8422	1.2205e-07
Chr_01	9132977	A	G	11	0.802007	0.939704	0.672546	14.6254	0.000131137	1.02477	0.821637	0.63624	0.75424	0.69377	0.785662	0.653427	0.770429	0.827778	0.844435	0.657704	40.572	1.34323e-05
Chr_01	9833407	T	G	11	1.40249	1.44097	1.36775	1.04968	0.305581	1.33232	1.70199	1.49033	1.35924	1.23837	1.2836	1.28273	1.58623	1.34883	1.51852	1.32945	71.1665	2.63835e-11
Chr_01	10430150	A	G	11	1.51294	1.38797	1.63349	12.9017	0.000328286	1.29252	1.63232	1.43334	1.57654	1.51828	1.60505	1.58616	1.5073	1.67408	1.68042	1.54001	41.4867	9.25105e-06
Chr_01	10430226	C	A	11	1.43464	1.30624	1.56035	14.1212	0.000171398	1.19412	1.57423	1.40722	1.5122	1.4295	1.50808	1.46438	1.50475	1.56115	1.61065	1.46777	40.8987	1.176e-05
Chr_01	10430230	A	C	11	1.43663	1.30989	1.56056	13.718	0.000212406	1.19839	1.57311	1.40164	1.51759	1.43699	1.51344	1.47023	1.49335	1.56114	1.60981	1.46912	40.0395	1.66752e-05
Chr_01	10430236	T	C	11	1.4883	1.34885	1.62446	16.5607	4.71185e-05	1.24011	1.63417	1.44543	1.55833	1.48704	1.56648	1.52119	1.55667	1.62818	1.66615	1.53529	43.7671	3.62439e-06
Chr_01	10430239	T	C	11	1.471	1.33549	1.60316	15.5837	7.89341e-05	1.22129	1.61293	1.42115	1.54746	1.48805	1.54607	1.51057	1.54421	1.59257	1.65753	1.50753	43.1965	4.58639e-06
Chr_01	10430249	G	A	11	1.55264	1.40455	1.69662	18.5007	1.69843e-05	1.29079	1.67618	1.50374	1.64222	1.55672	1.63284	1.58641	1.64156	1.72514	1.75328	1.58286	50.6703	2.00891e-07
Chr_01	10430281	G	C	11	1.53548	1.38659	1.68013	18.678	1.54755e-05	1.27167	1.65025	1.5258	1.61022	1.53331	1.61833	1.54978	1.63876	1.69956	1.75452	1.56207	50.3061	2.34444e-07
Chr_01	10430287	A	T	11	1.59877	1.45383	1.73785	17.1727	3.4131e-05	1.33143	1.71211	1.58304	1.6676	1.62022	1.6882	1.58535	1.7036	1.76682	1.82746	1.60852	51.9705	1.15557e-07
Chr_01	10430293	T	A	11	1.60235	1.45464	1.74403	17.8262	2.42024e-05	1.33716	1.70937	1.58127	1.66484	1.6243	1.69022	1.59666	1.71569	1.76893	1.84393	1.61169	52.877	7.84811e-08
Chr_01	10430317	A	T	11	1.65527	1.49658	1.80575	20.0391	7.58764e-06	1.40137	1.75675	1.63247	1.67789	1.66666	1.74237	1.66021	1.80032	1.81326	1.8839	1.69192	47.7125	7.00364e-07
Chr_01	10925757	C	T	11	0.486403	0.447621	0.522924	1.16289	0.280868	0.35122	0.632892	0.451194	0.473765	0.479859	0.465335	0.562977	0.670196	0.668153	0.612062	0.376716	45.5995	1.69477e-06
Chr_01	11143756	T	C	11	1.22069	1.1376	1.29677	5.0186	0.0250764	1.19547	1.16711	1.26813	1.24966	1.21544	1.12905	1.33548	1.21107	1.20686	1.05266	1.42066	37.9712	3.83921e-05
Chr_01	11277622	C	T	11	1.90485	1.83166	1.9769	4.65245	0.0310093	1.93121	1.8882	1.95264	1.90634	1.81534	1.81141	1.79002	1.98113	1.8597	1.92176	2.11777	42.5395	6.00986e-06
Chr_02	416721	A	G	11	0.463983	0.354311	0.571255	10.1288	0.00145969	0.376132	0.51139	0.448113	0.36493	0.394069	0.42718	0.537777	0.666472	0.576868	0.680993	0.524592	39.9323	1.74161e-05
Chr_02	451966	T	A	11	0.768027	0.882376	0.654756	11.2932	0.000777894	0.928906	0.934054	0.617786	0.746897	0.610888	0.701074	0.812475	0.589101	0.704478	0.66091	0.74218	44.6284	2.53738e-06
Chr_02	468957	T	A	11	2.05609	2.0689	2.04364	0.13667	0.711614	2.0592	2.11991	1.88262	1.92681	2.12705	2.15747	2.02469	2.16405	2.05247	2.20411	1.96091	40.1499	1.59449e-05
Chr_02	869599	T	G	11	0.509996	0.518812	0.501295	0.0673864	0.795181	0.500007	0.564564	0.559584	0.480026	0.378515	0.548504	0.442782	0.73804	0.394585	0.641361	0.457377	42.0388	7.38027e-06
Chr_02	925677	C	T	11	2.46053	2.59488	2.32867	15.4069	8.66693e-05	2.55411	2.51234	2.40107	2.4254	2.4025	2.48521	2.52204	2.45884	2.45034	2.52784	2.20595	41.527	9.1002e-06
Chr_02	925678	T	A	11	0.69347	0.550962	0.833015	17.2349	3.30311e-05	0.598937	0.646307	0.753746	0.723683	0.748517	0.666102	0.625044	0.684667	0.70618	0.607696	0.97359	49.7596	2.95493e-07
Chr_02	1052275	G	C	11	1.40626	1.41329	1.39946	0.0409004	0.83973	1.42055	1.50217	1.24159	1.32657	1.31146	1.4239	1.34908	1.60422	1.5287	1.65208	1.27539	66.6122	1.99033e-10
Chr_02	1237935	T	A	11	0.85992	0.813765	0.903183	1.62489	0.202411	0.784466	1.05667	0.858682	0.826759	0.810701	0.837886	0.577496	0.893305	0.909915	1.01694	0.911849	41.6219	8.75382e-06
Chr_02	1287145	C	T	11	2.43256	2.419	2.44597	0.159731	0.689404	2.53054	2.3095	2.37703	2.49222	2.46461	2.31164	2.20345	2.46263	2.44499	2.41215	2.54041	40.391	1.4458e-05
Chr_02	1287163	C	T	11	2.43977	2.41192	2.4673	0.672994	0.41201	2.52253	2.31195	2.37376	2.51075	2.46326	2.33534	2.23416	2.47907	2.45026	2.43498	2.55731	37.5723	4.50393e-05
Chr_02	1287198	C	A	11	2.41951	2.40143	2.43723	0.277911	0.598074	2.51488	2.28184	2.34383	2.49461	2.45172	2.32243	2.21303	2.43344	2.4356	2.37889	2.53271	38.2583	3.42158e-05
Chr_02	1287205	T	A	11	2.41927	2.40447	2.43369	0.182821	0.66896	2.51562	2.27614	2.35897	2.50369	2.4509	2.30974	2.1914	2.43075	2.44999	2.38332	2.52436	40.929	1.16154e-05
Chr_02	1317740	T	C	11	1.46575	1.52217	1.41244	2.49452	0.114243	1.49513	1.57174	1.53116	1.48316	1.27207	1.42183	1.3527	1.56172	1.39574	1.63217	1.36545	42.0742	7.27411e-06
Chr_02	2083036	C	G	11	1.72414	1.71347	1.73466	0.0992598	0.75272	1.90524	1.61509	1.70543	1.626	1.65125	1.65207	1.66579	1.66849	1.7162	1.59559	1.92343	54.4298	4.03503e-08
Chr_02	2085068	T	A	11	1.84896	1.83021	1.86753	0.310004	0.577678	2.02523	1.73849	1.80921	1.72055	1.75029	1.82729	1.69758	1.82586	1.90645	1.78995	2.0153	51.5831	1.36288e-07
Chr_02	2085111	C	T	11	2.24682	2.21717	2.27582	0.751826	0.385899	2.38977	2.17536	2.1606	2.10949	2.1649	2.20481	2.14427	2.24811	2.37484	2.21888	2.38028	42.0822	7.2502e-06
Chr_02	2085112	T	C	11	2.0969	2.07569	2.11762	0.38326	0.535864	2.25472	2.0328	2.03589	1.94342	1.98854	2.05648	1.97972	2.09218	2.20411	2.06691	2.23538	45.7378	1.59991e-06
Chr_02	2085119	G	T	11	2.04666	2.00622	2.08636	1.40946	0.235146	2.19878	1.96951	1.97679	1.87981	1.94891	2.01225	1.91057	2.04132	2.18914	2.03383	2.20594	55.5081	2.53771e-08
Chr_02	2085152	G	T	11	2.01092	1.96533	2.05515	1.74307	0.18675	2.18777	1.89057	1.91461	1.8918	1.94456	1.94775	1.81557	1.98831	2.07047	2.01378	2.21654	60.5588	2.84068e-09
Chr_02	2085196	G	A	11	1.92602	1.89417	1.95744	0.883391	0.347275	2.06968	1.85575	1.90149	1.81541	1.8595	1.86688	1.77553	1.89773	1.98734	1.83672	2.12366	50.6545	2.02238e-07
Chr_02	2085215	G	T	11	1.676	1.64678	1.70452	0.724503	0.394671	1.84901	1.62511	1.60347	1.53076	1.56556	1.63904	1.52952	1.65893	1.70714	1.62409	1.8794	57.1197	1.26566e-08
Chr_02	2085219	T	C	11	1.86688	1.84804	1.88501	0.290653	0.589802	2.01915	1.82884	1.79546	1.72836	1.77022	1.82732	1.77525	1.83255	1.89896	1.83473	2.02393	37.9855	3.81725e-05
Chr_02	2085243	A	G	11	1.78027	1.76848	1.7917	0.116161	0.733236	1.94258	1.71442	1.73463	1.66143	1.69926	1.74428	1.65511	1.74304	1.78192	1.72094	1.9452	39.8436	1.80536e-05
Chr_02	2086474	G	C	11	2.26303	2.29548	2.23071	0.93373	0.333895	2.45471	2.16044	2.21714	2.21332	2.176	2.1715	2.22245	2.21961	2.27722	2.12366	2.36962	37.9495	3.87269e-05
Chr_02	2086524	A	G	11	2.04151	2.08699	1.99675	1.77421	0.182862	2.23485	1.94526	2.01858	2.03983	1.94385	1.91866	1.97423	2.00496	2.04182	1.86575	2.1469	43.8274	3.53507e-06
Chr_02	2086536	A	G	11	2.0737	2.11661	2.03111	1.61258	0.204129	2.25508	1.99009	2.05692	2.05699	1.9992	1.95331	1.98912	2.03763	2.0788	1.89385	2.18044	41.6134	8.78442e-06
Chr_02	2086641	T	A	11	2.05301	2.11184	1.99473	3.03079	0.0816984	2.26465	1.9221	2.08782	1.99835	1.95125	1.97566	1.96348	1.99061	2.01768	1.93318	2.1277	38.6283	2.94884e-05
Chr_02	2086662	C	T	11	2.03868	2.09581	1.9818	2.89792	0.0886942	2.25513	1.91473	2.0649	1.96254	1.92412	1.97028	1.96908	1.9787	2.00835	1.94129	2.10844	37.9226	3.9147e-05
Chr_02	2086985	T	C	11	2.10209	2.15249	2.05237	2.20429	0.137627	2.31453	1.93875	2.06945	2.07851	2.04676	2.01449	2.00092	2.01344	2.13463	1.99156	2.16405	38.3859	3.2507e-05
Chr_02	2087276	C	T	11	2.02849	2.04122	2.01589	0.142972	0.705344	2.22201	1.85022	2.00076	1.95741	1.97639	1.95727	1.93418	2.01949	2.08639	1.94966	2.12353	40.1545	1.59152e-05
Chr_02	2212321	A	G	11	1.89677	1.83706	1.95466	2.96811	0.0849212	1.99994	1.83482	1.84873	1.79323	1.88264	1.86652	1.78534	1.87847	1.88207	1.78329	2.15194	54.1186	4.61151e-08
Chr_02	2212348	C	T	11	1.26881	1.18146	1.35505	6.65074	0.00991144	1.30939	1.21504	1.22529	1.19397	1.26137	1.26067	1.12474	1.31588	1.28743	1.24968	1.49472	38.1804	3.53027e-05
Chr_02	2212596	T	C	11	1.37561	1.32882	1.42004	1.71792	0.189961	1.48305	1.37087	1.28478	1.27829	1.30537	1.3514	1.20309	1.37693	1.39454	1.2945	1.5946	46.2619	1.28572e-06
Chr_02	2219729	C	A	11	0.799316	0.782846	0.814957	0.21724	0.641151	0.773453	0.915621	0.669153	0.827117	0.770344	0.689647	0.843601	0.819756	0.945149	0.994567	0.740856	40.7567	1.24597e-05
Chr_02	2301707	G	C	11	0.664369	0.620774	0.704191	1.37722	0.240576	0.596614	0.777921	0.54572	0.632311	0.531759	0.588785	0.744246	0.975747	0.850491	0.888076	0.56581	78.4941	9.89875e-13
Chr_02	2335932	A	T	11	2.49464	2.59432	2.39772	8.2674	0.00403632	2.50757	2.61764	2.61188	2.43762	2.39944	2.61516	2.478	2.37898	2.44296	2.49583	2.33803	38.6384	2.93695e-05
Chr_02	2413499	C	T	11	1.46184	1.54759	1.3766	6.48125	0.0109018	1.64721	1.34162	1.2497	1.5462	1.37465	1.46739	1.38347	1.41865	1.51062	1.4186	1.37732	43.9004	3.43009e-06
Chr_02	2443122	G	A	11	0.973266	0.97848	0.968078	0.0238665	0.877225	0.992032	1.07934	0.915886	1.07364	0.809824	0.960714	0.938132	0.856857	1.01845	0.853376	1.05468	37.8834	3.97666e-05
Chr_02	2453970	G	T	11	2.1104	2.08529	2.13424	0.488333	0.484672	2.10336	2.08485	2.09958	2.0245	2.20063	2.03311	2.23429	2.33811	1.9516	2.20396	2.12865	38.8324	2.71631e-05
Chr_02	2453991	T	C	11	2.09591	2.0806	2.11043	0.181492	0.670094	2.08044	2.10775	2.07574	2.01269	2.1631	2.02667	2.21373	2.35275	1.952	2.19108	2.08413	38.7009	2.86391e-05
Chr_02	2475229	C	A	11	0.479264	0.455251	0.502548	0.478336	0.489177	0.424187	0.692057	0.315217	0.494837	0.413242	0.433302	0.374511	0.677744	0.557205	0.612885	0.449365	51.4998	1.41205e-07
Chr_02	2792088	G	A	11	0.572525	0.489227	0.651647	5.48512	0.0191791	0.455868	0.596457	0.46605	0.619751	0.443011	0.632977	0.451081	0.964283	0.816534	0.704077	0.499816	95.4666	4.44089e-16
Chr_02	3166607	A	T	11	0.452316	0.430364	0.473062	0.375629	0.539952	0.443281	0.40054	0.416914	0.454429	0.449882	0.522748	0.512748	0.294365	0.39037	0.748099	0.422192	41.0345	1.11267e-05
Chr_02	3984115	C	T	11	2.15847	2.16856	2.14861	0.0855486	0.769914	2.32122	2.0315	2.05381	2.13454	2.13466	2.16791	1.99812	2.10015	2.07888	2.04431	2.30231	41.7033	8.46707e-06
Chr_02	3992483	G	A	11	0.777325	0.725386	0.82554	2.01902	0.155339	0.661871	0.928295	0.708335	0.722114	0.783592	0.704981	0.882562	1.07333	0.932285	0.858208	0.709112	53.7246	5.46029e-08
Chr_02	4062683	C	T	11	2.62491	2.51041	2.73629	11.0257	0.000898552	2.53332	2.44876	2.77303	2.67568	2.62529	2.64181	2.54666	2.80891	2.64055	2.71848	2.73135	37.4094	4.80674e-05
Chr_02	4062712	C	T	11	2.63589	2.52547	2.74324	10.2608	0.00135889	2.55849	2.48263	2.76787	2.68378	2.6146	2.64564	2.52339	2.85376	2.62792	2.72115	2.75542	40.478	1.39558e-05
Chr_02	4117889	A	G	11	1.73882	1.67451	1.80124	3.42168	0.0643457	1.67083	1.8444	1.68713	1.8083	1.67575	1.76893	1.53864	1.61875	1.90332	1.76672	1.83716	39.9259	1.74615e-05
Chr_02	4162877	A	T	11	1.86236	1.74438	1.9712	10.252	0.00136533	1.92416	1.79705	1.78723	1.73067	1.88568	1.85475	1.74311	1.79955	1.85914	1.67727	2.1993	84.0405	8.07132e-14
Chr_02	5426693	C	T	11	2.41631	2.36607	2.46501	2.09494	0.147788	2.45484	2.24171	2.42502	2.53325	2.40543	2.35907	2.26322	2.43303	2.46706	2.33401	2.55159	37.6383	4.38649e-05
Chr_02	5738918	C	T	11	0.611983	0.512904	0.704179	7.50444	0.00615471	0.423939	0.756468	0.668039	0.553951	0.591375	0.704336	0.837394	0.535538	0.657943	0.623839	0.694246	39.2342	2.30993e-05
Chr_02	5739008	A	T	11	0.683319	0.623909	0.739278	2.77935	0.095487	0.570191	0.785832	0.77221	0.590366	0.588435	0.735209	0.85278	0.849982	0.642425	0.767909	0.699594	37.8641	4.00752e-05
Chr_02	5739019	A	C	11	0.826822	0.805015	0.847224	0.367665	0.54428	0.801875	0.881655	0.895111	0.694134	0.689037	0.898076	0.959091	0.975584	0.781331	0.915383	0.813565	37.4474	4.73443e-05
Chr_02	5992048	C	T	11	2.33696	2.32479	2.34896	0.128586	0.719903	2.39343	2.2747	2.3124	2.44226	2.36147	2.20342	2.13395	2.30024	2.39464	2.25736	2.44639	41.5467	9.02714e-06
Chr_02	5992127	C	A	11	2.29085	2.28414	2.29742	0.0385785	0.844286	2.34426	2.25409	2.25825	2.37667	2.33828	2.17203	2.05711	2.22468	2.32057	2.23497	2.39468	38.0436	3.72935e-05
Chr_02	6108530	G	A	11	1.68853	1.59134	1.78301	7.79473	0.00523988	1.75904	1.53896	1.68661	1.59495	1.67402	1.66041	1.59973	1.67522	1.74067	1.57734	1.96058	58.2998	7.59075e-09
Chr_02	6196595	C	T	11	1.0803	1.13014	1.03411	1.83533	0.175499	1.16325	1.26595	0.998034	0.918377	0.953874	1.05636	0.912963	1.22636	1.06096	1.30362	1.00516	59.6539	4.21394e-09
Chr_02	6541235	G	C	11	0.780256	0.981977	0.580063	35.722	2.27584e-09	1.06732	0.805642	0.57649	0.631163	0.768277	0.703429	0.625319	0.806616	0.747537	0.788854	0.538124	76.9359	1.99563e-12
Chr_02	7517280	A	T	11	1.37738	1.50411	1.25408	13.1916	0.000281203	1.55558	1.51038	1.23148	1.24045	1.29236	1.37805	1.21809	1.46895	1.27121	1.31997	1.28834	43.5987	3.88528e-06
Chr_02	7726296	T	C	11	1.70504	1.6462	1.76198	2.89813	0.0886823	1.48969	1.76469	1.78493	1.77006	1.82046	1.7428	1.84939	1.75345	1.75737	1.84972	1.60897	40.5407	1.36047e-05
Chr_02	8460904	G	C	11	0.985875	0.924628	1.04287	2.83426	0.0922731	0.881736	1.16299	0.907333	0.820645	1.08754	1.08504	0.891125	0.897185	1.02599	1.05853	1.04828	43.4929	4.05881e-06
Chr_02	11513653	G	A	11	1.75985	1.7718	1.74905	0.101183	0.750414	1.76915	1.70255	1.73094	1.77678	1.87496	1.78725	1.67833	1.54491	1.77771	1.98834	1.6958	39.3922	2.16713e-05
Chr_02	11513763	A	G	11	1.78109	1.69635	1.85874	5.23512	0.0221353	1.79941	1.66089	1.81406	1.71961	1.75342	1.70539	1.83518	2.03819	1.74108	1.66438	1.9534	48.3748	5.30133e-07
Chr_02	11513787	T	A	11	1.76306	1.69823	1.82269	3.08593	0.0789721	1.7842	1.6468	1.79019	1.69315	1.74208	1.69683	1.84581	2.02612	1.73676	1.66207	1.8822	40.5564	1.35177e-05
Chr_02	11513822	G	A	11	1.83766	1.76307	1.9067	4.15469	0.0415193	1.84661	1.71774	1.90741	1.78681	1.82568	1.77599	1.87791	2.05494	1.79178	1.73416	1.98867	39.1662	2.37427e-05
Chr_02	11513997	A	C	11	1.89005	1.94169	1.84247	1.97627	0.159784	1.96099	1.8985	1.76569	1.94591	1.86251	1.97786	1.76263	1.60169	1.99284	1.95514	1.82446	47.3191	8.26091e-07
Chr_02	11514010	C	A	11	1.76564	1.73169	1.79681	0.846627	0.357508	1.7725	1.69155	1.8352	1.67092	1.76647	1.71519	1.82175	2.06036	1.66952	1.75597	1.81178	38.5982	2.98482e-05
Chr_02	12043294	C	G	11	1.40782	1.3605	1.45361	1.87578	0.170814	1.22791	1.43248	1.57603	1.4326	1.43911	1.4523	1.63932	1.53707	1.35548	1.49299	1.34409	41.9645	7.60855e-06
Chr_02	12043330	G	A	11	1.75657	1.70518	1.80374	1.956	0.161942	1.48971	1.81318	1.96856	1.8177	1.83295	1.84167	2.01312	1.85718	1.73519	1.84705	1.63922	63.7684	6.96796e-10
Chr_02	12043331	T	A	11	1.91259	1.86631	1.9563	1.70003	0.192284	1.67416	1.97035	2.11089	1.95218	1.97262	1.9971	2.12384	1.98812	1.91536	1.99171	1.80804	51.8569	1.21289e-07
Chr_02	12043357	T	C	11	1.97848	1.96745	1.98875	0.0941815	0.758927	1.76866	2.04378	2.1356	2.06809	2.08701	2.01704	2.15459	2.04533	1.98146	1.95417	1.85859	44.5733	2.59602e-06
Chr_02	12043373	A	G	11	1.70385	1.70853	1.6995	0.0169046	0.896552	1.5134	1.69436	1.91777	1.80368	1.79454	1.72771	1.93893	1.81772	1.66882	1.73687	1.53822	62.7388	1.09485e-09
Chr_02	12043377	T	C	11	2.00116	2.00491	1.99766	0.0109084	0.916817	1.8131	2.02286	2.15739	2.10744	2.12239	2.02858	2.18498	2.05913	1.99966	1.99554	1.85392	47.7918	6.77434e-07
Chr_02	12043384	A	C	11	1.95099	1.91924	1.98084	0.794982	0.372598	2.06729	1.99774	1.78757	1.90004	1.892	1.91104	1.63436	1.86468	1.93617	2.00212	2.13182	59.1883	5.16019e-09
Chr_02	12043446	C	A	11	1.89489	1.9061	1.88443	0.0973875	0.754988	1.71399	1.95854	2.05038	1.96272	1.98243	1.88258	2.13539	1.99517	1.87855	1.95553	1.72424	55.9661	2.08315e-08
Chr_02	12043463	A	G	11	2.1417	2.13256	2.15028	0.0656144	0.797833	1.92856	2.19598	2.21286	2.29339	2.25857	2.20335	2.35235	2.18998	2.11476	2.16906	1.99892	52.9661	7.55477e-08
Chr_02	12043482	G	A	11	2.05014	2.03858	2.06121	0.109309	0.740932	1.87385	2.05871	2.15219	2.16264	2.12754	2.09745	2.27177	2.1113	2.02773	2.10681	1.91658	43.9442	3.36855e-06
Chr_02	12043504	A	G	11	2.07768	2.06522	2.08963	0.127803	0.720721	1.90231	2.10297	2.14716	2.1935	2.1585	2.13685	2.29665	2.12547	2.02435	2.14397	1.95411	43.1486	4.67774e-06
Chr_02	12411867	T	C	11	1.70718	1.7614	1.6528	2.61589	0.105798	1.61565	2.1207	1.62207	1.56922	1.60167	1.75083	1.70056	1.67758	1.70588	1.68047	1.62812	95.0487	5.55112e-16
Chr_02	12562857	G	C	11	0.741885	0.950787	0.53938	35.9293	2.0461e-09	1.12317	0.545059	0.661376	0.767845	0.555742	0.630254	0.63579	0.676203	0.60349	0.671255	0.61349	80.9069	3.33289e-13
Chr_02	13757732	A	G	11	1.77688	1.81934	1.73558	1.51827	0.217882	1.87963	1.81774	1.79924	1.71371	1.61553	1.87935	1.6174	1.64436	1.68118	1.75316	1.82956	41.0476	1.10675e-05
Chr_02	14078776	C	G	11	0.656934	0.665407	0.648792	0.0588657	0.808298	0.709819	0.797876	0.543994	0.548766	0.502925	0.541647	0.596726	0.863762	0.879217	0.8456	0.561157	88.4917	1.06581e-14
Chr_02	14091436	C	T	11	0.434198	0.441189	0.427429	0.0406041	0.840304	0.404677	0.504248	0.400252	0.370825	0.364276	0.460215	0.434008	0.691558	0.541329	0.543106	0.300879	46.5576	1.13628e-06
Chr_02	14116685	G	A	11	2.04993	2.10652	1.99567	2.59834	0.106975	2.03357	2.11871	1.95941	2.09009	2.02699	2.13041	1.9654	2.13366	2.20021	2.01152	1.87491	38.7888	2.76435e-05
Chr_02	14483293	A	G	11	1.25154	1.19081	1.31066	3.05696	0.0803921	1.21545	1.28971	1.18393	1.18518	1.34179	1.2503	1.09747	1.41656	1.31906	1.07335	1.3773	41.3146	9.92491e-06
Chr_02	14483295	T	A	11	1.25753	1.19474	1.31872	3.27852	0.0701921	1.21291	1.29034	1.19934	1.1963	1.36063	1.25683	1.12296	1.41576	1.31411	1.08182	1.38278	39.1211	2.41786e-05
Chr_02	14594041	C	T	11	2.47737	2.50663	2.44907	0.704135	0.401398	2.43733	2.65008	2.40505	2.43738	2.45362	2.47905	2.43694	2.54559	2.61927	2.60914	2.32847	39.7561	1.87046e-05
Chr_02	14594058	T	C	11	2.27385	2.28255	2.26542	0.0625501	0.80251	2.2192	2.46368	2.18832	2.23509	2.23394	2.27911	2.23247	2.30972	2.45451	2.43579	2.15004	45.878	1.50912e-06
Chr_02	14594066	G	A	11	2.24378	2.26023	2.22784	0.223017	0.63675	2.19079	2.45239	2.15856	2.21146	2.19675	2.23908	2.21011	2.26508	2.42911	2.39907	2.11214	48.557	4.90969e-07
Chr_02	14594087	T	C	11	2.23302	2.24547	2.22097	0.128088	0.720423	2.1747	2.43523	2.15577	2.18712	2.20487	2.22998	2.20249	2.25318	2.42538	2.38778	2.10226	48.4557	5.12381e-07
Chr_02	14594105	A	C	11	2.28856	2.28874	2.28838	2.78999e-05	0.995786	2.231	2.48464	2.22442	2.22548	2.26073	2.2753	2.27301	2.31784	2.45598	2.4404	2.18941	40.1114	1.61959e-05
Chr_02	14594108	A	G	11	2.29609	2.29597	2.2962	1.15171e-05	0.997292	2.23827	2.49422	2.22653	2.24432	2.26327	2.28224	2.26763	2.32221	2.4615	2.44862	2.19994	40.1968	1.56445e-05
Chr_02	14594110	C	G	11	2.30828	2.30685	2.30967	0.00170464	0.967067	2.25114	2.50639	2.23521	2.25042	2.27118	2.30453	2.28505	2.32856	2.47663	2.46075	2.21362	41.1803	1.04841e-05
Chr_02	14594123	G	A	11	2.32895	2.33521	2.32283	0.0332503	0.855311	2.27856	2.51629	2.26371	2.27539	2.29126	2.32948	2.29958	2.35256	2.48206	2.4685	2.22766	37.5942	4.4646e-05
Chr_02	14594129	T	G	11	2.32322	2.31998	2.32642	0.00919249	0.923618	2.25971	2.51354	2.26238	2.27169	2.28939	2.32743	2.28918	2.34274	2.48316	2.44287	2.23745	37.4334	4.76094e-05
Chr_02	14976797	T	A	11	2.57341	2.68361	2.46675	10.083	0.00149645	2.66847	2.67771	2.54923	2.64129	2.63905	2.38817	2.46668	2.33547	2.58073	2.52107	2.50416	47.0281	9.33216e-07
Chr_02	15341026	C	T	11	2.17853	2.12199	2.23419	2.75103	0.0971915	2.25176	2.02788	2.16862	2.16394	2.17461	2.14178	2.07083	2.22286	2.17203	2.04193	2.37466	41.0228	1.11796e-05
Chr_02	15341042	G	C	11	2.10388	2.04564	2.16155	2.96217	0.0852334	2.18803	1.93281	2.09891	2.1016	2.09126	2.05349	2.00002	2.146	2.09519	1.96802	2.31271	47.5772	7.41316e-07
Chr_02	15384639	G	A	11	1.6704	1.66014	1.68008	0.082954	0.773333	1.64841	1.71431	1.54819	1.64945	1.64819	1.58866	1.72322	1.99746	1.724	1.82583	1.55555	61.7945	1.65565e-09
Chr_02	15407452	T	C	11	1.34006	1.24026	1.43796	8.42006	0.00371104	1.2779	1.2972	1.23557	1.4156	1.30314	1.31795	1.47683	1.56825	1.35558	1.2698	1.47725	37.8447	4.03886e-05
Chr_02	15565462	A	C	11	2.39521	2.38337	2.4065	0.108901	0.741399	2.53794	2.24744	2.32989	2.37018	2.44973	2.26585	2.29727	2.37721	2.33101	2.29575	2.56072	42.7437	5.52605e-06
Chr_02	15614312	T	C	11	2.39436	2.2795	2.5043	10.8122	0.00100834	2.40304	2.33648	2.44199	2.31187	2.38674	2.32158	2.27379	2.35405	2.46536	2.31115	2.67141	56.9046	1.38908e-08
Chr_02	15825428	G	A	11	0.711974	0.683222	0.740723	0.742037	0.389009	0.605727	0.869446	0.70529	0.70871	0.628379	0.670033	0.669602	0.922856	0.901826	0.860155	0.604915	62.6888	1.11913e-09
Chr_02	16079207	A	T	11	1.69619	1.63096	1.75991	3.5694	0.0588535	1.66245	1.53049	1.67597	1.80005	1.85855	1.71518	1.67637	1.66117	1.59736	1.64111	1.82617	39.0636	2.47459e-05
Chr_02	16127274	C	G	11	0.597027	0.724198	0.472207	13.7809	0.000205416	0.837524	0.508827	0.456145	0.484885	0.625666	0.538018	0.560963	0.641285	0.468119	0.521576	0.514359	40.4272	1.42469e-05
Chr_02	16127349	G	A	11	2.26654	2.36272	2.17382	7.62633	0.00575223	2.34643	2.20589	2.34448	2.29014	2.34592	2.15058	2.33713	2.34006	2.16178	2.04784	2.19038	38.6312	2.94541e-05
Chr_02	16127792	T	G	11	2.45567	2.51916	2.39474	3.30356	0.0691301	2.54466	2.36776	2.37935	2.55727	2.38672	2.52712	2.36411	2.61148	2.34022	2.31091	2.40834	37.5117	4.61435e-05
Chr_02	16164135	C	G	11	1.18102	1.15772	1.20304	0.424991	0.514457	1.19542	1.28599	1.02664	1.08818	1.12781	1.05732	1.04037	1.44692	1.38319	1.32361	1.13541	70.4753	3.58892e-11
Chr_02	16164138	C	G	11	1.24573	1.22373	1.26664	0.385556	0.534645	1.25442	1.38061	1.05659	1.12924	1.16291	1.08403	1.11897	1.59534	1.51036	1.4705	1.13823	129.221	0
Chr_02	16247878	C	T	11	2.14491	2.1115	2.17767	0.951682	0.329292	2.26527	2.07947	2.04072	2.09175	2.12081	2.08953	1.98688	2.10151	2.18262	2.02266	2.339	45.0344	2.14386e-06
Chr_02	16247882	C	T	11	2.16276	2.12942	2.19545	0.945782	0.330795	2.28016	2.10499	2.05912	2.1064	2.13926	2.1009	2.02242	2.11822	2.19249	2.05319	2.35412	41.7425	8.33234e-06
Chr_02	16247887	C	A	11	2.10848	2.07215	2.14423	1.134	0.286924	2.23254	2.04766	1.99038	2.05863	2.08155	2.04944	1.95275	2.07446	2.12415	1.98345	2.31949	49.6646	3.07618e-07
Chr_02	16247909	T	A	11	1.95575	1.92695	1.98419	0.718807	0.396535	2.08291	1.89722	1.84828	1.90355	1.91614	1.885	1.80592	1.92743	1.99818	1.85243	2.14064	43.0758	4.82024e-06
Chr_02	16247996	A	G	11	2.17555	2.1306	2.21978	1.7326	0.18808	2.28243	2.15532	2.06203	2.09505	2.16042	2.07816	2.01456	2.1552	2.25011	2.09311	2.37495	48.3918	5.26353e-07
Chr_02	16248012	C	A	11	2.04711	2.00989	2.08353	1.17207	0.278976	2.16145	2.05251	1.91846	1.96185	2.03061	1.94212	1.88567	2.01855	2.10914	1.95344	2.2467	50.9336	1.79642e-07
Chr_02	16274920	G	T	11	1.40053	1.24368	1.54068	17.0748	3.59361e-05	1.14532	1.50406	1.41057	1.42569	1.54674	1.38246	1.42307	1.52878	1.35943	1.57286	1.51073	42.0269	7.41649e-06
Chr_02	16274952	A	T	11	1.30068	1.12328	1.46277	23.1385	1.50739e-06	1.03819	1.39994	1.30223	1.32049	1.41834	1.31087	1.38561	1.41669	1.26132	1.45059	1.44984	42.9533	5.06965e-06
Chr_02	16524771	C	A	11	1.48923	1.45327	1.52273	0.982989	0.321462	1.54962	1.46114	1.56341	1.4992	1.29235	1.43877	1.46402	1.39655	1.43614	1.44461	1.66414	38.6463	2.92753e-05
Chr_02	16556697	T	C	11	0.529791	0.454188	0.59987	4.28472	0.0384564	0.426213	0.506422	0.669575	0.66897	0.582154	0.404565	0.522322	0.612783	0.476246	0.42235	0.67159	41.3924	9.61463e-06
Chr_02	16556738	A	T	11	0.493746	0.427076	0.557317	3.57691	0.0585882	0.392071	0.478692	0.662932	0.609583	0.527879	0.385314	0.446982	0.597157	0.438778	0.402574	0.62155	40.6819	1.28453e-05
Chr_02	16561946	T	C	11	0.612613	0.790445	0.442999	25.087	5.4801e-07	0.914983	0.520604	0.543159	0.63377	0.519427	0.507501	0.482847	0.527623	0.47138	0.414857	0.559869	50.8777	1.83958e-07
Chr_02	16591207	T	A	11	2.32193	2.31138	2.33167	0.0827107	0.773657	2.46798	2.17781	2.2942	2.31982	2.25356	2.27322	2.12699	2.36568	2.27459	2.20876	2.47389	40.0178	1.68231e-05
Chr_02	16749850	T	G	11	2.12278	2.20599	2.04287	5.59794	0.0179816	2.03444	2.24992	2.17017	2.20019	2.17733	2.11071	2.23252	2.09479	2.1659	2.15293	1.87913	47.1866	8.73249e-07
Chr_02	16792083	C	T	11	1.21857	1.16021	1.27575	2.90801	0.0881404	1.23732	1.22698	1.10358	1.12484	1.16446	1.1588	1.10621	1.45845	1.36503	1.30894	1.26319	43.6642	3.78163e-06
Chr_02	16918795	G	C	11	1.29826	1.22819	1.36495	3.86765	0.0492255	1.20253	1.25177	1.5045	1.24832	1.3748	1.25087	1.28316	1.22532	1.4935	1.21947	1.3679	39.9023	1.76293e-05
Chr_02	16952299	C	T	11	1.61061	1.62314	1.59848	0.130537	0.717876	1.73921	1.46982	1.60168	1.45932	1.7102	1.54528	1.7085	1.57452	1.49328	1.57454	1.68703	39.213	2.32977e-05
Chr_02	17196679	C	T	11	0.737814	0.650497	0.819502	5.83895	0.0156752	0.679356	0.805931	0.833579	0.5921	0.572848	0.744325	0.791339	0.851137	0.788421	0.882771	0.828397	37.6427	4.37876e-05
Chr_02	17326641	C	T	11	2.16608	2.15931	2.17266	0.0386308	0.844182	2.33305	2.08187	2.05649	2.11522	2.09678	2.1422	1.98283	2.12077	2.14178	2.07127	2.33741	45.4384	1.81235e-06
Chr_02	17332373	T	A	11	2.61968	2.50796	2.73012	10.8555	0.000985035	2.43857	2.72723	2.62212	2.59163	2.7009	2.57254	2.79556	2.88282	2.68272	2.60046	2.69372	46.7977	1.02771e-06
Chr_02	17335025	A	G	11	2.23574	2.14718	2.32285	6.69004	0.00969532	2.16312	2.23706	2.35387	2.15649	2.20505	2.11803	2.35989	2.37742	2.40898	2.24823	2.31844	40.2762	1.51483e-05
Chr_02	17361892	A	G	11	0.883637	0.949047	0.821025	3.42498	0.0642171	0.873802	1.14681	0.992999	0.843903	0.587794	0.857477	0.78225	1.04376	0.750155	1.15887	0.754361	111.784	0
Chr_02	17361902	T	C	11	1.31688	1.29037	1.34242	0.572374	0.449317	1.25349	1.46395	1.3858	1.28394	1.18326	1.30069	1.25004	1.425	1.23698	1.54405	1.31815	40.9676	1.14341e-05
Chr_02	17391219	G	T	11	1.7898	1.71314	1.86223	4.55631	0.0327977	1.70403	1.93445	1.72789	1.7997	1.66207	1.75991	1.75722	1.83824	1.79758	2.06629	1.84542	40.941	1.15587e-05
Chr_02	17489192	A	G	11	2.41961	2.33024	2.50693	6.69429	0.00967223	2.4666	2.31992	2.3989	2.34331	2.44187	2.36159	2.32414	2.40358	2.40945	2.36689	2.66148	42.4362	6.27029e-06
Chr_02	17489201	A	T	11	2.41167	2.33232	2.48971	5.36393	0.0205574	2.46119	2.31	2.40173	2.35964	2.43404	2.35245	2.29737	2.37519	2.40553	2.34132	2.64452	41.6249	8.74309e-06
Chr_02	17489207	G	A	11	2.41179	2.32257	2.49899	6.68392	0.00972862	2.46392	2.29683	2.3915	2.34419	2.423	2.35847	2.31748	2.39929	2.40763	2.36054	2.6516	41.9894	7.53125e-06
Chr_02	17505641	G	T	11	2.32385	2.29759	2.35003	0.609791	0.434867	2.44226	2.15796	2.33328	2.30172	2.32903	2.2459	2.24071	2.26717	2.25817	2.2824	2.49411	38.6302	2.94663e-05
Chr_02	17559821	G	A	11	1.92362	1.92226	1.92497	0.00163674	0.967729	2.0411	1.80416	1.86618	1.97436	1.90237	1.88987	1.85624	1.77996	1.87371	1.7855	2.0758	40.944	1.15449e-05
Chr_02	17559931	G	A	11	1.80659	1.79801	1.81518	0.0662082	0.79694	1.93564	1.72742	1.72516	1.7881	1.77246	1.76667	1.70344	1.63084	1.83427	1.74574	1.95445	37.4002	4.82446e-05
Chr_02	17565909	G	A	11	2.21751	2.2706	2.16426	2.53914	0.111056	2.38763	2.18972	2.17837	2.12311	2.17107	2.2311	2.08418	2.05612	2.10048	2.09306	2.32297	41.4327	9.45765e-06
Chr_02	17666560	T	C	11	2.52927	2.53733	2.52129	0.0569195	0.811433	2.6706	2.41362	2.56994	2.51856	2.4413	2.35593	2.52457	2.53174	2.4662	2.51638	2.64075	38.3137	3.34638e-05
Chr_02	17666567	T	G	11	2.5044	2.51095	2.49797	0.036859	0.847752	2.65085	2.37629	2.55666	2.48756	2.41975	2.3243	2.5068	2.49917	2.43265	2.48269	2.62651	42.1648	7.00893e-06
Chr_03	1933802	T	C	11	1.2705	1.2476	1.29224	0.403829	0.525119	1.15208	1.36652	1.36837	1.29302	1.31293	1.37633	1.01335	1.18682	1.40427	1.23917	1.25451	40.2978	1.50162e-05
Chr_03	2977455	T	C	11	0.681203	0.69957	0.663737	0.26764	0.604919	0.689714	0.893029	0.58333	0.631618	0.581764	0.593787	0.686628	0.797997	0.763504	0.786554	0.622489	39.9763	1.71084e-05
Chr_03	3032530	G	A	11	0.506929	0.367534	0.643011	16.4918	4.88607e-05	0.420799	0.526255	0.376896	0.486252	0.466196	0.45897	0.557388	0.76216	0.705226	0.579483	0.632147	50.5963	2.07292e-07
Chr_03	3632706	T	C	11	2.59172	2.66076	2.52643	3.80035	0.051242	2.60298	2.78531	2.58704	2.64766	2.43912	2.50811	2.62472	2.58011	2.575	2.68794	2.48609	37.6365	4.38966e-05
Chr_03	3632936	A	T	11	1.08819	1.08274	1.09342	0.0245851	0.875405	0.993413	1.21901	1.10821	1.10366	1.01318	1.07687	1.03125	1.40534	1.10441	1.13494	1.00448	50.8762	1.84074e-07
Chr_03	3665097	A	G	11	0.848986	0.858786	0.839644	0.0773293	0.78095	0.918044	0.83814	0.819872	0.760821	0.694185	1.00907	0.751205	0.776881	0.914058	0.777216	0.875458	39.8716	1.78498e-05
Chr_03	3665723	A	T	11	2.03903	2.02483	2.05232	0.156088	0.692784	1.85986	2.15006	2.0693	2.16218	2.07008	2.05202	2.14985	2.05848	2.11651	2.20778	1.891	44.3631	2.8323e-06
Chr_03	3665725	C	A	11	2.0521	2.0348	2.06836	0.234239	0.628398	1.87824	2.15719	2.09078	2.16291	2.08331	2.06096	2.17514	2.067	2.12473	2.20176	1.91966	38.8417	2.70614e-05
Chr_03	3886211	C	A	11	1.13052	1.06874	1.18884	2.95035	0.0858592	1.19552	1.01529	1.14268	1.10148	1.00202	1.16883	1.02936	1.1735	1.12173	1.0331	1.31782	37.523	4.59343e-05
Chr_03	3886214	G	A	11	1.13033	1.06926	1.18806	2.88981	0.0891415	1.19716	1.02766	1.14243	1.09632	1.00028	1.16451	1.02289	1.16241	1.11155	1.04013	1.32391	37.9735	3.83573e-05
Chr_03	3960297	C	T	11	2.10524	2.20721	2.00773	8.55937	0.00343749	2.01365	2.23126	2.11817	2.24837	2.17676	2.0817	2.17976	2.1971	2.0871	2.11527	1.83723	63.7048	7.16544e-10
Chr_03	3960304	A	G	11	1.99956	2.10002	1.90336	8.33236	0.0038945	1.93405	2.11804	1.99304	2.14898	2.03096	1.96433	2.08706	2.05802	1.98789	2.01916	1.75202	54.5183	3.88458e-08
Chr_03	3960306	T	C	11	2.00468	2.1071	1.90651	8.68189	0.00321388	1.94363	2.12127	1.98871	2.15727	2.03344	1.96896	2.08972	2.06109	1.99806	2.02559	1.75361	55.68	2.3566e-08
Chr_03	4577602	T	A	11	0.611834	0.668179	0.559335	2.40042	0.121303	0.608487	0.761065	0.714744	0.606292	0.536959	0.590891	0.429676	0.756833	0.389544	0.729243	0.556166	48.7528	4.52079e-07
Chr_03	4752667	G	C	11	0.511557	0.541396	0.482004	0.780704	0.376926	0.524187	0.726966	0.414445	0.489758	0.3647	0.474432	0.376767	0.625124	0.560882	0.650309	0.438306	52.5277	9.11092e-08
Chr_03	4848086	A	T	11	0.898881	0.92614	0.873554	0.55805	0.455047	0.859199	0.967267	1.01571	0.820331	0.835509	0.876065	0.792688	1.18644	0.920266	1.03974	0.755531	55.0241	3.12547e-08
Chr_03	4852857	A	G	11	1.29111	1.40314	1.1862	9.7041	0.00183858	1.19	1.66906	1.46715	1.34333	1.04971	1.20931	1.01631	1.48618	1.06369	1.62169	1.05486	204.695	0
Chr_03	4854003	T	A	11	2.11864	2.15195	2.08714	0.869566	0.351075	2.2073	2.18218	2.07075	1.87398	2.04655	2.16574	2.18578	2.20072	2.1699	2.04518	2.0946	38.074	3.6842e-05
Chr_03	5083290	C	T	11	2.44993	2.52789	2.37398	5.10947	0.0237956	2.52413	2.35659	2.45961	2.37843	2.55205	2.4031	2.61764	2.53565	2.33586	2.49532	2.29553	41.3014	9.97869e-06
Chr_03	5222787	A	C	11	1.76329	1.79703	1.73136	0.88829	0.345941	2.01642	1.60976	1.69189	1.64994	1.62021	1.68113	1.70447	1.78942	1.85466	1.75293	1.81734	49.792	2.91477e-07
Chr_03	7980847	G	T	11	1.36409	1.34834	1.37923	0.202521	0.652694	1.31864	1.44726	1.30585	1.39927	1.27861	1.36406	1.31207	1.42305	1.63072	1.34025	1.3134	38.6161	2.96334e-05
Chr_03	9474536	T	C	11	1.62507	1.60186	1.64762	0.45219	0.501297	1.63716	1.71378	1.40865	1.68699	1.55351	1.54418	1.77436	1.58976	1.72084	1.72419	1.63725	42.398	6.3694e-06
Chr_03	9474539	C	T	11	1.55312	1.56897	1.53774	0.21034	0.646501	1.53752	1.47334	1.76286	1.49847	1.6202	1.62753	1.39357	1.58909	1.44941	1.44879	1.56281	41.4216	9.50075e-06
Chr_03	10295146	C	G	11	1.84052	1.8435	1.83766	0.00722816	0.932247	1.80733	1.97632	1.74353	1.78326	1.82284	1.77669	1.81066	2.08708	1.95154	1.95958	1.72588	52.1561	1.06763e-07
Chr_03	10295148	G	C	11	1.86755	1.87104	1.86419	0.0100196	0.920266	1.84415	1.98858	1.76371	1.81663	1.85949	1.79543	1.83523	2.1078	1.97341	1.97737	1.76181	48.3992	5.24702e-07
Chr_03	10621689	T	G	11	2.0334	2.02555	2.04084	0.048512	0.825673	2.02008	2.1151	2.05573	1.98314	2.00363	1.86583	2.23463	2.22062	2.06536	1.98966	2.0359	41.5733	8.92962e-06
Chr_03	11486905	C	A	11	2.32688	2.46798	2.20253	13.4315	0.000247436	2.69635	2.20454	2.23887	2.20156	2.26028	2.16958	2.13056	2.28386	2.51094	2.2592	2.25515	78.8777	8.32778e-13
Chr_03	11650082	T	C	11	0.462679	0.399825	0.521156	3.01525	0.0824849	0.309379	0.6217	0.540209	0.396012	0.459759	0.40732	0.56789	0.534696	0.513478	0.673174	0.436975	38.3441	3.30578e-05
Chr_03	11921479	G	A	11	0.645661	0.633882	0.656923	0.111833	0.738067	0.599367	0.829373	0.520996	0.589227	0.545703	0.539903	0.561675	0.971282	0.930313	0.815807	0.502358	114.801	0
Chr_03	12276951	C	T	11	1.3257	1.43544	1.22277	9.15522	0.0024801	1.30828	1.30772	1.39286	1.38816	1.39622	1.38827	1.4033	1.30849	1.27132	1.32287	1.07983	39.7506	1.87463e-05
Chr_03	12585124	C	T	11	1.57427	1.53161	1.61401	1.37785	0.240468	1.42115	1.66273	1.56044	1.49866	1.69857	1.61825	1.58576	1.72031	1.75032	1.66507	1.45805	44.6445	2.52055e-06
Chr_03	12671623	G	A	11	0.992169	0.913635	1.06857	5.19848	0.0226067	0.884584	1.04268	0.945563	1.0107	0.933249	0.977955	0.973593	1.26945	1.13188	1.20397	0.954346	50.8425	1.86727e-07
Chr_03	12688772	C	G	11	1.26574	1.31396	1.21965	1.8604	0.172578	1.38668	1.13307	1.29102	1.26109	1.2334	1.36904	1.16352	1.15289	1.0888	1.12878	1.32524	39.1751	2.36568e-05
Chr_03	13035984	T	C	11	1.42028	1.44245	1.39833	0.430124	0.511928	1.34658	1.57047	1.52412	1.45604	1.30649	1.41032	1.30678	1.58814	1.31222	1.58193	1.32234	53.178	6.90016e-08
Chr_03	13201092	A	G	11	1.13275	1.10033	1.16324	0.811389	0.36771	1.2272	1.14176	1.08227	1.07001	1.00763	0.969521	1.08098	1.14992	1.14197	1.31397	1.24105	38.0754	3.68212e-05
Chr_03	13309592	G	A	11	2.36505	2.37251	2.3578	0.046571	0.829141	2.52568	2.23086	2.34962	2.33406	2.3223	2.33238	2.18371	2.34453	2.34185	2.1733	2.52327	49.5583	3.2176e-07
Chr_03	13309672	C	T	11	1.99049	1.9937	1.98731	0.00906457	0.92415	2.1048	1.89374	2.0291	1.96445	1.94505	1.95518	1.89369	1.98728	1.93876	1.78117	2.14522	43.0178	4.93673e-06
Chr_03	13309780	C	T	11	2.19366	2.16301	2.22368	0.805454	0.369468	2.26316	2.11169	2.19992	2.21171	2.19218	2.14314	2.00621	2.23964	2.09401	2.0617	2.38158	45.4039	1.83855e-06
Chr_03	13309798	A	G	11	0.997187	1.03382	0.961687	1.11873	0.290192	0.942299	1.04979	1.00885	0.982841	0.982853	1.0504	1.16598	0.957915	1.10815	1.13532	0.800727	44.1612	3.07935e-06
Chr_03	13425918	T	G	11	0.59722	0.793632	0.404556	32.3329	1.29894e-08	0.923134	0.572135	0.507364	0.491802	0.483558	0.459111	0.535017	0.520007	0.490925	0.513241	0.478896	52.1954	1.04991e-07
Chr_03	13613504	T	G	11	0.826078	0.785815	0.865759	1.40858	0.235293	0.777925	0.858032	0.790237	0.842816	0.779537	0.78378	0.703646	0.997691	1.01451	0.968018	0.776994	39.6696	1.93719e-05
Chr_03	13613761	G	A	11	0.947551	1.07171	0.824512	13.3414	0.000259606	1.19094	0.908094	0.88177	0.909452	0.861581	0.817339	0.712534	0.841332	0.950782	0.930923	0.898717	41.3591	9.74608e-06
Chr_03	13921966	C	A	11	0.663488	0.64429	0.681603	0.288348	0.591281	0.661216	0.606861	0.701826	0.673659	0.69321	0.70002	0.55105	0.461077	0.58892	0.932708	0.673611	43.3188	4.36097e-06
Chr_03	14074371	T	C	11	0.760957	0.754187	0.767669	0.0400046	0.841472	0.718922	0.928566	0.761301	0.716682	0.690979	0.702582	0.708601	0.737684	0.780981	1.04243	0.707347	46.882	9.92079e-07
Chr_03	14219900	A	C	11	2.24351	2.18585	2.3003	2.87187	0.0901399	2.2985	2.13311	2.2997	2.24106	2.22183	2.15908	2.20584	2.22648	2.1963	2.14451	2.45554	40.5207	1.37155e-05
Chr_03	14220014	T	G	11	1.19577	1.15171	1.23796	1.56411	0.211064	1.20077	1.20126	1.27278	1.2453	1.00296	1.10486	1.31609	1.21242	1.17726	1.13332	1.32742	38.0321	3.7466e-05
Chr_03	14692593	A	G	11	2.22919	2.27941	2.18059	2.05917	0.151293	2.06695	2.49926	2.43794	2.22236	2.11402	2.21028	2.0191	2.42008	2.01062	2.42421	2.06688	125.946	0
Chr_03	15097132	C	T	11	2.03989	1.99487	2.08426	1.75353	0.185433	2.03327	1.96544	2.02672	2.04957	2.03151	2.13394	2.06369	2.06671	2.03573	1.81389	2.17891	37.8725	3.9941e-05
Chr_03	15248244	T	G	11	1.75133	1.86455	1.64249	10.2527	0.00136486	1.95703	1.85499	1.68372	1.65473	1.59896	1.59081	1.78538	1.68778	1.65809	1.65117	1.75445	39.9281	1.7446e-05
Chr_03	15327467	G	C	11	2.06689	2.09858	2.03522	0.894111	0.344366	2.01143	2.19403	2.16402	2.0597	1.9584	2.04782	1.93351	2.24808	2.01174	2.30359	1.91294	68.4042	9.00457e-11
Chr_03	15486041	A	C	11	2.28836	2.20249	2.36975	5.79076	0.0161106	2.30255	2.17924	2.32773	2.27179	2.19838	2.33142	2.06426	2.32166	2.24171	2.39851	2.45752	37.7656	4.1687e-05
Chr_03	15534202	T	C	11	1.62503	1.62641	1.62369	0.00161339	0.96796	1.52011	1.76386	1.56073	1.66334	1.73216	1.6802	1.49243	1.51148	1.71184	1.73174	1.53323	39.878	1.78035e-05
Chr_03	15561810	C	G	11	0.450774	0.403171	0.495891	1.76923	0.183478	0.341531	0.56399	0.67595	0.406737	0.424592	0.409623	0.399423	0.581547	0.248008	0.592177	0.51905	52.9274	7.68083e-08
Chr_03	16308296	A	G	11	2.15738	2.08612	2.22557	4.08445	0.0432795	2.14442	2.07092	2.15189	2.10468	2.31132	1.97032	2.13815	2.29683	2.22552	2.19891	2.25111	44.0489	3.22578e-06
Chr_03	16423498	C	T	11	1.36854	1.47362	1.26474	9.39725	0.00217311	1.55295	1.40484	1.20945	1.25824	1.35137	1.23849	1.23204	1.4713	1.35563	1.42277	1.26255	41.9793	7.56241e-06
Chr_03	16423501	T	C	11	1.14203	1.31134	0.9771	23.3256	1.3677e-06	1.37597	1.24278	0.96797	1.00715	1.07574	0.98286	0.968969	1.2516	1.16307	1.20876	0.938359	71.6625	2.11507e-11
Chr_03	16858469	C	T	11	2.04894	2.00437	2.09259	1.67762	0.195241	2.08908	1.94246	2.12749	2.05706	2.02672	2.0055	1.83169	2.12088	2.07839	1.90786	2.21326	42.7471	5.51828e-06
Chr_03	16858480	T	G	11	2.05925	2.00523	2.11116	2.34536	0.125656	2.083	1.97336	2.13084	2.06648	2.04232	2.01079	1.84654	2.13526	2.0942	1.92077	2.23045	39.816	1.82567e-05
Chr_03	16868252	G	A	11	2.10298	2.03109	2.17164	4.12958	0.0421399	2.07577	2.09343	2.12481	2.18099	1.94766	2.05505	1.96613	2.24183	2.22406	2.06674	2.2238	38.5928	2.99125e-05
Chr_04	49079	T	C	11	2.33235	2.33621	2.32859	0.0122402	0.911905	2.2238	2.36468	2.5955	2.4182	2.30877	2.37325	2.45125	2.17753	2.26037	2.32826	2.29891	40.8079	1.22028e-05
Chr_04	60628	C	T	11	1.79174	1.7908	1.79268	0.000782797	0.977679	1.89458	1.83477	1.7053	1.7819	1.72977	1.59377	1.74814	1.79989	1.83478	1.7338	1.91408	40.27	1.51861e-05
Chr_04	60656	T	A	11	1.87587	1.88344	1.86832	0.05062	0.821988	1.97151	1.91437	1.79938	1.87231	1.85173	1.66501	1.84894	1.85572	1.93479	1.81762	1.97097	38.3822	3.25555e-05
Chr_04	200730	C	G	11	1.79954	1.86596	1.73289	3.96405	0.0464816	1.76625	1.79852	2.02335	1.77396	1.86363	1.90751	1.73194	1.69076	1.75813	1.62376	1.70864	46.1922	1.32367e-06
Chr_04	311335	G	C	11	1.86487	1.75698	1.97212	10.1987	0.00140536	1.88244	1.72786	1.80626	1.84361	1.82152	1.83448	1.90592	1.98539	1.9387	1.80018	2.07302	38.1027	3.6421e-05
Chr_04	501509	A	G	11	0.572579	0.575041	0.57016	0.00514945	0.942793	0.504064	0.722174	0.669521	0.617781	0.46635	0.511633	0.43355	0.741267	0.507818	0.742871	0.523051	46.0294	1.41674e-06
Chr_04	541937	C	T	11	1.59862	1.61649	1.5808	0.284045	0.594062	1.52989	1.7019	1.66922	1.60745	1.58481	1.55439	1.59215	1.88124	1.55395	1.57907	1.51262	38.9598	2.58032e-05
Chr_04	636812	G	A	11	1.62666	1.65147	1.60332	0.47577	0.490345	1.60463	1.64979	1.66778	1.6445	1.51588	1.71073	1.67416	1.49791	1.70881	1.83518	1.49734	38.7432	2.81555e-05
Chr_04	720704	G	A	11	0.899259	0.890682	0.907714	0.0630654	0.801715	0.832612	1.06321	0.976433	0.925901	0.771173	0.79656	0.963404	1.00395	0.772775	1.10508	0.878356	52.1787	1.05742e-07
Chr_04	964585	T	C	11	2.20374	2.20071	2.20676	0.00816673	0.927993	2.12161	2.16047	2.19141	2.21718	2.30947	2.2542	2.4486	2.19855	2.27144	2.33527	2.04707	44.2081	3.02004e-06
Chr_04	998412	C	T	11	1.07474	1.25943	0.88869	30.6094	3.15567e-08	1.38817	0.977363	1.03557	1.05184	0.947158	0.890346	0.898685	1.08107	0.983864	0.988911	0.956321	62.2433	1.36032e-09
Chr_04	1028247	C	T	11	1.9004	1.84938	1.94933	2.10796	0.146535	2.00422	1.82107	1.81017	1.90412	1.78191	1.80155	1.79536	2.00033	1.80892	1.94205	2.09055	45.7325	1.60348e-06
Chr_04	1028727	A	G	11	1.70404	1.68604	1.72147	0.268537	0.604315	1.87398	1.58745	1.65693	1.5876	1.66693	1.62016	1.56866	1.65177	1.68771	1.65756	1.88635	46.1411	1.35224e-06
Chr_04	1028736	G	A	11	1.65917	1.63408	1.68343	0.520748	0.470523	1.81631	1.55372	1.6213	1.55162	1.62138	1.57964	1.51105	1.59376	1.63984	1.60628	1.85605	47.3934	8.00736e-07
Chr_04	1076834	C	T	11	0.425305	0.356256	0.491114	3.75909	0.052521	0.349112	0.507397	0.281274	0.387381	0.236354	0.360509	0.372227	0.86978	0.703758	0.763285	0.289183	154.229	0
Chr_04	1229039	A	T	11	2.49915	2.56234	2.4364	3.49533	0.0615421	2.52073	2.4668	2.52994	2.57601	2.57011	2.53401	2.34118	2.26738	2.49484	2.58033	2.38763	37.5317	4.5776e-05
Chr_04	1296212	G	A	11	2.67372	2.80597	2.54966	13.3967	0.000252073	2.7624	2.67018	2.67004	2.77289	2.66321	2.69896	2.45956	2.69767	2.7228	2.47099	2.51	38.8743	2.6708e-05
Chr_04	1651535	C	T	11	1.40434	1.43379	1.37478	0.776821	0.378115	1.59054	1.38502	1.32068	1.27239	1.33807	1.29836	1.28612	1.41131	1.30297	1.41155	1.51892	41.3113	9.93843e-06
Chr_04	1651580	C	T	11	1.441	1.44212	1.43988	0.00110582	0.973472	1.58168	1.45735	1.38561	1.31003	1.33773	1.35574	1.33144	1.46813	1.35279	1.48729	1.57405	38.8633	2.68261e-05
Chr_04	1651592	G	T	11	1.35786	1.38314	1.33267	0.563461	0.452869	1.52008	1.36643	1.32186	1.22214	1.26072	1.25826	1.22571	1.37176	1.26606	1.40834	1.45588	37.9394	3.88844e-05
Chr_04	1651625	T	C	11	1.42757	1.40707	1.44777	0.360627	0.548158	1.56003	1.39037	1.38429	1.29451	1.36292	1.34849	1.30644	1.42789	1.34697	1.51193	1.58151	39.531	2.04889e-05
Chr_04	1651628	C	G	11	1.40872	1.39775	1.41951	0.102943	0.748326	1.55085	1.37597	1.36282	1.27655	1.33073	1.32719	1.28876	1.41751	1.3259	1.4853	1.55133	38.8221	2.72755e-05
Chr_04	1723593	A	T	11	2.70438	2.78126	2.62838	5.1444	0.0233215	2.77433	2.78338	2.54605	2.76498	2.71902	2.72642	2.64507	2.4084	2.73798	2.6885	2.63387	43.2762	4.43816e-06
Chr_04	2028262	T	C	11	1.26832	1.30528	1.2313	1.22772	0.267851	1.26734	1.3599	1.33889	1.28615	1.17752	1.24223	1.15326	1.38587	1.08907	1.38534	1.21768	37.7745	4.154e-05
Chr_04	2184477	A	C	11	1.37553	1.38491	1.36642	0.0729684	0.787063	1.28561	1.51393	1.55571	1.28358	1.25153	1.35576	1.2737	1.69005	1.26539	1.6834	1.22241	114.237	0
Chr_04	2338747	C	T	11	0.896678	0.961832	0.83346	3.51602	0.0607783	0.937071	1.03251	0.797837	0.94358	0.847698	0.997235	0.828573	0.64749	0.831556	0.793075	0.889561	38.9117	2.63085e-05
Chr_04	2372821	T	C	11	1.83487	1.84889	1.82087	0.176335	0.674542	1.7242	2.02766	1.98357	1.82431	1.68528	1.86366	1.73559	1.98226	1.80047	1.93579	1.73722	58.8047	6.09635e-09
Chr_04	2490571	G	A	11	1.87771	1.73001	2.01671	16.9701	3.79734e-05	1.87785	1.74836	1.85448	1.92976	1.88677	1.82062	1.73743	1.81548	1.86752	1.82124	2.21549	74.0837	7.1716e-12
Chr_04	2490582	T	C	11	1.92153	1.76525	2.06813	18.7739	1.47169e-05	1.91465	1.79145	1.88711	1.96946	1.9352	1.85776	1.78505	1.88638	1.91716	1.8801	2.26051	72.0555	1.77508e-11
Chr_04	2490587	A	G	11	2.22267	2.10062	2.33696	11.4113	0.000730005	2.21846	2.08431	2.19011	2.26693	2.18409	2.2512	2.1351	2.20179	2.23693	2.18833	2.46453	39.3304	2.22188e-05
Chr_04	2490589	G	T	11	1.91274	1.75987	2.05604	17.9611	2.25465e-05	1.91159	1.7784	1.86993	1.97414	1.92487	1.85754	1.77269	1.85932	1.89172	1.86571	2.25542	75.6066	3.62477e-12
Chr_04	2490614	G	C	11	1.81656	1.68514	1.94451	14.5442	0.000136907	1.8464	1.67844	1.76193	1.86923	1.81797	1.75585	1.68735	1.77759	1.80341	1.75943	2.14741	75.5516	3.71536e-12
Chr_04	2530582	G	A	11	0.578115	0.529262	0.625652	1.9833	0.159043	0.517216	0.74073	0.496223	0.505068	0.46557	0.498826	0.585397	0.885327	0.728154	0.689612	0.556898	64.2637	5.60463e-10
Chr_04	2777429	A	G	11	1.29597	1.29279	1.29907	0.00847858	0.926635	1.20351	1.60344	1.26927	1.26803	1.26816	1.18906	1.17773	1.24819	1.26411	1.59536	1.25452	79.7213	5.69322e-13
Chr_04	2809135	A	G	11	1.26457	1.23427	1.29377	0.743321	0.388599	1.29947	1.22067	1.25112	1.18809	1.27006	1.40463	1.14738	1.07875	1.21749	1.20588	1.40182	40.2374	1.53889e-05
Chr_04	3055867	A	G	11	0.478981	0.450317	0.506105	0.642264	0.422892	0.406183	0.583187	0.557731	0.521489	0.358073	0.461563	0.350172	0.748803	0.350731	0.565946	0.503617	47.0555	9.22572e-07
Chr_04	3138049	G	A	11	1.43577	1.38864	1.47959	1.67551	0.195522	1.21018	1.49129	1.62948	1.50586	1.50569	1.46151	1.47908	1.51206	1.48586	1.55908	1.33113	41.9687	7.59535e-06
Chr_04	3138200	G	A	11	1.52187	1.47017	1.56932	1.96244	0.161252	1.29035	1.6128	1.71471	1.60041	1.56073	1.53048	1.54247	1.57653	1.61344	1.64573	1.42954	42.148	7.05736e-06
Chr_04	3139079	C	T	11	1.40207	1.37186	1.43095	0.723513	0.394994	1.19247	1.48325	1.51341	1.4949	1.48471	1.42332	1.45373	1.45753	1.51042	1.48208	1.26421	41.1092	1.07926e-05
Chr_04	3139259	A	G	11	1.3004	1.30749	1.29347	0.0423808	0.836896	1.10322	1.42638	1.44262	1.33498	1.36213	1.34558	1.38749	1.33377	1.38022	1.44088	1.08407	63.008	9.72946e-10
Chr_04	3139274	G	A	11	1.3213	1.32328	1.31935	0.00337218	0.953692	1.11828	1.44302	1.46258	1.36289	1.39244	1.3657	1.39293	1.37147	1.38246	1.4639	1.11372	61.7725	1.67166e-09
Chr_04	3139281	A	C	11	1.89446	1.8846	1.90413	0.0825479	0.773874	2.08464	1.77153	1.76366	1.87072	1.80835	1.84716	1.82386	1.835	1.85402	1.75483	2.10657	59.965	3.67996e-09
Chr_04	3139282	T	C	11	1.30859	1.31119	1.30604	0.0057831	0.939382	1.10727	1.43037	1.44266	1.34592	1.3926	1.35	1.38448	1.35492	1.36872	1.44483	1.10282	60.5493	2.85251e-09
Chr_04	3139340	T	C	11	1.76119	1.74695	1.77462	0.15584	0.693016	1.95343	1.61912	1.63184	1.71711	1.67047	1.7411	1.69325	1.7408	1.70849	1.62267	1.96835	55.8646	2.17633e-08
Chr_04	3412671	T	C	11	1.09308	1.13556	1.05202	1.48187	0.223482	1.05311	1.31891	1.10695	1.09534	0.946996	1.11839	0.865482	1.24376	1.00492	1.24313	1.00067	60.0594	3.53168e-09
Chr_04	3577932	G	A	11	1.04975	1.00209	1.09743	2.00348	0.156939	1.15304	1.06746	0.93867	0.948973	0.951111	0.994946	0.87033	1.13063	1.11357	1.06458	1.22966	48.846	4.34667e-07
Chr_04	3578303	A	G	11	2.06699	2.14543	1.99146	4.95901	0.0259551	1.98978	2.08829	2.14258	2.13526	2.13304	2.11311	2.15829	2.0996	2.11202	2.08095	1.79769	48.5276	4.97097e-07
Chr_04	3750566	C	T	11	2.34213	2.23569	2.44407	9.06888	0.00259996	2.33005	2.27671	2.32242	2.33366	2.407	2.2105	2.36472	2.40891	2.31526	2.29965	2.57499	42.3742	6.43205e-06
Chr_04	3750567	T	C	11	2.34528	2.2453	2.44107	7.9923	0.00469767	2.3372	2.28603	2.32321	2.33655	2.40757	2.2211	2.36843	2.40208	2.31066	2.29545	2.57325	40.0981	1.62835e-05
Chr_04	3752047	C	T	11	1.62635	1.63855	1.61462	0.120354	0.72865	1.61568	1.6697	1.64256	1.57857	1.63014	1.73803	1.38233	1.47059	1.71084	1.75027	1.57438	38.6272	2.95021e-05
Chr_04	3914723	A	G	11	0.923734	0.91845	0.928845	0.0230121	0.879426	0.870916	0.843756	1.08002	0.946371	0.90828	0.92762	0.967177	1.1316	0.802432	1.03996	0.851892	37.9285	3.90553e-05
Chr_04	4021731	G	C	11	0.669648	0.629351	0.708202	1.2912	0.255826	0.654242	0.828533	0.5398	0.66791	0.497851	0.762387	0.603662	0.604406	0.684739	0.649346	0.786012	38.5305	3.06715e-05
Chr_04	4047267	T	C	11	0.743138	0.91497	0.572211	25.6877	4.01379e-07	1.0332	0.723194	0.661383	0.666976	0.605316	0.642951	0.653337	0.740468	0.613762	0.619309	0.65684	46.1134	1.36796e-06
Chr_04	4047269	A	G	11	0.806008	0.948798	0.66397	17.7766	2.48422e-05	1.08452	0.773357	0.708473	0.727388	0.656147	0.65589	0.739418	0.813072	0.774008	0.773992	0.720307	46.8699	9.97138e-07
Chr_04	4155026	C	T	11	1.11153	1.26997	0.955956	21.1992	4.13943e-06	1.35861	1.0083	1.12545	1.0995	1.04637	1.09589	1.00705	0.893499	0.930419	1.02316	1.04441	45.2408	1.96759e-06
Chr_04	4204977	A	G	11	1.82648	1.84435	1.80909	0.269878	0.603414	1.8337	1.77157	1.89431	1.75372	1.79743	1.88534	2.05078	1.70537	1.81604	1.98454	1.72782	39.7461	1.87809e-05
Chr_04	4205067	T	C	11	1.70877	1.70673	1.71075	0.00350766	0.952773	1.71634	1.65816	1.80776	1.55086	1.7369	1.73109	1.97529	1.61312	1.67845	1.83188	1.66504	45.8263	1.54199e-06
Chr_04	4205229	A	G	11	2.05196	2.05138	2.05253	0.000282813	0.986583	2.01446	1.97513	2.20251	1.97378	2.09414	2.14597	2.08843	1.957	2.02287	2.23033	1.96783	37.5568	4.53181e-05
Chr_04	4252588	A	C	11	1.51195	1.51042	1.51339	0.00182728	0.965903	1.41348	1.66579	1.40311	1.52047	1.54153	1.53492	1.52154	1.57766	1.53434	1.71416	1.38214	40.5622	1.34863e-05
Chr_04	4519841	T	G	11	1.70146	1.65051	1.74987	2.04469	0.152738	1.56647	1.885	1.70193	1.73153	1.67007	1.65403	1.63241	1.90574	1.86586	1.67619	1.6943	38.3071	3.35526e-05
Chr_04	4519854	G	A	11	1.67502	1.62417	1.72392	2.10084	0.147219	1.55343	1.82941	1.70126	1.68885	1.63508	1.62299	1.5849	1.89946	1.84375	1.67169	1.66656	39.5008	2.07408e-05
Chr_04	4519860	T	G	11	1.68784	1.6481	1.72614	1.29012	0.256025	1.57533	1.823	1.71712	1.71538	1.64592	1.63576	1.61202	1.90915	1.86062	1.68277	1.65685	38.2077	3.49184e-05
Chr_04	4551336	G	T	11	0.976761	0.904076	1.04563	4.17909	0.0409257	0.8875	1.04053	0.973068	0.955594	0.918549	0.879472	1.03651	1.23477	1.08989	1.11439	0.977795	38.641	2.93379e-05
Chr_04	4777966	A	C	11	2.30484	2.37792	2.23151	4.80602	0.0283604	2.49799	2.18713	2.23886	2.22056	2.24511	2.32758	2.31699	2.3364	2.23702	2.09613	2.32209	38.7347	2.82521e-05
Chr_04	4884283	A	G	11	1.59451	1.5112	1.67464	5.63943	0.0175609	1.58132	1.55517	1.70346	1.57296	1.56881	1.48954	1.42008	1.54559	1.65313	1.73895	1.75049	37.3508	4.9206e-05
Chr_04	4884289	G	T	11	1.61738	1.53608	1.69578	5.4019	0.0201148	1.60381	1.57103	1.73966	1.59523	1.60491	1.50445	1.4399	1.57289	1.67012	1.75563	1.77156	38.4742	3.13739e-05
Chr_04	4884998	C	A	11	0.584601	0.543874	0.622364	1.24934	0.263678	0.691782	0.613966	0.384477	0.493113	0.603866	0.455595	0.539599	0.456174	0.60842	0.677877	0.742341	46.5681	1.13134e-06
Chr_04	4885010	G	C	11	0.581616	0.549792	0.61157	0.791874	0.373534	0.684956	0.599851	0.416299	0.481593	0.589793	0.471741	0.572468	0.447662	0.592431	0.688849	0.715222	38.9062	2.63665e-05
Chr_04	4894412	C	T	11	2.40369	2.36933	2.43695	0.974294	0.323612	2.34595	2.28566	2.52268	2.37233	2.35945	2.56853	2.58482	2.39412	2.48998	2.28435	2.39479	39.3826	2.17556e-05
Chr_04	4965299	G	T	11	0.584362	0.537224	0.628712	1.72141	0.189511	0.513594	0.736401	0.579115	0.563134	0.468748	0.479323	0.55818	0.746408	0.733792	0.795117	0.559473	47.2798	8.39796e-07
Chr_04	5010610	G	A	11	2.08414	2.06938	2.09884	0.193126	0.660327	2.19192	1.91908	2.07413	2.13731	2.05441	2.05599	2.07001	1.99315	1.98701	1.96077	2.2494	43.4304	4.16475e-06
Chr_04	5010643	T	C	11	2.00136	1.99469	2.00795	0.0387629	0.843919	2.12382	1.82393	1.98809	2.04121	1.98224	1.96846	1.97961	1.93889	1.89936	1.85604	2.16024	44.5121	2.66279e-06
Chr_04	5010666	T	A	11	2.02751	2.0191	2.03581	0.0613835	0.804322	2.15474	1.82469	2.01269	2.08136	2.00805	1.9887	2.00658	1.96565	1.93661	1.88159	2.18471	47.7504	6.89297e-07
Chr_04	5010760	C	G	11	2.06253	2.05859	2.06644	0.0137191	0.906758	2.19797	1.84821	2.04945	2.04855	2.10562	2.05642	1.9483	2.01343	2.00326	1.91376	2.20299	47.98	6.25923e-07
Chr_04	5245332	C	G	11	1.45884	1.40771	1.50988	2.32248	0.127517	1.56406	1.30617	1.42764	1.43007	1.41026	1.46368	1.33283	1.39743	1.4916	1.41238	1.64695	39.8576	1.79515e-05
Chr_04	5245334	A	G	11	1.45018	1.4021	1.49815	2.04837	0.152369	1.55247	1.30544	1.41189	1.43114	1.401	1.45657	1.32807	1.39023	1.4763	1.39667	1.63389	37.7193	4.24672e-05
Chr_04	5245345	T	C	11	1.49855	1.44735	1.54908	2.26397	0.132414	1.61369	1.34126	1.47181	1.45507	1.45787	1.49277	1.37181	1.43779	1.52183	1.41199	1.7081	46.5883	1.12181e-06
Chr_04	5245347	T	C	11	1.49126	1.44199	1.53987	2.09254	0.148019	1.60835	1.33625	1.47746	1.4292	1.44629	1.49236	1.36831	1.43087	1.51729	1.40257	1.69737	46.536	1.14658e-06
Chr_04	5245349	T	C	11	1.4789	1.42571	1.5314	2.4411	0.118193	1.59217	1.31892	1.46032	1.42158	1.44277	1.47441	1.35192	1.43112	1.51466	1.38668	1.68677	46.9207	9.76165e-07
Chr_04	5245433	T	C	11	1.55827	1.52479	1.59121	0.956777	0.328	1.67351	1.42489	1.55262	1.51166	1.49867	1.56575	1.44613	1.4892	1.5776	1.41382	1.75107	45.1847	2.01409e-06
Chr_04	5245440	A	G	11	1.56703	1.53403	1.59954	0.933309	0.334004	1.68554	1.42889	1.5712	1.50625	1.50896	1.5759	1.4594	1.5027	1.58491	1.4145	1.76162	47.3757	8.06695e-07
Chr_04	5253640	A	G	11	1.54512	1.53665	1.55335	0.0597899	0.806828	1.70728	1.45537	1.47292	1.49399	1.45559	1.46642	1.45339	1.60191	1.56937	1.39645	1.70522	44.8464	2.31794e-06
Chr_04	5253783	C	T	11	1.71138	1.70601	1.71668	0.0250978	0.874123	1.89856	1.58042	1.68258	1.64797	1.63239	1.61521	1.60503	1.74261	1.70687	1.5465	1.89697	58.7363	6.28027e-09
Chr_04	5253864	A	T	11	1.94491	1.9243	1.96529	0.373978	0.540844	2.07219	1.86555	1.93101	1.87334	1.89068	1.84587	1.84233	1.99037	1.98425	1.81051	2.10971	42.6525	5.7372e-06
Chr_04	5253895	A	G	11	1.97436	1.94059	2.00744	0.981367	0.321862	2.08353	1.90227	1.91872	1.95349	1.91329	1.87017	1.90616	2.01097	2.01082	1.84442	2.15157	40.2323	1.54205e-05
Chr_04	5784421	C	T	11	1.2542	1.20622	1.29944	1.78176	0.181933	1.1269	1.45226	1.05189	1.20128	1.23576	1.27386	1.39752	1.44654	1.45307	1.40551	1.14182	73.6346	8.76754e-12
Chr_04	5784502	G	C	11	1.06634	1.03056	1.1003	1.00588	0.315892	0.956224	1.17453	0.945586	1.12422	1.02797	1.1008	1.11977	1.23102	1.14423	1.23855	0.969716	39.3558	2.19921e-05
Chr_04	6136556	A	G	11	0.705021	0.559822	0.845274	16.9927	3.75243e-05	0.619605	0.536828	0.71998	0.8058	0.675454	0.629199	0.818214	0.806494	0.842407	0.754124	0.867882	38.449	3.16929e-05
Chr_04	6319970	A	G	11	2.07959	2.27679	1.90378	26.6467	2.44262e-07	2.46008	1.93738	2.00905	1.97291	2.01001	1.96901	2.06471	1.92021	2.17747	1.961	1.94822	67.9454	1.10345e-10
Chr_04	6509723	A	G	11	1.90518	1.91569	1.89501	0.0913626	0.762452	1.88491	2.07648	1.81888	1.91529	1.84995	1.9174	1.69882	1.82778	2.03016	2.02609	1.85931	38.5946	2.98915e-05
Chr_04	6727567	T	A	11	0.900755	0.900933	0.900593	2.26071e-05	0.996206	0.858745	0.90999	0.893552	0.944378	0.828573	0.916506	0.763695	1.12863	1.05926	0.963965	0.791111	39.1753	2.36548e-05
Chr_04	6807313	G	A	11	1.60525	1.52779	1.67833	4.70993	0.0299888	1.5302	1.65043	1.51486	1.60844	1.48436	1.58246	1.50419	1.86173	1.80145	1.88924	1.54712	76.0582	2.95997e-12
Chr_04	8777161	G	C	11	1.39983	1.19106	1.59446	32.6077	1.1277e-08	1.335	1.1732	1.37153	1.33751	1.45099	1.44929	1.37993	1.4277	1.52198	1.38951	1.70705	64.0351	6.19724e-10
Chr_04	8777166	A	T	11	1.59788	1.43443	1.75051	20.0559	7.52107e-06	1.55573	1.39244	1.6182	1.52422	1.63644	1.64547	1.56311	1.5943	1.71982	1.56355	1.84644	48.2736	5.53202e-07
Chr_04	12492185	A	G	11	0.667746	0.68501	0.651951	0.216669	0.64159	0.843869	0.664974	0.60048	0.595269	0.62854	0.558287	0.547741	0.554229	0.617079	0.566008	0.83439	41.4381	9.43668e-06
Chr_04	12916043	T	A	11	0.918337	0.866534	0.968192	2.20508	0.137557	0.977893	0.754043	1.01115	0.945575	0.904663	0.837473	0.779122	0.929239	0.908464	0.861379	1.09149	39.8869	1.77399e-05
Chr_04	12917244	C	T	11	1.201	1.18379	1.21772	0.247309	0.618976	1.31295	1.03959	1.28217	1.14839	1.15831	1.14167	1.23788	1.18144	1.17089	1.06945	1.34851	38.2915	3.37634e-05
Chr_04	13481129	T	C	11	0.980056	0.933883	1.02177	1.54085	0.214491	0.917386	1.00278	1.01335	0.902904	0.959536	1.00497	0.872694	1.06572	0.930001	1.36913	0.918952	64.7986	4.42915e-10
Chr_04	13543064	T	C	11	0.738282	0.717043	0.757618	0.326379	0.567799	0.658475	0.828517	0.764178	0.713208	0.734347	0.894136	0.592066	0.583585	0.882547	0.659655	0.746523	37.3346	4.95247e-05
Chr_04	14495699	G	A	11	1.39177	1.29436	1.48354	7.3264	0.00679489	1.51462	1.09972	1.37878	1.34765	1.35521	1.39768	1.56352	1.41657	1.36209	1.36554	1.61153	68.2456	9.66019e-11
Chr_04	14923572	A	T	11	1.50647	1.54738	1.46767	1.35112	0.245082	1.53648	1.44065	1.7137	1.45092	1.45673	1.47349	1.38397	1.72188	1.30544	1.63268	1.43284	63.9198	6.51964e-10
Chr_04	15116670	G	A	11	2.54134	2.53197	2.5504	0.0725835	0.787612	2.71427	2.41751	2.4596	2.53042	2.38129	2.48093	2.47441	2.59263	2.47238	2.59964	2.66709	43.5399	3.98088e-06
Chr_04	15493782	G	C	11	2.59378	2.63688	2.55285	1.47631	0.224353	2.63328	2.57325	2.76065	2.53109	2.60651	2.42006	2.66782	2.69301	2.62003	2.57819	2.52977	38.7142	2.8487e-05
Chr_04	15498128	T	C	11	0.619908	0.565542	0.672917	2.50141	0.113744	0.571424	0.55574	0.494738	0.740952	0.621078	0.761135	0.519529	0.524646	0.590576	0.749683	0.660296	41.3729	9.69135e-06
Chr_04	15498131	T	C	11	0.756742	0.695514	0.816475	3.17731	0.0746674	0.679053	0.706994	0.645798	0.893833	0.727653	0.919728	0.683291	0.626528	0.783532	0.91307	0.772499	50.442	2.21314e-07
Chr_04	15498200	G	A	11	0.78385	0.748021	0.818903	1.09848	0.294599	0.722438	0.767753	0.650571	0.926502	0.780678	0.922411	0.68487	0.653343	0.809881	0.848836	0.795326	41.5135	9.15065e-06
Chr_04	15498227	G	T	11	0.801446	0.766901	0.835501	1.04143	0.30749	0.722386	0.804207	0.673526	0.953233	0.803173	0.958026	0.685419	0.659491	0.80994	0.860596	0.810749	49.1587	3.80926e-07
Chr_04	15498270	G	A	11	0.810854	0.765526	0.854571	1.69615	0.192792	0.719766	0.809658	0.723539	0.955187	0.805173	0.958784	0.694355	0.663367	0.846349	0.878383	0.829682	41.2087	1.03635e-05
Chr_04	15690038	G	A	11	0.623805	0.819297	0.433951	31.3757	2.12629e-08	0.828267	0.826497	0.465573	0.646441	0.479007	0.581698	0.419166	0.568222	0.514672	0.472806	0.482769	59.1847	5.16823e-09
Chr_04	15780545	G	T	11	1.57828	1.68175	1.4821	7.99908	0.00468011	1.73653	1.6409	1.53025	1.49937	1.35989	1.60875	1.6706	1.42279	1.57758	1.5733	1.49992	38.2847	3.38557e-05
Chr_04	16267957	T	G	11	0.883253	0.992298	0.778962	9.48976	0.00206622	1.07537	0.822888	0.798878	0.775398	0.860039	0.691581	0.799205	1.05416	0.983686	1.04857	0.68951	77.1306	1.82843e-12
Chr_04	16280826	C	G	11	2.05045	2.16773	1.94045	10.6108	0.00112431	2.02037	2.24956	2.08612	2.118	2.05685	2.00105	2.05778	2.0415	1.97512	2.09948	1.84189	39.302	2.24754e-05
Chr_04	16290610	T	C	11	0.693202	0.715923	0.671739	0.400743	0.526706	0.684187	0.861723	0.554215	0.667998	0.607512	0.684142	0.62859	0.905953	0.759906	0.748446	0.60275	41.0137	1.12211e-05
Chr_04	16550806	C	T	11	0.722824	0.796796	0.650183	4.69481	0.0302539	0.864716	0.86894	0.541696	0.739169	0.564543	0.581567	0.824403	0.687202	0.694468	0.610204	0.74492	52.6654	8.59052e-08
Chr_04	16550809	G	A	11	0.71901	0.790321	0.648986	4.36463	0.0366924	0.86804	0.869024	0.53014	0.725313	0.556061	0.5703	0.821534	0.684335	0.698471	0.601215	0.752866	57.2522	1.19518e-08
Chr_04	16927005	C	G	11	2.31564	2.38225	2.25136	3.67226	0.055325	2.21622	2.5318	2.44342	2.34002	2.08335	2.31483	2.07112	2.49046	2.17661	2.50706	2.11872	118.932	0
Chr_04	16927016	A	T	11	2.31183	2.37129	2.254	2.99393	0.0835773	2.22187	2.52122	2.43008	2.31901	2.11633	2.29234	2.07527	2.47865	2.19545	2.50253	2.13236	105.312	0
Chr_04	17071458	A	G	11	0.785755	0.742877	0.826292	1.45142	0.228301	0.702503	0.928413	0.93719	0.773296	0.62752	0.71784	0.698698	0.978466	0.652292	0.998418	0.824772	63.9339	6.47915e-10
Chr_04	17149032	C	A	11	1.86767	1.85474	1.88033	0.143497	0.704829	1.83655	1.98274	1.88726	1.8054	1.79093	1.75133	1.91717	2.08548	1.95704	1.9562	1.82044	40.8874	1.18139e-05
Chr_04	17226409	G	T	11	0.546231	0.525057	0.567011	0.385045	0.534916	0.537402	0.604883	0.51931	0.526897	0.432933	0.482786	0.453385	0.73875	0.714995	0.698981	0.490127	46.2727	1.27993e-06
Chr_04	17263861	T	A	11	0.703343	0.651373	0.753876	2.27719	0.131289	0.782388	0.617896	0.693898	0.574227	0.729655	0.680061	0.641958	0.710235	0.699046	0.568599	0.901721	42.4361	6.27043e-06
Chr_04	17321701	G	A	11	2.46953	2.58561	2.35546	11.4102	0.000730424	2.60927	2.45588	2.51077	2.40665	2.5618	2.37276	2.40093	2.26693	2.49066	2.28574	2.40421	37.584	4.48292e-05
Chr_04	17710931	C	T	11	2.41115	2.31704	2.50595	7.99389	0.00469354	2.46999	2.32359	2.30907	2.37764	2.33509	2.37968	2.52711	2.37798	2.45601	2.3507	2.66096	50.4752	2.18225e-07
Chr_04	17710933	C	T	11	2.41025	2.31421	2.50691	8.31716	0.00392723	2.46676	2.3221	2.31544	2.37813	2.32916	2.37908	2.52946	2.3722	2.45483	2.35465	2.66245	50.9462	1.78682e-07
Chr_04	18066713	C	A	11	0.948716	0.870972	1.02467	5.11913	0.0236635	0.864663	1.07453	0.863976	0.908998	0.924849	0.909424	0.856373	1.18849	1.02623	1.08224	0.993446	39.6362	1.96351e-05
Chr_04	18087056	C	A	11	2.08701	2.05203	2.12166	1.07291	0.30029	2.23219	1.94193	2.02435	2.08205	1.97687	2.08884	2.02725	2.01553	2.08129	1.90538	2.3119	64.4146	5.24483e-10
Chr_04	18650605	A	C	11	2.22057	2.22064	2.2205	4.05575e-06	0.998393	2.14476	2.29951	2.37905	2.276	2.08976	2.11858	1.9676	2.46806	2.06316	2.48694	2.11966	114.851	0
Chr_04	18650609	A	T	11	2.22629	2.23096	2.22165	0.019248	0.889658	2.06645	2.35654	2.54026	2.2269	2.10196	2.16735	1.98584	2.51562	2.13597	2.40354	2.08025	137.242	0
Chr_04	18661691	C	T	11	0.620707	0.555166	0.68434	3.57538	0.0586422	0.508644	0.842998	0.458813	0.566675	0.644492	0.507141	0.59576	0.851209	0.761261	0.911385	0.580303	83.4878	1.03695e-13
Chr_04	18684936	A	T	11	0.572003	0.572098	0.571911	7.31477e-06	0.997842	0.516005	0.642186	0.698455	0.588306	0.439154	0.538056	0.594957	0.757941	0.47944	0.772577	0.498925	45.7993	1.55941e-06
Chr_04	18709280	T	C	11	1.28949	1.2537	1.3243	1.07529	0.299754	1.26802	1.44019	1.33104	1.22235	1.15557	1.25367	1.19196	1.22408	1.24463	1.51067	1.36018	43.3806	4.25127e-06
Chr_04	18834345	T	C	11	2.1386	2.18854	2.08869	2.24602	0.133958	2.33066	2.07326	2.03982	2.10938	2.11984	2.01606	2.01325	2.12378	2.10902	1.969	2.23973	43.5741	3.92503e-06
Chr_04	19176008	G	T	11	1.61852	1.56307	1.67183	2.52228	0.112248	1.4963	1.6235	1.70665	1.67704	1.58724	1.50872	1.63701	1.88987	1.74812	1.84548	1.51627	68.0183	1.06838e-10
Chr_04	19176018	C	T	11	1.67353	1.60005	1.74324	4.30983	0.0378928	1.53638	1.71594	1.69268	1.70316	1.60726	1.5403	1.69443	2.04569	1.90281	1.93888	1.5384	116.698	0
Chr_04	19240454	G	A	11	0.87458	0.917788	0.833359	1.5022	0.220333	0.804137	1.11553	1.08755	0.837986	0.763118	0.801789	0.778388	1.0277	0.675832	1.04518	0.792159	80.4899	4.02456e-13
Chr_04	19567463	T	C	11	1.8109	1.73172	1.88571	4.86797	0.0273597	1.78212	1.70607	1.84919	1.82951	1.90958	1.70257	1.86213	1.90172	1.71117	1.711	1.9819	37.7027	4.27505e-05
Chr_04	19571498	G	A	11	2.14584	2.1206	2.1712	0.575011	0.448275	2.24672	2.17843	2.0237	2.07335	2.06354	2.12578	1.97205	2.09005	2.17571	2.12536	2.3092	38.4996	3.10548e-05
Chr_04	19572153	C	A	11	1.53036	1.45896	1.59984	4.32263	0.0376088	1.60283	1.48727	1.48014	1.45048	1.47239	1.51587	1.33732	1.5256	1.57804	1.52455	1.73814	41.6062	8.81017e-06
Chr_04	19572154	C	A	11	1.5292	1.46094	1.59569	3.95729	0.0466688	1.60288	1.48622	1.48042	1.4524	1.47057	1.51325	1.33725	1.52161	1.57342	1.52556	1.73231	40.181	1.57452e-05
Chr_04	19692873	G	C	11	0.657995	0.821861	0.495932	23.2768	1.4028e-06	0.93564	0.576169	0.592547	0.567407	0.601196	0.635484	0.55822	0.551389	0.532885	0.477279	0.58717	42.8888	5.20586e-06
Chr_04	19717972	G	A	11	0.867175	0.948241	0.791472	4.96582	0.0258531	0.8549	1.08314	0.846551	0.981066	0.72526	0.894907	0.802054	0.743574	0.938146	0.773525	0.763389	40.0949	1.63052e-05
Chr_04	19741762	A	T	11	0.502449	0.544893	0.462276	1.42189	0.233092	0.464309	0.679865	0.462473	0.483807	0.381683	0.577232	0.512248	0.518701	0.662944	0.456345	0.376151	37.862	4.01088e-05
Chr_05	342215	A	G	11	1.66831	1.60584	1.73097	3.52964	0.060281	1.73789	1.56691	1.66654	1.60897	1.66848	1.61738	1.60199	1.65668	1.64004	1.60398	1.88604	38.0654	3.69694e-05
Chr_05	819019	G	A	11	1.63623	1.56285	1.70809	4.52485	0.0334059	1.53681	1.73891	1.63357	1.65419	1.46059	1.67128	1.80537	1.57056	1.80131	1.71555	1.67842	44.8315	2.33233e-06
Chr_05	846360	G	A	11	0.679717	0.663259	0.695424	0.215871	0.642204	0.664102	0.699506	0.68324	0.685794	0.534056	0.64036	0.645627	0.898044	0.822141	0.802294	0.614652	38.7796	2.77459e-05
Chr_05	1180844	G	T	11	1.76245	1.8268	1.70016	3.38367	0.0658453	1.93836	1.65631	1.68417	1.76579	1.7111	1.63376	1.88477	1.83026	1.68576	1.59404	1.785	38.0859	3.66674e-05
Chr_05	1180860	T	C	11	1.40052	1.32678	1.47211	4.47511	0.0343919	1.21438	1.53037	1.47363	1.38626	1.44888	1.52464	1.27828	1.35387	1.47519	1.55564	1.39743	37.5188	4.60128e-05
Chr_05	1277871	C	T	11	2.4856	2.46528	2.50451	0.309838	0.57778	2.31842	2.64709	2.5666	2.54482	2.57229	2.40387	2.58294	2.61665	2.5696	2.36889	2.43321	37.9054	3.94185e-05
Chr_05	1494871	G	C	11	0.553529	0.538269	0.568184	0.187904	0.664667	0.405747	0.639799	0.602164	0.60336	0.544448	0.670363	0.518423	0.635276	0.623708	0.715062	0.414604	38.2627	3.41558e-05
Chr_05	1494873	A	C	11	0.549043	0.545045	0.552884	0.0129077	0.909545	0.40499	0.631301	0.603461	0.600061	0.543641	0.664343	0.515871	0.639307	0.62521	0.715062	0.382935	43.6948	3.73415e-06
Chr_05	1555163	C	G	11	0.423608	0.298546	0.545461	13.2326	0.000275127	0.301742	0.486971	0.414986	0.332481	0.366996	0.394665	0.529841	0.60993	0.637265	0.589856	0.478288	46.7241	1.05987e-06
Chr_05	2004320	G	C	11	1.03314	0.981486	1.08268	2.17608	0.140171	0.956871	1.10544	1.0183	1.00074	0.98225	0.936318	0.985644	1.32334	1.16942	1.25151	0.964048	61.3909	1.97522e-09
Chr_05	2188619	T	A	11	1.20621	1.25869	1.15394	2.43296	0.118808	1.26292	1.23824	1.04655	1.22749	1.16044	1.19646	1.21987	1.16147	1.41517	1.17209	1.07932	40.026	1.67671e-05
Chr_05	2735800	A	T	11	2.2989	2.38137	2.22012	5.47098	0.0193348	2.32034	2.37791	2.24173	2.31939	2.24317	2.33245	2.37409	2.34884	2.2027	2.46206	2.11164	37.7809	4.14325e-05
Chr_05	3254886	G	T	11	1.83954	1.84672	1.83353	0.0312563	0.85967	2.02111	1.82331	1.62965	1.90107	1.72114	1.72611	1.79436	1.84895	1.91387	1.82472	1.9143	40.442	1.41614e-05
Chr_05	3254927	G	C	11	1.74783	1.65534	1.8295	5.93478	0.0148449	1.45293	1.82188	1.9492	1.74321	1.86403	1.78318	1.75951	1.83972	1.80213	1.82884	1.7224	45.7061	1.62121e-06
Chr_05	3255014	T	G	11	1.96253	1.93728	1.98608	0.492067	0.483007	1.77603	1.98463	2.13594	1.9207	2.09044	2.05081	2.05969	1.95797	2.03215	1.98686	1.85634	42.4889	6.13598e-06
Chr_05	4206975	C	T	11	1.14806	1.02479	1.26446	11.8438	0.000578528	1.04933	1.05195	1.10785	1.26557	1.21468	1.12714	1.30161	1.12092	1.02509	1.28348	1.31439	43.5068	4.03557e-06
Chr_05	4206985	C	T	11	1.1848	1.05333	1.30935	13.5783	0.00022881	1.0806	1.07747	1.15494	1.29663	1.23789	1.15677	1.36645	1.19457	1.09723	1.29746	1.35329	39.7932	1.84259e-05
Chr_05	4206991	G	T	11	1.15629	1.04523	1.26176	9.7626	0.00178098	1.07831	1.05217	1.12388	1.25352	1.22232	1.13237	1.35656	1.12738	1.00711	1.25026	1.3261	46.9267	9.7372e-07
Chr_05	4276911	G	A	11	1.4161	1.37441	1.45473	1.30791	0.252774	1.37068	1.58658	1.16705	1.30979	1.47925	1.49175	1.42263	1.36938	1.5245	1.46416	1.4395	43.7856	3.59676e-06
Chr_05	4276914	G	A	11	1.41929	1.38183	1.45406	1.06002	0.303211	1.37728	1.57838	1.17473	1.31924	1.49287	1.48931	1.42267	1.38085	1.51805	1.47563	1.43371	40.7306	1.25927e-05
Chr_05	6325377	A	T	11	2.27421	2.31771	2.23426	1.39274	0.237942	2.44037	2.2042	2.14016	2.18643	2.2322	2.17912	2.48519	2.38729	2.12117	2.35636	2.26236	47.1493	8.87038e-07
Chr_05	6540202	T	C	11	1.01736	1.02146	1.01334	0.0142614	0.904942	1.05917	1.13576	0.968708	0.9475	0.851169	0.9899	0.870209	1.15721	1.09787	1.1666	0.986877	46.8565	1.00273e-06
Chr_05	7898200	T	C	11	2.35488	2.40654	2.30688	1.98426	0.158943	2.44878	2.35913	2.41911	2.35085	2.34307	2.23768	2.46987	2.29087	2.12484	2.22573	2.42959	39.6284	1.96973e-05
Chr_05	7898205	C	T	11	2.33384	2.38908	2.28269	2.24426	0.134111	2.43817	2.33184	2.39351	2.31625	2.32623	2.21581	2.45059	2.27328	2.09059	2.22513	2.4043	40.2633	1.52277e-05
Chr_05	7898209	C	T	11	0.839145	0.795918	0.879651	1.41918	0.233539	0.750665	0.879119	0.769903	0.846945	0.79798	0.955848	0.734392	0.924244	1.05277	0.961096	0.760269	40.0335	1.67159e-05
Chr_05	7899634	C	T	11	1.45004	1.48248	1.41882	0.865997	0.352066	1.40604	1.62104	1.37047	1.45267	1.38478	1.4511	1.42338	1.48854	1.67501	1.49599	1.29902	49.623	3.13073e-07
Chr_05	7899733	T	G	11	2.2686	2.25854	2.27808	0.0789889	0.778672	2.31349	2.28442	2.28023	2.20709	2.31831	2.24011	2.32017	2.15875	2.03241	2.21522	2.41654	42.2718	6.70798e-06
Chr_05	7900320	T	A	11	1.14486	1.18932	1.10335	1.4984	0.220918	1.15375	1.30513	1.15135	1.0765	1.02464	1.10447	1.11885	1.2074	1.35534	1.12274	1.03911	38.9252	2.61654e-05
Chr_05	7901185	A	T	11	2.1895	2.17524	2.20308	0.162188	0.68715	2.21274	2.08987	2.304	2.16515	2.24501	2.18873	2.21254	2.16178	1.92309	2.14469	2.30971	45.6053	1.69071e-06
Chr_05	7903134	A	G	11	2.3182	2.35156	2.28612	0.911121	0.339817	2.39696	2.25706	2.39128	2.27153	2.42029	2.25072	2.31189	2.24931	2.10212	2.18777	2.4076	42.5663	5.94407e-06
Chr_05	7903163	C	T	11	2.29183	2.32641	2.25806	1.01736	0.313145	2.37241	2.23612	2.35389	2.23423	2.39174	2.23402	2.28719	2.23145	2.06294	2.18221	2.37537	43.151	4.67322e-06
Chr_05	8368187	G	T	11	1.46272	1.32183	1.59404	14.9016	0.000113268	1.40935	1.35585	1.43869	1.46471	1.48193	1.54764	1.41043	1.36898	1.51136	1.37831	1.72289	46.8125	1.02139e-06
Chr_05	9050631	T	C	11	1.01289	1.00428	1.02079	0.054194	0.81592	1.12988	0.841185	1.17701	0.864902	0.979918	1.02026	1.00682	0.854548	0.988293	0.994367	1.12276	45.7966	1.56116e-06
Chr_05	9050649	G	A	11	1.02521	1.01388	1.0355	0.0919381	0.761728	1.15228	0.86925	1.20581	0.847594	0.995871	1.01966	1.00846	0.854548	0.957701	1.00545	1.16766	57.0644	1.29633e-08
Chr_05	9050652	A	G	11	1.05529	1.04441	1.06532	0.0881081	0.766596	1.16549	0.912671	1.23121	0.912086	1.03351	1.03238	1.0611	0.908669	0.987772	0.996197	1.19733	50.2286	2.42274e-07
Chr_05	9750056	A	G	11	0.563325	0.717124	0.411448	20.5204	5.89984e-06	0.684183	0.741977	0.527963	0.585289	0.443794	0.50102	0.418187	0.432381	0.536481	0.540177	0.402508	39.6987	1.91446e-05
Chr_05	9859435	G	A	11	1.60128	1.65391	1.55204	2.06364	0.15085	1.59275	1.80732	1.50895	1.57983	1.58477	1.5323	1.54349	1.59313	1.72494	1.75728	1.45483	41.655	8.63606e-06
Chr_05	10101762	C	A	11	1.56251	1.51378	1.60749	1.76459	0.184053	1.59948	1.64914	1.49968	1.52743	1.41306	1.51831	1.60874	1.41035	1.65157	1.52718	1.72474	39.9064	1.76e-05
Chr_05	10345082	G	A	11	1.19038	1.19107	1.18974	0.000365557	0.984746	1.16207	1.27057	1.05081	1.21077	1.18157	1.13943	1.11905	1.37768	1.27882	1.38812	1.06533	47.8612	6.57968e-07
Chr_05	10740837	G	T	11	1.97437	1.94056	2.00605	0.87643	0.349181	2.0348	1.84379	2.03813	2.03753	1.9654	1.81898	2.05315	1.94069	1.95251	1.87393	2.12546	42.5452	5.99585e-06
Chr_05	11083256	A	C	11	2.27486	2.40096	2.15435	12.8646	0.000334855	2.30205	2.25039	2.37937	2.2809	2.32066	2.28425	2.30104	2.30527	2.26658	2.26207	2.0185	39.5831	2.00617e-05
Chr_05	12538943	A	T	11	1.63035	1.60322	1.65574	0.5759	0.447924	1.6533	1.56835	1.60037	1.61962	1.55376	1.61719	1.57327	1.68628	1.55196	1.96229	1.59534	51.3272	1.51964e-07
Chr_05	12538953	A	T	11	1.64097	1.58084	1.69705	2.81705	0.0932676	1.6242	1.57305	1.60567	1.65447	1.57143	1.63556	1.62246	1.70329	1.60557	1.95166	1.63817	41.855	7.95736e-06
Chr_05	13184103	A	G	11	1.53129	1.49215	1.56735	1.13367	0.286994	1.45052	1.73312	1.36806	1.51479	1.57545	1.59495	1.44819	1.37141	1.66057	1.48012	1.59386	44.9752	2.19727e-06
Chr_05	13528869	G	C	11	1.09831	1.12684	1.07061	0.676598	0.410761	1.14418	1.15761	1.04841	1.04333	1.02938	0.967515	1.18794	1.2596	1.23405	1.15186	1.00486	39.0496	2.48854e-05
Chr_05	14862838	G	A	11	2.67943	2.72173	2.63936	1.41506	0.234218	2.74889	2.65604	2.68903	2.59519	2.61914	2.79158	2.37698	2.71894	2.74196	2.73594	2.60909	39.7511	1.87426e-05
Chr_05	14945491	A	T	11	2.02637	2.12743	1.92816	8.61599	0.00333224	2.03254	2.17048	1.98885	2.01577	1.98554	2.04323	2.14711	2.14382	1.88586	2.10816	1.82004	49.0617	3.96861e-07
Chr_05	14945528	G	A	11	1.89076	1.7526	2.02226	15.3112	9.11764e-05	1.90007	1.77705	1.82062	1.81308	1.84326	1.94925	1.8347	1.90827	1.96826	1.83091	2.15611	50.2444	2.40656e-07
Chr_05	14945561	A	C	11	2.1305	2.00601	2.2482	12.2043	0.000476796	2.16969	1.95709	2.07529	2.07798	2.08982	2.18017	2.05223	2.13558	2.19587	2.03332	2.39289	54.4624	3.97883e-08
Chr_05	15008806	C	A	11	0.647959	0.645114	0.650575	0.00588737	0.938839	0.591667	0.842105	0.527243	0.642951	0.557536	0.621742	0.688054	0.725674	0.822164	0.767384	0.553325	41.9662	7.60325e-06
Chr_05	15052119	G	T	11	2.05955	2.01918	2.09888	1.36454	0.242752	2.11881	1.98595	2.10558	2.03646	2.00015	2.05293	2.05331	1.83649	2.01692	2.07633	2.22952	37.3295	4.96264e-05
Chr_05	15076699	G	A	11	1.73	1.6778	1.78016	2.22733	0.135588	1.62943	1.78304	1.64799	1.89892	1.65486	1.83014	1.51541	1.76914	1.80598	1.82629	1.73708	42.7758	5.45361e-06
Chr_05	15853035	G	C	11	1.75551	1.66086	1.84047	6.34322	0.0117831	1.50989	1.87545	1.99137	1.77677	1.80018	1.79313	1.80293	1.68885	1.63897	1.74368	1.8749	53.4061	6.25852e-08
Chr_05	15853077	G	T	11	1.85904	1.79576	1.91747	3.01484	0.0825056	1.69825	1.96721	2.08477	1.87179	1.88991	1.85917	1.84291	1.76075	1.72051	1.82758	1.9945	49.5762	3.19338e-07
Chr_05	16045538	C	A	11	1.55642	1.46058	1.65169	8.14972	0.00430678	1.58507	1.53801	1.52456	1.46751	1.53563	1.50612	1.42597	1.61206	1.60282	1.54125	1.7922	42.4841	6.14809e-06
Chr_05	16045593	A	G	11	1.59194	1.48284	1.69982	10.4394	0.00123356	1.62705	1.54528	1.54156	1.50163	1.57223	1.54281	1.46274	1.64364	1.66914	1.58565	1.84135	47.6938	7.05876e-07
Chr_05	16045698	C	A	11	1.45915	1.38293	1.53464	5.11547	0.0237135	1.50804	1.42552	1.44691	1.40638	1.40943	1.37701	1.34321	1.50473	1.51635	1.41482	1.67582	39.6407	1.95991e-05
Chr_05	16280617	T	C	11	0.825692	0.807815	0.842661	0.247018	0.619183	0.924226	0.736735	0.8954	0.72319	0.794281	0.819024	0.803043	0.712405	0.659813	0.782864	1.00338	41.2698	1.01083e-05
Chr_05	16372254	C	T	11	2.27036	2.27379	2.26703	0.00992457	0.920644	2.43836	2.21959	2.13679	2.1667	2.25646	2.1821	2.18955	2.28773	2.25888	2.16616	2.40759	39.4154	2.1469e-05
Chr_05	16372278	C	T	11	2.24607	2.2524	2.23993	0.033598	0.854565	2.41586	2.17993	2.14464	2.14448	2.23576	2.14883	2.16765	2.24865	2.22321	2.13333	2.3862	38.8729	2.6723e-05
Chr_05	16372282	A	G	11	2.24139	2.25321	2.22993	0.116984	0.732329	2.4135	2.17845	2.14355	2.145	2.22573	2.14376	2.16284	2.24351	2.21594	2.12572	2.37411	37.313	4.99537e-05
Chr_05	16812180	C	G	11	2.23681	2.26579	2.20853	0.710752	0.399194	2.38641	2.23429	2.17717	2.14176	2.22233	2.20109	2.18321	2.11822	2.11894	2.04479	2.39806	47.9845	6.24721e-07
Chr_05	18238349	C	T	11	1.84215	1.81561	1.86715	0.545425	0.460193	1.79594	1.88948	1.87788	2.00104	1.75885	1.80868	1.68925	1.62353	1.93436	1.9183	1.89805	45.8951	1.49836e-06
Chr_05	18500427	G	A	11	2.03454	2.11206	1.95971	4.94699	0.0261361	2.22629	1.92275	1.99394	2.00618	1.97138	2.0323	2.14045	1.88886	1.86311	1.95895	2.06119	37.6692	4.33266e-05
Chr_05	18500463	A	G	11	1.31855	1.23021	1.40529	6.72115	0.00952762	1.1434	1.41558	1.28109	1.4001	1.39093	1.348	1.12879	1.45816	1.44951	1.31742	1.36722	40.7892	1.2296e-05
Chr_05	18809333	A	G	11	1.99924	1.94772	2.04821	2.11054	0.146288	2.0575	1.82226	2.05682	1.93372	2.0334	1.99886	1.97671	2.06436	1.85116	1.95354	2.1602	38.683	2.88463e-05
Chr_05	18809337	A	G	11	1.99708	1.94658	2.04513	2.03185	0.154033	2.05356	1.81388	2.05429	1.94469	2.02893	2.00317	1.98802	2.05	1.84996	1.94851	2.15413	37.4719	4.68831e-05
Chr_05	18810241	T	A	11	1.50334	1.56146	1.4476	2.7215	0.0990048	1.4446	1.65423	1.48583	1.57897	1.54386	1.44	1.40137	1.49682	1.65262	1.49156	1.34675	38.4566	3.15964e-05
Chr_05	19014214	G	T	11	0.532911	0.76631	0.307214	45.3285	1.6661e-11	0.901117	0.457057	0.452156	0.556824	0.412981	0.414911	0.426849	0.333916	0.308831	0.385683	0.429926	77.234	1.74527e-12
Chr_06	470948	T	C	11	0.518675	0.510956	0.526155	0.0481704	0.826278	0.502634	0.614795	0.51899	0.460778	0.530532	0.406348	0.533052	0.636554	0.382199	0.752761	0.505816	37.5782	4.49329e-05
Chr_06	663883	C	T	11	0.875684	0.846568	0.904319	0.729765	0.392959	0.825059	1.04389	0.789068	0.810559	0.829181	0.781066	0.74995	1.1356	1.03791	1.01335	0.823873	62.988	9.81523e-10
Chr_06	693926	G	C	11	1.68235	1.76047	1.6044	5.36216	0.0205783	1.68078	1.91071	1.55058	1.65703	1.62252	1.76454	1.64461	1.67047	1.6039	1.61208	1.58646	37.5776	4.49428e-05
Chr_06	769102	T	C	11	1.72197	1.72624	1.71777	0.0156513	0.90044	1.75315	1.5622	1.79585	1.62577	1.77852	1.79683	1.96499	1.656	1.71831	1.60419	1.71844	37.7297	4.22909e-05
Chr_06	926631	G	T	11	2.44366	2.37869	2.50813	3.70443	0.0542683	2.52941	2.35938	2.3676	2.36977	2.41793	2.36169	2.38989	2.47934	2.49566	2.37149	2.64597	38.9775	2.562e-05
Chr_06	926632	T	G	11	2.42487	2.35816	2.49071	3.85015	0.0497417	2.51419	2.33442	2.34686	2.34373	2.40293	2.33988	2.37869	2.46034	2.47079	2.34686	2.6338	41.2002	1.03994e-05
Chr_06	926634	C	G	11	2.4247	2.35644	2.49208	4.03215	0.0446411	2.51253	2.33373	2.34538	2.34683	2.40128	2.34205	2.38155	2.45705	2.46884	2.34392	2.63711	41.5676	8.95019e-06
Chr_06	926635	G	A	11	2.42462	2.35844	2.49001	3.79802	0.0513133	2.51499	2.33478	2.34661	2.34872	2.39959	2.34234	2.37136	2.44429	2.46965	2.34686	2.63683	41.3371	9.8341e-06
Chr_06	947688	C	A	11	1.31496	1.36384	1.26966	1.78358	0.181711	1.18606	1.48924	1.33182	1.42043	1.3488	1.39167	1.32506	1.2861	1.35245	1.37985	1.12641	40.4264	1.42517e-05
Chr_06	1232777	T	C	11	2.04312	2.04566	2.04061	0.00559843	0.940356	2.18977	1.90713	2.10537	2.02684	1.97003	1.96536	1.94376	1.92158	1.99227	1.95363	2.20249	44.687	2.47643e-06
Chr_06	1232785	T	G	11	2.04485	2.05202	2.03779	0.044537	0.832858	2.18702	1.91122	2.11734	2.03427	1.9779	1.96465	1.95661	1.90924	1.98822	1.96428	2.19248	42.7307	5.55576e-06
Chr_06	1232809	C	T	11	1.98555	1.93665	2.03384	2.09016	0.14825	2.08242	1.8246	2.04586	1.98248	1.93829	1.92639	1.87201	1.88755	1.98882	1.92107	2.19239	48.6534	4.71422e-07
Chr_06	1232826	C	G	11	2.10559	2.11806	2.09324	0.13688	0.711403	2.25324	1.95462	2.17021	2.13781	2.04658	2.04626	1.88708	1.97051	2.08535	1.94108	2.2692	63.119	9.26683e-10
Chr_06	1577410	G	C	11	0.582984	0.515183	0.649923	3.93478	0.0472972	0.499928	0.572511	0.783725	0.645516	0.547739	0.449476	0.647586	0.51337	0.612269	0.708575	0.669559	37.4649	4.70141e-05
Chr_06	1638373	A	G	11	1.3897	1.35214	1.42663	1.21337	0.270666	1.54165	1.28595	1.31075	1.38889	1.25974	1.36162	1.27553	1.367	1.35058	1.27319	1.63295	64.497	5.05805e-10
Chr_06	1638377	C	G	11	1.27056	1.21793	1.32226	2.38145	0.122784	1.39235	1.16204	1.18998	1.27158	1.16543	1.25069	1.16737	1.27083	1.2573	1.18601	1.50018	51.9046	1.18846e-07
Chr_06	1719428	G	A	11	1.0574	1.09805	1.01872	1.28138	0.257642	0.959617	1.14175	1.12013	1.08751	1.07721	1.09786	1.269	1.1371	1.0246	1.12191	0.867312	38.0787	3.67726e-05
Chr_06	1719450	G	A	11	2.32645	2.32225	2.33051	0.0142773	0.904889	2.48779	2.21898	2.24214	2.30629	2.29993	2.24526	2.11259	2.25114	2.3025	2.22483	2.50917	48.2593	5.56545e-07
Chr_06	2293592	A	T	11	1.91558	1.91175	1.9192	0.0117434	0.913705	2.08388	1.82568	1.89227	1.81313	1.84412	1.85612	1.95277	1.84474	1.85063	1.84944	2.07058	37.9515	3.86969e-05
Chr_06	2351037	G	C	11	2.20908	2.30615	2.11569	7.74796	0.00537733	2.21979	2.28788	2.21402	2.27974	2.18447	2.23748	2.17703	2.02331	2.29026	2.26612	2.01503	38.7399	2.81935e-05
Chr_06	2431759	G	A	11	2.38504	2.35361	2.41574	0.827691	0.362941	2.35505	2.58052	2.26085	2.25869	2.38733	2.3742	2.34465	2.35037	2.57227	2.33653	2.43478	41.6823	8.54006e-06
Chr_06	2553696	G	A	11	0.650291	0.809494	0.494033	21.4302	3.66947e-06	0.977941	0.50096	0.559647	0.543912	0.547692	0.550476	0.438192	0.63373	0.655973	0.639889	0.534195	61.666	1.75136e-09
Chr_06	2851782	C	T	11	1.98911	2.0168	1.96138	0.69057	0.405971	2.16799	2.00037	1.85444	1.93362	1.93137	1.88083	1.77445	1.9213	1.97723	1.91847	2.12225	47.5271	7.57066e-07
Chr_06	2851872	T	A	11	2.09348	2.10802	2.07907	0.186255	0.666052	2.2677	2.05127	1.97028	2.04517	2.05171	1.99569	1.94187	2.01487	2.08406	2.01396	2.23756	41.6625	8.60975e-06
Chr_06	2852084	A	G	11	1.93511	1.87581	1.99483	3.18819	0.0741719	2.06711	1.90432	1.7985	1.80956	1.88035	1.89773	1.72451	1.89864	1.99243	1.9231	2.17262	66.2964	2.28824e-10
Chr_06	2925792	G	A	11	1.78224	1.73242	1.83132	2.12907	0.144529	1.86521	1.47824	1.79191	1.7118	1.92245	1.83817	1.78377	1.81955	1.88788	1.56905	1.89688	79.0245	7.79488e-13
Chr_06	3109599	T	C	11	1.90407	1.80315	2.00503	9.10608	0.00254761	1.64727	1.97098	1.93817	2.01898	2.04397	1.94529	1.98677	1.91028	2.03132	1.94812	1.89922	41.7517	8.30114e-06
Chr_06	3349017	T	C	11	0.546129	0.486171	0.604659	3.03645	0.081414	0.486456	0.589218	0.51502	0.508079	0.528429	0.553388	0.45615	0.578047	0.577018	0.894691	0.531664	44.6095	2.55741e-06
Chr_06	3624445	T	G	11	0.752903	0.784915	0.722157	0.821413	0.364767	0.627956	1.02818	0.836844	0.814762	0.685558	0.752641	0.602619	0.858351	0.670224	0.824449	0.659281	50.9423	1.78976e-07
Chr_06	3703000	T	A	11	0.450041	0.504305	0.398225	2.36087	0.124413	0.385599	0.631592	0.6581	0.473876	0.275637	0.416073	0.24936	0.70708	0.362263	0.645629	0.29403	94.5452	6.66134e-16
Chr_06	4059757	A	C	11	0.580993	0.55733	0.604157	0.474052	0.491129	0.599272	0.657232	0.508945	0.509007	0.534883	0.542432	0.331998	0.698196	0.627237	0.773834	0.596192	38.9377	2.60347e-05
Chr_06	4140466	C	T	11	0.742342	0.935868	0.55308	31.0944	2.45773e-08	1.08887	0.687341	0.611094	0.645825	0.702763	0.66962	0.396045	0.637711	0.589465	0.634303	0.679767	74.1246	7.0417e-12
Chr_06	4222049	T	C	11	0.513152	0.503171	0.522894	0.0826394	0.773752	0.436575	0.765695	0.489946	0.498659	0.445888	0.500123	0.490819	0.485654	0.399516	0.707833	0.521091	42.3416	6.51848e-06
Chr_06	4222052	C	T	11	0.521416	0.509871	0.532666	0.110103	0.740027	0.440659	0.787282	0.503564	0.502864	0.451408	0.499139	0.488695	0.499106	0.400757	0.740315	0.528994	48.8269	4.38183e-07
Chr_06	4224036	G	T	11	2.45966	2.38677	2.5294	4.20723	0.0402521	2.52292	2.39496	2.49053	2.38893	2.3579	2.39944	2.29469	2.44782	2.47642	2.45563	2.67854	40.709	1.27042e-05
Chr_06	4362194	G	T	11	0.491618	0.459801	0.521654	0.800515	0.37094	0.427213	0.54168	0.33314	0.452893	0.46776	0.510484	0.476786	0.789761	0.70659	0.664092	0.352305	74.1025	7.11187e-12
Chr_06	4650580	C	A	11	2.64023	2.64626	2.63451	0.0283014	0.866402	2.64216	2.5607	2.79991	2.56391	2.75625	2.62998	2.66995	2.43444	2.71532	2.49594	2.66457	37.5927	4.4672e-05
Chr_06	4650581	G	C	11	0.516178	0.486854	0.543876	0.663551	0.415309	0.51448	0.588736	0.343939	0.586485	0.38914	0.519946	0.490106	0.728927	0.429918	0.641146	0.546779	38.9114	2.63113e-05
Chr_06	4650588	C	T	11	0.522608	0.486038	0.557169	1.03426	0.309161	0.516077	0.597526	0.335486	0.604797	0.388081	0.527485	0.489838	0.732681	0.452805	0.651411	0.560848	41.5318	9.0822e-06
Chr_06	4650638	A	G	11	0.532896	0.498906	0.565411	0.917633	0.338097	0.528431	0.595872	0.348139	0.606697	0.381714	0.583984	0.460938	0.720619	0.518621	0.602881	0.568155	37.7289	4.23039e-05
Chr_06	4684353	G	T	11	1.09643	1.20524	0.987762	10.4765	0.001209	1.29313	1.03055	1.06042	1.00572	1.03423	0.982932	1.00531	1.13949	1.21873	1.04471	0.971401	40.4703	1.39997e-05
Chr_06	4782384	C	T	11	0.663133	0.807242	0.524986	16.7477	4.26934e-05	0.856939	0.849953	0.502956	0.656869	0.587449	0.491826	0.446309	0.610206	0.627665	0.58077	0.60049	51.0632	1.70015e-07
Chr_06	4925064	C	T	11	1.85173	1.85539	1.84829	0.0103792	0.918853	1.96423	1.83398	1.77998	1.80092	1.78819	1.92298	1.85994	1.66102	1.77543	1.69822	2.00479	44.3008	2.90632e-06
Chr_06	5008488	A	T	11	0.672664	0.656684	0.688308	0.21604	0.642074	0.68931	0.684226	0.590184	0.622579	0.562534	0.730495	0.50091	0.828401	0.783608	0.860751	0.617315	43.2278	4.52759e-06
Chr_06	5071648	T	C	11	2.17515	2.17907	2.17128	0.0132328	0.908418	2.18625	2.13666	2.32734	2.0927	2.13481	2.14877	2.47256	2.04378	2.11878	2.1937	2.18413	41.9596	7.6237e-06
Chr_06	5158388	C	T	11	1.46388	1.39247	1.53072	3.88445	0.0487351	1.30429	1.62323	1.52524	1.39737	1.41842	1.57442	1.29692	1.5513	1.53273	1.66751	1.45479	43.067	4.83768e-06
Chr_06	5297818	G	C	11	1.03038	1.07686	0.984424	1.86077	0.172536	1.19021	0.943624	0.89793	0.96912	0.957064	1.10081	0.88188	0.990093	0.948645	1.17773	1.00856	38.1161	3.62251e-05
Chr_06	5301307	T	C	11	1.69315	1.66337	1.72171	0.725322	0.394404	1.80262	1.61141	1.71856	1.63627	1.68006	1.62437	1.62131	1.68461	1.50763	1.57809	1.92596	59.4649	4.57515e-09
Chr_06	5301309	T	C	11	1.61635	1.64929	1.5851	0.860004	0.353738	1.51668	1.7272	1.59144	1.63057	1.62844	1.68372	1.66316	1.64057	1.78782	1.72743	1.39643	51.929	1.1762e-07
Chr_06	5301332	G	C	11	1.47925	1.42779	1.52811	2.11006	0.146334	1.56783	1.41155	1.47118	1.44119	1.45341	1.40335	1.42517	1.48727	1.32086	1.41151	1.71959	51.3955	1.4761e-07
Chr_06	5312998	A	T	11	1.95218	1.86135	2.04433	7.56997	0.00593487	2.00823	1.74854	1.94733	1.93657	1.95066	1.9557	1.95219	1.92134	1.95159	1.92303	2.17868	43.8746	3.46677e-06
Chr_06	5313047	G	A	11	2.0084	1.92364	2.09335	6.34784	0.0117524	2.07051	1.81706	2.00214	1.97696	2.01201	1.97655	2.00589	1.98899	2.05154	1.96468	2.21992	39.4594	2.10907e-05
Chr_06	5313086	A	T	11	1.69871	1.60082	1.79227	7.42311	0.00643916	1.7896	1.46268	1.66167	1.66859	1.67614	1.68972	1.67235	1.66464	1.67949	1.63343	1.96841	57.1296	1.26029e-08
Chr_06	5444655	C	G	11	0.824743	0.813706	0.835409	0.100891	0.750763	0.89976	0.881025	0.689602	0.820792	0.838337	0.77186	0.714416	0.732123	0.735871	0.722309	0.992853	37.5891	4.47372e-05
Chr_06	5484480	C	T	11	1.9318	1.84314	2.01822	6.68465	0.00972464	1.984	1.87263	1.90008	1.88174	1.87076	1.89709	1.85267	1.87502	2.02808	1.85795	2.16713	44.7747	2.38793e-06
Chr_06	5895750	C	G	11	1.32886	1.3058	1.35122	0.444708	0.504859	1.29465	1.38613	1.24695	1.31566	1.27872	1.26012	1.35543	1.6002	1.41647	1.50454	1.24122	49.9595	2.7152e-07
Chr_06	5895759	C	G	11	1.13986	1.11085	1.16837	0.725909	0.394213	1.11458	1.20871	1.0778	1.11117	1.03243	1.08598	1.14738	1.40312	1.26249	1.30916	1.07191	53.268	6.63935e-08
Chr_06	5945990	G	A	11	0.843542	0.996778	0.690825	20.5061	5.9442e-06	1.12658	0.793274	0.71233	0.777392	0.73035	0.76944	0.863949	0.672918	0.771132	0.734626	0.77618	45.5126	1.75722e-06
Chr_06	5946001	A	C	11	0.864847	1.01034	0.720684	18.1289	2.06448e-05	1.14008	0.8269	0.737325	0.782521	0.751468	0.785468	0.882411	0.68218	0.802836	0.797674	0.802595	43.4294	4.16657e-06
Chr_06	5970593	A	T	11	0.565536	0.547014	0.583541	0.286135	0.592708	0.533786	0.486606	0.57812	0.797801	0.489984	0.578572	0.493795	0.48099	0.484661	0.656227	0.592788	42.8084	5.38105e-06
Chr_06	6037423	A	G	11	2.32121	2.3379	2.30515	0.228536	0.632611	2.38883	2.23729	2.36735	2.33398	2.30811	2.24327	2.55935	2.25975	2.20936	2.178	2.39258	37.7303	4.22802e-05
Chr_06	6045716	G	T	11	1.88459	1.85304	1.91573	0.8671	0.351759	1.95003	1.78769	1.97324	1.82839	1.84946	1.82295	1.94966	1.90105	1.83233	1.74565	2.0489	37.3393	4.94314e-05
Chr_06	6046076	G	A	11	2.31623	2.22517	2.40597	7.19981	0.00729114	2.31817	2.17303	2.41212	2.31457	2.3203	2.27341	2.35552	2.26749	2.31676	2.24379	2.53332	40.4029	1.43884e-05
Chr_06	6403476	C	T	11	2.3588	2.43316	2.28425	4.98451	0.0255752	2.40038	2.43481	2.48166	2.35221	2.32772	2.23629	2.51276	2.32051	2.27376	2.15902	2.34539	39.7201	1.89794e-05
Chr_06	6403488	A	G	11	0.807996	0.722948	0.892524	6.3786	0.0115505	0.762358	0.74207	0.677203	0.823182	0.819977	0.928921	0.631518	0.849798	0.909771	0.985057	0.851555	38.9644	2.57556e-05
Chr_06	6403509	G	A	11	0.800712	0.716528	0.884515	6.28771	0.0121578	0.762045	0.752966	0.660167	0.828267	0.802172	0.887857	0.61184	0.830081	0.909051	0.993001	0.85275	39.8713	1.78522e-05
Chr_06	6403530	T	C	11	2.35566	2.42703	2.28454	4.53003	0.033305	2.39098	2.41683	2.50109	2.29639	2.33218	2.27089	2.56162	2.32205	2.26799	2.18637	2.31948	39.5561	2.02815e-05
Chr_06	6403535	T	C	11	1.84076	1.92477	1.75712	6.25764	0.0123659	1.88771	1.81341	1.99764	1.7944	1.87151	1.80523	2.05779	1.77003	1.73603	1.63574	1.77779	45.6154	1.68359e-06
Chr_06	6403538	A	G	11	0.804146	0.725478	0.882263	5.45741	0.0194855	0.764899	0.749347	0.651088	0.847386	0.828356	0.901324	0.581492	0.836846	0.896559	0.988036	0.848595	44.3717	2.82228e-06
Chr_06	6403544	G	A	11	2.45819	2.51103	2.40544	2.49491	0.114215	2.47752	2.49867	2.61435	2.43183	2.4274	2.38282	2.6703	2.4199	2.34544	2.29793	2.45429	39.9578	1.72368e-05
Chr_06	6403566	A	G	11	2.34396	2.41711	2.271	4.77286	0.0289118	2.38995	2.39412	2.49689	2.30186	2.31259	2.2316	2.5675	2.31822	2.226	2.17548	2.32004	46.5853	1.1232e-06
Chr_06	6403577	G	C	11	2.35859	2.42321	2.29386	3.7588	0.0525302	2.39746	2.41658	2.48447	2.31818	2.33716	2.25576	2.56443	2.34439	2.22856	2.21352	2.34331	39.2222	2.32112e-05
Chr_06	6446940	T	G	11	1.94048	1.98456	1.89875	1.52456	0.216931	1.89943	1.87356	2.09182	2.0421	2.02746	1.85205	2.11242	1.96417	1.83253	1.92003	1.83952	37.8003	4.11128e-05
Chr_06	6519045	G	A	11	0.983804	0.917707	1.04602	3.36574	0.0665657	0.931922	1.10149	0.882959	0.95453	0.976775	0.92765	0.854528	1.04827	1.0384	1.25074	1.02425	38.0768	3.68005e-05
Chr_06	6522573	T	C	11	2.6137	2.72781	2.50382	10.4908	0.00119969	2.66476	2.50814	2.72319	2.64547	2.63503	2.70258	2.57285	2.689	2.54772	2.49811	2.4112	39.5315	2.04843e-05
Chr_06	6522591	C	T	11	2.59573	2.71552	2.48163	11.303	0.000773805	2.6583	2.49591	2.70487	2.61523	2.60973	2.67356	2.55247	2.68293	2.52937	2.4805	2.39374	37.9932	3.80559e-05
Chr_06	6690819	A	G	11	0.450632	0.343064	0.552677	9.2184	0.00239595	0.40662	0.511158	0.287651	0.499315	0.374467	0.435525	0.400811	0.421277	0.492559	0.645985	0.601306	37.3604	4.90178e-05
Chr_06	6691264	A	C	11	0.498694	0.428625	0.565087	3.87683	0.0489568	0.444997	0.66516	0.401463	0.517984	0.317786	0.471029	0.552246	0.55026	0.515333	0.63654	0.593464	38.7583	2.79852e-05
Chr_06	6703917	C	T	11	0.548482	0.481497	0.613397	3.71998	0.0537652	0.436712	0.695961	0.617739	0.630586	0.391589	0.497583	0.457268	0.674503	0.478455	0.757054	0.615295	53.5571	5.86644e-08
Chr_06	6703920	G	A	11	0.548487	0.480767	0.614034	3.79295	0.0514688	0.430742	0.701282	0.619588	0.639319	0.394225	0.489133	0.474029	0.668954	0.469706	0.760105	0.615674	55.1521	2.95802e-08
Chr_06	6775876	G	A	11	2.29814	2.3228	2.27483	0.474302	0.491014	2.27788	2.32921	2.38442	2.25086	2.24619	2.30691	2.15552	2.3732	2.50323	2.37036	2.16852	38.994	2.54496e-05
Chr_06	6778262	A	T	11	0.650814	0.532825	0.761739	10.7993	0.00101538	0.589037	0.735823	0.577481	0.647229	0.586099	0.500612	0.708668	0.674664	0.785593	0.816034	0.801518	42.9575	5.06087e-06
Chr_06	7001571	G	T	11	0.810714	0.744434	0.874605	3.62517	0.0569119	0.75003	0.900877	0.767445	0.788354	0.703056	0.749093	0.801109	0.988064	0.930305	1.05516	0.803019	46.3515	1.23848e-06
Chr_06	7001667	C	G	11	0.57249	0.478875	0.662292	7.18367	0.00735702	0.526096	0.687557	0.456753	0.559211	0.410776	0.482513	0.605297	0.689709	0.744039	0.845391	0.621935	66.6624	1.9466e-10
Chr_06	7048102	G	C	11	1.1214	1.22368	1.02189	8.65722	0.00325769	1.32879	1.05316	1.10648	1.12558	0.954558	0.970862	1.05977	1.16687	1.08878	1.16224	1.05151	38.718	2.84426e-05
Chr_06	7674481	T	G	11	2.52008	2.59661	2.44703	4.76908	0.0289754	2.61367	2.29632	2.64701	2.46611	2.58011	2.58569	2.49018	2.51949	2.53088	2.48179	2.37582	42.5778	5.91593e-06
Chr_06	7674490	C	A	11	2.36174	2.42814	2.29809	3.62271	0.056996	2.39498	2.17846	2.52253	2.35324	2.40556	2.42689	2.35774	2.3841	2.36901	2.34043	2.19993	38.8412	2.70662e-05
Chr_06	8859078	A	G	11	2.27384	2.35655	2.19676	5.19322	0.0226752	2.28868	2.16718	2.42926	2.24578	2.39732	2.3145	2.30838	2.28363	2.13533	2.27836	2.1159	40.2813	1.51167e-05
Chr_06	9748467	T	G	11	0.857944	0.768803	0.943495	6.51169	0.0107167	0.758788	1.04803	0.796669	0.908854	0.81537	0.745095	0.849893	0.839336	0.92245	0.87547	1.02333	42.043	7.3677e-06
Chr_06	9748509	G	A	11	2.36614	2.46717	2.26865	8.46071	0.003629	2.49054	2.17482	2.44548	2.33322	2.39248	2.44798	2.35848	2.34337	2.26617	2.34291	2.2171	38.8062	2.74504e-05
Chr_06	9794617	G	A	11	2.53848	2.60675	2.4721	3.91837	0.0477611	2.59851	2.36128	2.70299	2.51075	2.57821	2.61646	2.53818	2.53405	2.53642	2.41434	2.42484	38.3555	3.29063e-05
Chr_06	9795427	A	T	11	0.614822	0.514517	0.713425	8.60901	0.00334504	0.484196	0.800353	0.594156	0.607022	0.596645	0.544464	0.616486	0.58298	0.661328	0.782933	0.740294	37.7473	4.19943e-05
Chr_06	9876075	C	T	11	1.73291	1.65501	1.80594	4.6758	0.0305905	1.65903	1.63144	1.91839	1.66425	1.7864	1.82873	1.7416	1.68027	1.65124	1.6739	1.87568	40.1168	1.6161e-05
Chr_06	9876116	G	A	11	1.75166	1.66131	1.83599	6.21534	0.0126648	1.65816	1.66769	1.92227	1.69767	1.80251	1.84916	1.77432	1.70603	1.6681	1.68528	1.9098	39.0202	2.5183e-05
Chr_06	9876239	T	C	11	1.68609	1.62547	1.74119	2.63004	0.104859	1.61475	1.64784	1.81137	1.59975	1.7782	1.80046	1.68427	1.60427	1.58608	1.55608	1.8243	40.8711	1.18929e-05
Chr_06	9876250	T	C	11	1.7021	1.63753	1.76055	2.95533	0.0855948	1.61334	1.66719	1.82796	1.62476	1.79166	1.82958	1.70831	1.61856	1.60938	1.59285	1.82604	37.8489	4.03194e-05
Chr_06	10232756	T	A	11	0.556206	0.488022	0.619279	3.42752	0.0641183	0.498224	0.770807	0.434629	0.576347	0.426282	0.526656	0.46666	0.536181	0.593514	0.680253	0.673633	39.5045	2.07096e-05
Chr_06	10241298	A	G	11	1.56968	1.52435	1.61196	1.55613	0.212233	1.55566	1.69496	1.45526	1.49423	1.49768	1.56977	1.44151	1.49242	1.79027	1.78529	1.57752	49.9676	2.70597e-07
Chr_06	10283390	G	A	11	2.18487	2.16154	2.20727	0.442662	0.505841	2.10598	2.33412	2.15808	2.10971	2.16952	2.18074	2.14432	2.22038	2.34021	2.40871	2.09158	45.1546	2.03943e-06
Chr_06	10894395	C	T	11	1.20272	1.35813	1.0497	20.6113	5.62616e-06	1.47703	1.05962	1.22541	1.06035	1.24751	1.11773	1.06903	1.17396	1.08143	1.0321	1.13221	54.6859	3.6146e-08
Chr_06	11593960	C	T	11	0.652137	0.529077	0.763327	10.7322	0.0010529	0.557207	0.83876	0.492717	0.612133	0.653211	0.618224	0.695453	0.602977	0.642601	0.753838	0.850337	43.547	3.96913e-06
Chr_06	12172014	T	C	11	1.4884	1.4461	1.52914	1.45711	0.22739	1.48738	1.33747	1.5891	1.47439	1.53835	1.46474	1.75004	1.42921	1.39371	1.40245	1.59344	43.8813	3.45723e-06
Chr_06	12420308	C	T	11	0.529447	0.464348	0.591127	3.31965	0.0684562	0.539967	0.525599	0.618642	0.478844	0.485669	0.422812	0.416251	0.64501	0.492793	0.443785	0.726297	40.7163	1.26666e-05
Chr_06	12420312	C	A	11	0.532497	0.460828	0.600181	3.97349	0.0462218	0.535197	0.539437	0.601651	0.473418	0.508921	0.429816	0.417895	0.655986	0.484054	0.454132	0.736729	40.5984	1.32888e-05
Chr_06	12420317	T	C	11	0.515182	0.456313	0.570972	2.71367	0.0994917	0.516185	0.541556	0.599362	0.454997	0.484908	0.404916	0.405849	0.647682	0.463088	0.451634	0.692039	37.6878	4.30063e-05
Chr_06	13006893	A	C	11	1.72334	1.79653	1.65189	4.54753	0.0329663	1.79313	1.73815	1.62699	1.82738	1.64266	1.73578	1.49381	1.75688	1.74808	1.80019	1.59604	38.7658	2.79013e-05
Chr_06	13006900	G	A	11	1.71298	1.78663	1.64098	4.61673	0.0316616	1.78182	1.72856	1.60895	1.81959	1.6332	1.73148	1.48601	1.74829	1.73996	1.78605	1.58254	39.7624	1.8657e-05
Chr_06	14070146	T	C	11	0.981091	1.20653	0.759807	43.1858	4.97815e-11	1.2587	1.06605	0.919961	0.905646	0.901083	0.834727	0.804192	1.01898	0.821351	0.889451	0.792143	60.5121	2.8991e-09
Chr_06	14088786	C	A	11	2.60697	2.70528	2.51103	8.02003	0.00462628	2.60965	2.62182	2.6562	2.63793	2.6739	2.56218	2.71694	2.49523	2.60199	2.678	2.36805	42.2252	6.8375e-06
Chr_06	14528960	A	G	11	1.60977	1.542	1.67555	3.83353	0.0502371	1.57131	1.57438	1.73542	1.56411	1.71777	1.52165	1.61173	1.60777	1.51994	1.51927	1.80423	47.0251	9.34413e-07
Chr_06	14528963	G	A	11	1.63917	1.56423	1.71192	4.6995	0.0301715	1.59861	1.59155	1.7615	1.60262	1.74627	1.5585	1.63672	1.62881	1.54994	1.54698	1.8469	48.8864	4.27313e-07
Chr_06	14528977	G	T	11	1.60422	1.53321	1.67316	4.21919	0.0399693	1.56409	1.56981	1.74522	1.5669	1.69115	1.51526	1.61857	1.58588	1.49735	1.53215	1.80865	48.6475	4.72601e-07
Chr_06	14529005	G	C	11	1.61121	1.54197	1.67881	4.06199	0.0438587	1.58951	1.58856	1.72694	1.5764	1.65219	1.51827	1.65092	1.59538	1.52791	1.51226	1.82732	45.7289	1.60587e-06
Chr_06	14580046	C	T	11	1.26333	1.18064	1.34344	5.74379	0.016547	1.19924	1.12857	1.32009	1.38147	1.28991	1.23278	1.40711	1.30715	1.20803	1.18546	1.4088	37.3746	4.8741e-05
Chr_06	14956965	G	A	11	2.53494	2.52281	2.54656	0.117727	0.731513	2.49195	2.33531	2.61234	2.59784	2.71465	2.53915	2.51631	2.66828	2.53143	2.37075	2.51069	43.364	4.28049e-06
Chr_06	14956979	G	A	11	2.53185	2.52213	2.54121	0.0764052	0.782229	2.4909	2.32174	2.63128	2.6093	2.67834	2.54807	2.51498	2.6694	2.52795	2.33281	2.5119	45.8137	1.55007e-06
Chr_06	14963548	T	A	11	0.889756	0.998042	0.786124	9.33597	0.00224699	0.985833	0.937485	0.918591	0.765437	0.828004	0.820257	0.867955	1.05651	0.920756	1.03011	0.668844	52.9635	7.56311e-08
Chr_06	15050667	G	T	11	1.7518	1.77448	1.72999	0.423002	0.515443	1.7942	1.78985	1.66888	1.71384	1.63597	1.6812	1.71043	2.01211	1.82053	1.97085	1.61936	62.943	1.00109e-09
Chr_06	15218421	A	G	11	1.19693	1.20162	1.19247	0.0174205	0.894995	1.13414	1.36381	1.18698	1.19019	1.14546	1.14193	1.084	1.30469	1.19727	1.51968	1.08079	60.974	2.3698e-09
Chr_06	15539302	A	G	11	0.484071	0.480227	0.487687	0.0112169	0.915654	0.636697	0.482347	0.397724	0.391118	0.304622	0.459151	0.317416	0.505492	0.466956	0.523271	0.611177	39.8343	1.81218e-05
Chr_06	15545133	C	G	11	1.00053	0.948816	1.05053	2.20188	0.137843	0.858485	1.22903	0.933467	1.02096	0.997879	0.920997	0.984011	1.13401	1.13081	1.14978	0.962089	48.4039	5.23683e-07
Chr_06	15555719	C	T	11	2.25536	2.28794	2.22345	0.904435	0.341595	2.17104	2.36654	2.21528	2.30674	2.23587	2.32379	2.23115	2.3472	2.31592	2.36535	2.06653	39.8604	1.79314e-05
Chr_06	15556286	C	T	11	0.831481	0.756519	0.903512	4.63289	0.0313646	0.696973	0.973622	0.639611	0.900038	0.854594	0.85325	0.894951	0.85909	0.994994	0.913486	0.832725	38.8929	2.65087e-05
Chr_06	15558341	A	G	11	2.27203	2.31997	2.22604	1.87556	0.17084	2.39825	2.14717	2.46086	2.21532	2.21336	2.20364	2.2164	2.24938	2.10618	2.27585	2.30693	37.9967	3.80024e-05
Chr_06	15812707	C	A	11	1.44085	1.43015	1.45048	0.081735	0.77496	1.41417	1.39953	1.40159	1.35211	1.43775	1.50653	1.47772	1.6494	1.54738	1.60433	1.31777	39.3786	2.17903e-05
Chr_06	15874491	A	T	11	2.29827	2.37758	2.22022	5.47702	0.0192681	2.23642	2.3548	2.34051	2.38725	2.33885	2.31968	2.33789	2.32876	2.31588	2.34969	2.05844	41.0949	1.08557e-05
Chr_06	15874494	C	G	11	2.29269	2.37273	2.21397	5.56932	0.0182779	2.23439	2.3533	2.33191	2.37645	2.32987	2.30932	2.33457	2.32382	2.31478	2.3431	2.05401	40.1749	1.57844e-05
Chr_06	15874495	C	A	11	2.28235	2.36471	2.20157	5.85393	0.0155423	2.21902	2.34123	2.32834	2.37073	2.32305	2.30236	2.33182	2.319	2.30503	2.3323	2.03339	43.8407	3.51572e-06
Chr_06	15874499	A	G	11	2.28827	2.37459	2.20347	6.45585	0.0110587	2.22935	2.35246	2.32814	2.3764	2.32539	2.30581	2.33063	2.32811	2.30181	2.3493	2.03349	45.4946	1.77043e-06
Chr_06	15874502	T	C	11	2.29464	2.37687	2.21377	5.88344	0.0152839	2.23448	2.35598	2.32458	2.3803	2.33267	2.32286	2.33486	2.33018	2.32045	2.34674	2.045	43.7362	3.67091e-06
Chr_06	15874513	A	G	11	2.25902	2.33893	2.17968	5.67984	0.0171609	2.1952	2.32026	2.2946	2.35238	2.29942	2.28541	2.29125	2.26086	2.2904	2.31675	2.01304	44.0439	3.23243e-06
Chr_06	15874517	C	G	11	2.26242	2.33225	2.19315	4.32952	0.0374568	2.1895	2.31589	2.29779	2.35669	2.3096	2.29313	2.30185	2.27485	2.29794	2.31538	2.02893	41.4782	9.28341e-06
Chr_06	15874536	A	C	11	2.33471	2.38868	2.281	2.60547	0.106495	2.25548	2.36237	2.36276	2.44322	2.42874	2.34522	2.34036	2.33314	2.35394	2.4109	2.1289	39.2506	2.29473e-05
Chr_06	16034421	A	G	11	2.12957	2.04017	2.21695	6.73265	0.0094664	2.05337	2.20973	2.19825	2.11745	2.02927	2.06543	2.15949	2.32099	2.07507	2.14234	2.28996	38.6342	2.94189e-05
Chr_06	16150514	C	T	11	1.09113	1.02107	1.15882	4.02081	0.0449421	1.02127	1.12536	1.01929	1.02415	0.999227	1.07943	1.16158	1.40174	1.30902	1.26537	1.0293	66.4433	2.1445e-10
Chr_06	16241951	G	A	11	2.14087	2.18534	2.098	1.60387	0.205355	2.17986	2.05858	2.26991	2.23235	2.21348	2.04264	2.09533	2.10891	2.03553	1.91028	2.18241	41.1433	1.06435e-05
Chr_06	16302830	T	A	11	2.21866	2.17575	2.26139	1.63343	0.201229	2.36599	2.03884	2.16919	2.15183	2.15937	2.22498	2.15992	2.21909	2.13076	2.18038	2.42166	50.8056	1.89674e-07
Chr_06	16302833	T	A	11	2.22387	2.17845	2.26915	1.83823	0.175159	2.37086	2.04372	2.17066	2.1607	2.16185	2.22952	2.16025	2.22906	2.13863	2.18754	2.43049	51.8588	1.21191e-07
Chr_06	16302850	G	T	11	2.30947	2.26454	2.35431	1.80419	0.179207	2.43117	2.17723	2.2553	2.26219	2.22721	2.31599	2.22777	2.33732	2.23015	2.27268	2.50673	43.4621	4.11061e-06
Chr_06	16447966	C	A	11	0.577247	0.694062	0.468229	10.2898	0.00133768	0.581493	0.757007	0.566484	0.524288	0.572791	0.643511	0.576714	0.600343	0.516808	0.656297	0.348839	40.7982	1.22511e-05
Chr_06	16594459	T	G	11	1.09041	1.02109	1.15718	3.90506	0.0481409	1.0577	1.21688	1.08824	0.964109	1.09481	1.07488	0.994613	0.909631	1.15617	1.19009	1.23748	39.7773	1.8545e-05
Chr_06	16928743	T	C	11	1.64171	1.72954	1.55805	6.18673	0.0128712	1.68891	1.82761	1.69713	1.52656	1.45862	1.63462	1.69679	1.77009	1.48762	1.69542	1.53203	53.6874	5.54793e-08
Chr_06	17117211	A	T	11	1.43452	1.39357	1.47432	1.39651	0.237309	1.44445	1.33562	1.39448	1.56521	1.32875	1.3838	1.35709	1.43262	1.57382	1.61654	1.43961	37.3138	4.99377e-05
Chr_06	17433036	G	A	11	0.641622	0.657745	0.625428	0.234292	0.62836	0.634157	0.599335	0.57686	0.882175	0.653306	0.543755	0.590072	0.564349	0.575154	0.756498	0.602879	50.9044	1.81879e-07
Chr_06	17541597	A	G	11	1.60612	1.62831	1.58526	0.377241	0.539084	1.64756	1.68543	1.57993	1.43025	1.56318	1.49848	1.61117	1.7303	1.7742	1.73802	1.49634	48.2871	5.50055e-07
Chr_06	17610253	C	T	11	0.646735	0.622368	0.67061	0.510598	0.47488	0.620176	0.714797	0.577573	0.619184	0.597608	0.585951	0.585864	0.807826	0.84882	0.774031	0.577517	42.3003	6.62991e-06
Chr_06	17641804	A	G	11	0.601913	0.705549	0.498501	9.51364	0.0020395	0.560142	0.887711	0.615597	0.637858	0.5453	0.589341	0.541271	0.555674	0.513005	0.624931	0.433157	48.6074	4.80659e-07
Chr_06	17660292	T	A	11	1.11201	1.09902	1.12452	0.137715	0.710563	1.10415	1.02728	1.41444	1.00877	0.900781	1.10988	0.883428	1.52803	0.921971	1.43773	1.04048	182.748	0
Chr_07	118099	C	T	11	0.999884	0.986468	1.01314	0.155891	0.692968	0.983066	1.06133	0.850219	0.979724	1.06624	1.00019	0.816673	1.1551	1.02571	1.15034	0.953285	37.5894	4.47313e-05
Chr_07	963623	T	G	11	0.517417	0.423626	0.607126	7.08943	0.007754	0.504793	0.473027	0.453196	0.470698	0.413652	0.462981	0.616202	0.506548	0.732487	0.704553	0.590851	38.205	3.49561e-05
Chr_07	1017675	G	A	11	1.17761	1.08476	1.26779	7.24014	0.00712914	1.10547	1.24317	1.11946	1.14491	1.06265	1.15415	1.11614	1.42478	1.28627	1.36219	1.22648	43.5161	4.02001e-06
Chr_07	1079078	G	T	11	1.79169	1.84262	1.74088	2.27293	0.131651	1.80348	1.87171	1.77693	1.70107	1.75039	1.77749	1.69002	1.97819	1.87247	1.96167	1.59553	54.604	3.74408e-08
Chr_07	1130546	A	G	11	0.558658	0.602291	0.51579	1.61254	0.204135	0.506843	0.871307	0.713975	0.567736	0.32096	0.496979	0.350209	0.742248	0.336313	0.755147	0.510921	122.643	0
Chr_07	1188125	G	A	11	1.98253	2.08734	1.87919	9.37916	0.00219466	1.94264	2.13605	1.96178	2.02764	1.95952	2.0476	2.05075	1.98237	1.97153	2.06165	1.71177	53.5278	5.94073e-08
Chr_07	1222857	G	A	11	0.452068	0.406748	0.497128	1.80479	0.179134	0.385254	0.468775	0.556903	0.488001	0.37226	0.358067	0.286112	0.659939	0.652368	0.549105	0.425311	54.1678	4.51527e-08
Chr_07	1585879	A	G	11	1.94468	1.88733	1.99866	2.55356	0.110046	1.98959	1.97985	1.84782	1.88801	1.94169	1.89382	1.77887	1.91815	1.99808	1.83094	2.1374	37.5172	4.60419e-05
Chr_07	1585883	T	C	11	1.9472	1.89861	1.99319	1.85784	0.172874	1.99713	1.99351	1.85535	1.89594	1.91421	1.91238	1.77531	1.91792	1.99839	1.81988	2.13257	37.4088	4.808e-05
Chr_07	1641378	C	T	11	0.474267	0.450958	0.496348	0.432279	0.510873	0.40428	0.585266	0.3616	0.423088	0.374151	0.383117	0.473155	0.911195	0.754483	0.738749	0.276029	151.875	0
Chr_07	1743813	A	T	11	1.13106	1.1533	1.10979	0.398855	0.527681	1.04877	1.29913	1.2548	1.12058	1.01514	1.10841	1.04777	1.35257	1.12428	1.18114	1.03236	45.741	1.59775e-06
Chr_07	1846292	A	G	11	0.710823	0.762929	0.661241	2.12407	0.145001	0.710206	0.823229	0.672368	0.687486	0.595961	0.695269	0.720932	0.908745	0.792353	0.869963	0.526911	49.4781	3.32851e-07
Chr_07	1848359	G	C	11	0.618484	0.595406	0.640561	0.430539	0.511725	0.583431	0.714608	0.545362	0.511714	0.592332	0.568803	0.626215	0.911521	0.714802	0.732245	0.55412	47.0008	9.43944e-07
Chr_07	1850277	C	T	11	2.12615	2.03936	2.2116	6.4956	0.0108142	2.14538	2.13525	2.10304	2.0922	2.07876	2.0342	1.93707	2.13375	2.23946	2.09557	2.34376	46.1933	1.32307e-06
Chr_07	1850280	T	C	11	2.13085	2.04716	2.21337	6.05454	0.0138706	2.15266	2.13759	2.11099	2.09712	2.09178	2.03538	1.93855	2.13653	2.23281	2.09901	2.34806	45.5687	1.71664e-06
Chr_07	1850295	C	T	11	2.18773	2.09704	2.27738	7.16138	0.007449	2.19692	2.20653	2.17497	2.15546	2.13494	2.08826	1.99379	2.20654	2.30007	2.19565	2.39957	45.7989	1.55966e-06
Chr_07	1850840	C	T	11	2.34826	2.27264	2.42162	4.75155	0.0292719	2.39982	2.36117	2.2983	2.28285	2.31288	2.22154	2.22641	2.3713	2.39476	2.27757	2.57855	46.9786	9.52755e-07
Chr_07	1850843	G	A	11	2.34325	2.26354	2.42057	5.27912	0.0215826	2.39154	2.35245	2.28966	2.28224	2.31044	2.2159	2.22361	2.36769	2.3923	2.27614	2.57712	47.4366	7.86351e-07
Chr_07	1850844	C	T	11	2.29243	2.23931	2.34392	2.34126	0.125988	2.3499	2.29103	2.27165	2.24142	2.26765	2.14809	2.17615	2.33786	2.35131	2.18609	2.48105	41.357	9.75447e-06
Chr_07	1850870	G	T	11	2.19868	2.11523	2.28065	5.97725	0.0144916	2.22034	2.21549	2.17093	2.1659	2.14902	2.12018	2.01638	2.19026	2.25985	2.15317	2.42742	43.9575	3.35004e-06
Chr_07	1850883	C	G	11	2.18897	2.10134	2.27493	6.57802	0.0103246	2.2209	2.18337	2.15278	2.1505	2.14823	2.09804	2.02392	2.17725	2.27167	2.1318	2.42595	47.3738	8.07348e-07
Chr_07	1850892	A	C	11	2.2611	2.17288	2.3472	6.57912	0.0103182	2.29538	2.24747	2.20311	2.23694	2.19655	2.18194	2.12052	2.23517	2.34896	2.2597	2.47855	39.7914	1.84394e-05
Chr_07	1935225	A	G	11	1.09318	1.17808	1.01228	5.78819	0.0161342	1.00664	1.17471	1.14912	1.15345	1.08796	1.17532	1.18432	1.12896	1.14384	1.19898	0.804998	62.6395	1.14355e-09
Chr_07	1935226	T	A	11	2.05923	1.97446	2.14009	5.77926	0.0162163	2.1451	1.97782	2.0035	1.99671	2.07315	1.97965	1.95	2.01328	2.01127	1.96136	2.34707	62.8938	1.0229e-09
Chr_07	1935232	C	G	11	2.0854	1.99568	2.17146	6.58175	0.010303	2.16366	2.00566	2.02236	2.0297	2.09921	2.00717	1.98455	2.05619	2.04309	1.98886	2.37458	62.4265	1.25544e-09
Chr_07	1935235	T	G	11	2.07316	1.98355	2.15887	6.51153	0.0107177	2.1608	1.97402	2.02322	2.01838	2.08279	1.98743	1.98055	2.03895	2.02348	1.9636	2.37083	67.3664	1.4259e-10
Chr_07	1935236	G	C	11	2.08959	2.00034	2.17517	6.50868	0.0107349	2.17237	1.99193	2.03778	2.04423	2.10213	1.99962	1.99624	2.05631	2.04535	1.98827	2.3812	64.714	4.59721e-10
Chr_07	1935243	C	T	11	2.06692	1.97635	2.15337	6.6198	0.0100851	2.14939	1.96709	2.01386	2.03197	2.07202	1.9789	1.96598	2.04169	2.01361	1.96462	2.3616	65.3494	3.47501e-10
Chr_07	1935255	C	T	11	2.06424	1.96943	2.15475	7.2683	0.00701821	2.13731	1.96987	2.0184	2.01502	2.07978	1.97783	1.97161	2.04747	2.02075	1.96142	2.35768	63.7844	6.91912e-10
Chr_07	1987947	C	T	11	0.492363	0.36956	0.612359	12.6381	0.000377955	0.461257	0.398031	0.454695	0.495392	0.491746	0.490421	0.355861	0.684274	0.510957	0.413967	0.717925	45.6072	1.68937e-06
Chr_07	1988131	C	T	11	2.66983	2.76349	2.57935	7.1649	0.00743438	2.7081	2.77471	2.70304	2.62988	2.5667	2.69112	2.78114	2.50483	2.69236	2.82857	2.48629	45.0913	2.0938e-06
Chr_07	1988138	G	A	11	2.67427	2.77939	2.57292	8.97701	0.00273398	2.73023	2.79381	2.68696	2.62913	2.57023	2.68623	2.75469	2.50773	2.7055	2.82565	2.48415	44.9915	2.18244e-06
Chr_07	1988173	C	A	11	2.69545	2.80734	2.58535	10.7301	0.00105404	2.75431	2.78365	2.69697	2.66678	2.65149	2.69957	2.77358	2.53693	2.68641	2.81384	2.49589	37.9532	3.86706e-05
Chr_07	1988190	G	A	11	0.512305	0.415761	0.606604	7.8517	0.00507729	0.470125	0.439754	0.555024	0.50451	0.5495	0.490025	0.384974	0.688165	0.489608	0.397283	0.704734	40.2283	1.54454e-05
Chr_07	1988463	T	G	11	0.469477	0.316182	0.617556	19.35	1.08822e-05	0.350832	0.354905	0.482678	0.557588	0.531903	0.476456	0.410824	0.606507	0.513871	0.353934	0.700488	47.6657	7.14264e-07
Chr_07	1989559	A	G	11	2.65794	2.77035	2.55098	10.0463	0.00152656	2.70016	2.73309	2.59393	2.67848	2.7103	2.64834	2.84633	2.51127	2.6201	2.71666	2.46084	39.1984	2.34357e-05
Chr_07	1991926	G	C	11	1.00335	0.840948	1.16255	22.4	2.21375e-06	0.893652	0.980566	0.945956	1.04744	0.899569	1.02738	1.02897	1.07431	1.19349	1.06689	1.19573	39.6836	1.9262e-05
Chr_07	1991956	G	A	11	0.99782	0.826861	1.16557	24.8256	6.2757e-07	0.859295	0.978377	0.959007	1.02992	0.928014	1.02865	1.03881	1.09218	1.20339	1.05675	1.17926	37.558	4.52971e-05
Chr_07	2134397	C	T	11	1.25617	1.40758	1.10901	18.7544	1.4868e-05	1.41988	1.36459	1.06768	1.29873	1.14144	1.22547	1.25605	1.14412	1.23066	1.19067	1.10414	38.5661	3.02357e-05
Chr_07	2171075	A	T	11	2.06558	1.97703	2.1508	6.36797	0.0116199	2.14147	1.94226	2.00972	2.02207	2.04694	2.06504	1.9431	1.99218	2.02924	2.00815	2.33227	53.0375	7.32735e-08
Chr_07	2171084	A	T	11	2.0617	1.97447	2.14559	6.16055	0.0130631	2.14034	1.922	2.02145	2.01712	2.03689	2.06819	1.94452	1.99474	2.01762	1.9976	2.32642	53.4639	6.10535e-08
Chr_07	2392162	A	G	11	0.487915	0.426255	0.545921	2.92234	0.0873609	0.440806	0.560699	0.377587	0.473856	0.362779	0.380109	0.502246	0.774895	0.710904	0.689241	0.44778	70.176	4.10004e-11
Chr_07	2964953	T	C	11	2.00182	2.11289	1.89597	9.76096	0.00178257	2.00189	2.11021	1.96066	2.03339	1.97921	2.00245	2.13522	2.03193	2.01278	2.08746	1.73342	48.7646	4.49842e-07
Chr_07	2964978	A	T	11	1.31256	1.22182	1.40014	6.73961	0.0094295	1.34631	1.18439	1.37365	1.28668	1.33373	1.27689	1.18526	1.25832	1.28304	1.21136	1.57845	54.7497	3.51688e-08
Chr_07	3083243	G	A	11	1.20493	1.14311	1.26342	3.04102	0.0811851	1.2616	1.05121	1.23203	1.19449	1.08615	1.1862	1.13391	1.14114	1.19776	1.50762	1.27883	51.1985	1.60515e-07
Chr_07	3083250	C	A	11	1.15951	1.08773	1.22762	4.13493	0.0420069	1.20346	1.03478	1.16627	1.13553	1.04828	1.14577	1.09357	1.10103	1.14661	1.47856	1.24421	51.9838	1.14904e-07
Chr_07	3425289	C	G	11	1.45336	1.48808	1.42142	0.884651	0.346931	1.46953	1.58671	1.29582	1.43763	1.45556	1.45115	1.34237	1.34664	1.61929	1.58067	1.35078	39.7066	1.90836e-05
Chr_07	3425295	A	G	11	1.44063	1.481	1.40347	1.19742	0.273838	1.44872	1.58061	1.304	1.43169	1.44583	1.43622	1.33333	1.33022	1.6008	1.57039	1.32455	39.3503	2.20412e-05
Chr_07	3666269	G	A	11	2.04437	2.01438	2.0736	0.763184	0.382334	2.05019	1.84668	2.11053	2.12207	2.15326	2.08323	1.83772	2.00091	2.03722	1.98668	2.1164	40.4128	1.43303e-05
Chr_07	3666284	T	C	11	2.05309	2.03215	2.07346	0.369525	0.543263	2.07936	1.84959	2.11101	2.10913	2.18335	2.0746	1.84967	2.00259	2.04596	1.98753	2.1209	41.3312	9.8581e-06
Chr_07	3666285	C	T	11	2.05205	2.02723	2.07621	0.520141	0.470781	2.07334	1.84593	2.11187	2.11377	2.18033	2.06659	1.86125	2.01051	2.05229	1.99483	2.11829	39.7436	1.87996e-05
Chr_07	3666311	T	C	11	2.21777	2.16663	2.26658	2.09986	0.147313	2.21759	2.01856	2.26339	2.27634	2.35554	2.22797	2.00617	2.18879	2.22636	2.19625	2.31331	39.3957	2.16408e-05
Chr_07	3813720	T	G	11	2.04538	2.02777	2.06187	0.235635	0.627376	2.00027	2.10445	1.89004	2.16794	2.16491	2.04949	1.83842	1.94499	2.1571	1.99373	2.06765	38.9342	2.60713e-05
Chr_07	4209150	C	A	11	1.01046	1.01459	1.00653	0.0134674	0.907614	1.04946	1.12614	0.867772	0.940507	0.863104	0.951365	0.967216	1.28042	1.12725	1.11111	0.942876	61.3047	2.051e-09
Chr_07	4576950	C	T	11	2.35754	2.36813	2.34777	0.0832137	0.772989	2.35237	2.38041	2.20788	2.34707	2.5875	2.34009	2.2949	2.23128	2.37022	2.46686	2.31285	39.7883	1.84626e-05
Chr_07	5137133	C	T	11	1.50593	1.54617	1.46664	1.36744	0.242252	1.45708	1.7901	1.41351	1.45242	1.47168	1.58422	1.50207	1.4681	1.3162	1.4377	1.51556	54.7843	3.46491e-08
Chr_07	5580509	C	A	11	1.17145	1.21108	1.13196	1.39663	0.237288	1.14636	1.34903	1.11984	1.16058	1.0698	1.1074	1.10436	1.36011	1.26967	1.27382	1.01944	56.6504	1.55035e-08
Chr_07	7169756	A	C	11	2.10197	2.14687	2.06086	1.46555	0.226049	2.25138	2.04534	2.17322	2.12208	2.04686	2.02416	1.96528	1.92483	2.02141	1.9551	2.22741	41.4543	9.37439e-06
Chr_07	8054148	G	A	11	1.31474	1.13456	1.47306	22.1897	2.46998e-06	1.17355	1.15354	1.25417	1.37302	1.42242	1.40101	1.38295	1.34867	1.25455	1.37747	1.51587	40.7478	1.25051e-05
Chr_07	8060415	A	C	11	2.02282	1.99332	2.05092	0.691801	0.405552	2.14683	1.92255	1.98568	1.96421	2.00464	2.01216	1.87822	1.99088	1.98263	1.89093	2.22958	44.9174	2.25062e-06
Chr_07	8060489	A	G	11	2.0425	2.00805	2.0759	0.992494	0.319134	2.13978	1.92313	2.0204	2.01566	2.04538	2.03536	1.91257	2.01848	2.03602	1.88707	2.23564	43.3002	4.39448e-06
Chr_07	8060528	A	G	11	2.02983	1.98213	2.07612	1.90676	0.167324	2.12471	1.89284	2.00579	2.0139	2.02785	2.03191	1.85966	2.00559	2.03928	1.88267	2.24412	51.5562	1.37856e-07
Chr_07	8060567	C	T	11	1.35667	1.38444	1.32975	0.644293	0.422161	1.2594	1.47542	1.33908	1.34682	1.39133	1.38381	1.52878	1.36386	1.33767	1.53905	1.16476	50.907	1.81681e-07
Chr_07	8060575	C	T	11	1.97513	1.95124	1.99825	0.47363	0.491322	2.08303	1.85393	1.98733	1.96398	1.92016	1.98118	1.81454	1.94665	1.99406	1.8007	2.1589	48.0928	5.96915e-07
Chr_07	8064711	A	T	11	2.12379	2.03684	2.20265	5.43093	0.0197831	2.13861	2.04656	2.15183	2.07879	2.09889	2.18733	1.98747	2.07042	2.12025	2.00803	2.34773	41.5536	9.00168e-06
Chr_07	8064753	T	A	11	2.20823	2.12209	2.28682	5.42206	0.0198839	2.21065	2.13786	2.2418	2.18589	2.17102	2.26899	2.07401	2.18117	2.20803	2.08202	2.4242	39.5526	2.03107e-05
Chr_07	8833916	G	A	11	1.67299	1.72599	1.62256	2.24115	0.134381	1.57011	1.94769	1.69484	1.71931	1.56775	1.63422	1.56894	1.72925	1.58605	1.85378	1.53124	68.5181	8.56123e-11
Chr_07	10143655	T	G	11	1.30407	1.12969	1.46939	23.9833	9.71751e-07	1.1492	1.25411	1.34232	1.34321	1.33116	1.3676	1.33723	1.21459	1.37535	1.30734	1.55717	41.9334	7.70612e-06
Chr_07	10143658	C	T	11	1.29651	1.1257	1.4584	22.9923	1.62655e-06	1.14588	1.2591	1.32518	1.32765	1.315	1.36547	1.3261	1.21615	1.3641	1.29606	1.54722	39.9588	1.72299e-05
Chr_07	10143661	C	T	11	1.31234	1.14306	1.47231	22.3815	2.23521e-06	1.16432	1.2636	1.35304	1.35359	1.33902	1.37158	1.32558	1.22662	1.37426	1.30368	1.56744	41.4335	9.45457e-06
Chr_07	10143676	A	C	11	1.85166	1.74308	1.95275	8.87547	0.00289028	1.81764	1.83291	1.82911	1.87772	1.78846	1.89049	1.81101	1.77652	1.88211	1.75531	2.09956	39.8079	1.83163e-05
Chr_07	10547702	T	C	11	2.24823	2.08534	2.39338	18.3331	1.8546e-05	2.15238	2.18064	2.24435	2.24812	2.30201	2.21965	2.09626	2.305	2.36135	2.22101	2.47937	39.3656	2.19058e-05
Chr_07	11872958	G	C	11	1.59121	1.5456	1.63255	1.4822	0.22343	1.70242	1.58031	1.47681	1.50652	1.48708	1.59915	1.50086	1.53903	1.59399	1.50021	1.79458	40.3688	1.45892e-05
Chr_07	11940923	C	T	11	1.9287	1.89783	1.95748	0.727147	0.393809	1.70044	1.9865	2.0019	2.08519	2.05919	1.98892	2.07867	1.96632	1.94451	2.00277	1.80164	47.5406	7.52781e-07
Chr_07	11940925	G	C	11	1.93673	1.90444	1.96691	0.800443	0.370961	1.70787	2.00622	2.0158	2.07274	2.05912	2.00316	2.0755	1.97799	1.95629	2.0135	1.81229	45.0855	2.09881e-06
Chr_07	11940963	C	T	11	2.06731	2.04837	2.0848	0.268409	0.604401	1.86284	2.10107	2.14127	2.18567	2.24537	2.10783	2.19059	2.12974	2.06291	2.10407	1.94136	43.9941	3.29968e-06
Chr_07	11940964	T	C	11	2.0691	2.04986	2.08687	0.276938	0.598715	1.86611	2.09426	2.14425	2.19395	2.24833	2.10586	2.19721	2.13242	2.06035	2.10036	1.94611	44.2046	3.02447e-06
Chr_07	14525344	T	G	11	2.01515	2.00755	2.02224	0.0429598	0.835801	1.99538	2.15346	1.91733	1.96173	1.93567	1.97898	1.98284	2.10804	2.21459	2.15431	1.9351	39.454	2.11363e-05
Chr_07	15063141	A	C	11	1.92392	1.93633	1.91202	0.123855	0.724891	1.82891	1.98717	1.8667	2.06054	2.03756	1.94218	2.10085	1.79607	1.8282	1.86357	1.88576	38.3179	3.34069e-05
Chr_07	15069643	A	C	11	1.55701	1.52466	1.58782	0.841503	0.358967	1.64875	1.44397	1.58917	1.51833	1.6011	1.47671	1.47163	1.48849	1.54739	1.42576	1.74592	42.6179	5.81932e-06
Chr_07	15069710	T	C	11	1.28782	1.22647	1.34431	2.80888	0.0937435	1.35821	1.17109	1.32721	1.23897	1.32539	1.22784	1.25399	1.26384	1.23677	1.13556	1.52353	50.0913	2.56784e-07
Chr_07	15701469	T	G	11	0.54698	0.633696	0.46513	5.79121	0.0161065	0.52041	0.755394	0.690626	0.539296	0.407748	0.475052	0.309759	0.810876	0.424493	0.702752	0.36952	95.2273	4.44089e-16
Chr_08	92495	T	A	11	0.66383	0.685952	0.642514	0.392319	0.531083	0.645336	0.843463	0.630359	0.559172	0.591359	0.650476	0.653417	0.715528	0.708335	0.906014	0.544466	43.1134	4.7462e-06
Chr_08	454916	C	T	11	2.15488	2.07163	2.23851	6.2602	0.012348	2.23418	2.03485	2.11698	2.10086	2.14126	2.09391	2.04653	2.10549	2.23165	2.08979	2.40614	53.2815	6.60113e-08
Chr_08	454960	T	A	11	2.06342	1.97298	2.15416	7.36888	0.00663621	2.15613	1.95422	2.00784	1.97802	2.06233	1.97703	1.9383	2.011	2.1445	2.03041	2.33416	63.4008	8.18893e-10
Chr_08	454970	C	A	11	1.10432	1.19591	1.01307	7.42147	0.00644501	1.01241	1.22092	1.14422	1.17493	1.11454	1.20144	1.21276	1.16238	1.04164	1.14267	0.825081	63.6817	7.23852e-10
Chr_08	454980	G	T	11	2.06121	1.97213	2.15029	7.09052	0.00774928	2.15801	1.94548	2.02233	1.98795	2.04713	1.95957	1.95167	2.01102	2.12146	2.02187	2.3395	64.525	4.99615e-10
Chr_08	454983	T	A	11	1.16212	1.24378	1.08059	5.92596	0.0149194	1.07354	1.25393	1.20504	1.24675	1.15901	1.25782	1.30917	1.19488	1.10374	1.19139	0.9063	57.3845	1.12866e-08
Chr_08	454986	G	A	11	2.06821	1.9799	2.15672	7.00313	0.00813674	2.17021	1.94469	2.02693	1.99518	2.05	1.96719	1.97087	2.01414	2.12674	2.02848	2.3474	65.3517	3.4714e-10
Chr_08	455002	A	C	11	2.06124	1.96944	2.15272	7.46385	0.00629502	2.16294	1.9315	2.02021	1.98972	2.04275	1.96643	1.95181	2.00923	2.11672	2.01249	2.34885	67.9366	1.10776e-10
Chr_08	455003	C	A	11	2.06322	1.97041	2.15579	7.6445	0.00569457	2.16397	1.93674	2.02554	1.99232	2.04284	1.96286	1.9469	2.01263	2.11743	2.02236	2.35288	68.7394	7.76066e-11
Chr_08	455014	G	C	11	2.09574	2.00063	2.19058	8.02546	0.00461243	2.19085	1.99108	2.04056	2.01651	2.07575	2.00192	1.98317	2.05282	2.1516	2.04469	2.38924	68.3281	9.31341e-11
Chr_08	630934	G	C	11	0.561039	0.528215	0.592613	0.877919	0.348772	0.538982	0.684127	0.545096	0.516033	0.401984	0.433316	0.542693	0.829191	0.642359	0.723671	0.546231	60.0349	3.56959e-09
Chr_08	638792	G	T	11	2.64958	2.67707	2.62353	0.602299	0.437702	2.57028	2.71658	2.77358	2.60025	2.63109	2.76423	2.71608	2.55163	2.73308	2.76896	2.49732	39.6108	1.98382e-05
Chr_08	1093804	A	T	11	2.05323	2.07809	2.02891	0.523694	0.46927	2.23462	1.98035	2.01343	1.92927	2.02895	1.98672	1.87723	1.9624	2.01212	1.97494	2.18305	39.8163	1.82544e-05
Chr_08	1093816	C	T	11	1.96689	1.99039	1.94427	0.44832	0.503134	2.15383	1.88933	1.93999	1.8339	1.92182	1.89643	1.81952	1.87082	1.92119	1.8899	2.10379	39.9946	1.69821e-05
Chr_08	1093960	A	T	11	1.94543	2.00311	1.88749	2.99049	0.0837546	2.14221	1.8902	1.88327	1.8814	1.95014	1.82093	1.82195	1.82782	1.90598	1.7694	2.05781	47.4793	7.72377e-07
Chr_08	1094105	T	C	11	2.05629	2.09417	2.01819	1.29673	0.254812	2.246	1.99569	2.02518	1.99464	1.96112	1.95991	2.01039	1.94251	1.99607	1.95238	2.18729	40.3682	1.45925e-05
Chr_08	1190048	C	T	11	1.81359	1.80635	1.8205	0.0414744	0.838625	1.80163	1.91952	1.81417	1.71453	1.697	1.83871	1.72132	1.88308	1.9607	1.99123	1.74932	38.4117	3.21718e-05
Chr_08	1469293	G	C	11	2.53073	2.67134	2.39777	15.5104	8.20514e-05	2.58841	2.58234	2.54941	2.47143	2.53642	2.54209	2.61738	2.60684	2.52139	2.58474	2.24667	48.6061	4.80929e-07
Chr_08	1469312	A	T	11	2.53108	2.66151	2.40847	13.1319	0.00029031	2.58974	2.56415	2.58089	2.45831	2.5166	2.55764	2.63108	2.61089	2.49974	2.56491	2.27783	41.2798	1.00668e-05
Chr_08	1497482	C	T	11	1.76016	1.76007	1.76025	7.16585e-06	0.997864	1.63899	1.91885	1.93761	1.77929	1.64633	1.72858	1.76094	1.8563	1.72471	1.91964	1.67409	47.4421	7.8454e-07
Chr_08	1551787	C	A	11	0.846287	0.735907	0.950658	9.66292	0.00188025	0.763474	0.940259	0.677756	0.855873	0.722376	0.789427	0.734951	1.17823	1.0407	1.09206	0.870991	91.5056	2.66454e-15
Chr_08	1636065	C	T	11	2.44189	2.55311	2.34131	8.87683	0.00288812	2.51255	2.40646	2.44676	2.53643	2.39463	2.39027	2.40053	2.62798	2.46702	2.39787	2.24263	38.0491	3.72115e-05
Chr_08	1678443	T	C	11	1.37326	1.37472	1.37185	0.00173451	0.96678	1.31352	1.56162	1.4247	1.27732	1.26161	1.40465	1.59875	1.40767	1.33878	1.3139	1.369	38.1273	3.60634e-05
Chr_08	1694073	A	C	11	0.983388	0.97439	0.99177	0.0617223	0.803794	0.986455	1.00638	0.85306	0.942451	0.929606	1.06288	0.969831	1.07888	0.910046	1.28829	0.907811	48.1903	5.72925e-07
Chr_08	1743918	G	A	11	2.21091	2.24208	2.17995	0.85484	0.355187	2.32538	2.29172	2.1338	2.13917	2.10423	2.0714	2.12141	2.19496	2.36065	2.19696	2.23034	37.3649	4.8929e-05
Chr_08	1788468	T	C	11	2.11366	2.0841	2.1419	0.697587	0.403596	2.08092	2.04979	2.12682	2.16545	2.13762	2.09245	1.92262	2.09555	2.28353	2.33207	2.05998	37.6655	4.33909e-05
Chr_08	1791653	A	C	11	2.30646	2.27109	2.33995	0.969922	0.3247	2.25354	2.38041	2.3002	2.33443	2.42908	2.2415	1.98806	2.16182	2.43022	2.4808	2.33549	53.8401	5.19655e-08
Chr_08	1792681	A	T	11	0.683342	0.650719	0.715152	0.894239	0.344331	0.576051	0.870218	0.723695	0.665338	0.575498	0.724671	0.487144	0.836673	0.693473	0.933176	0.635165	59.7958	3.96151e-09
Chr_08	2543667	A	C	11	0.902799	0.93524	0.871161	0.883365	0.347282	0.760043	1.21022	1.13101	0.907097	0.700049	0.885293	0.648939	1.12804	0.763662	1.16596	0.75803	152.125	0
Chr_08	2574274	C	T	11	0.450023	0.548147	0.356903	7.67099	0.00561158	0.468733	0.789591	0.422764	0.387704	0.157659	0.276668	0.438496	0.713254	0.649964	0.832902	0.150783	216.503	0
Chr_08	2655361	T	C	11	0.937483	1.07528	0.801843	16.2208	5.63711e-05	1.18061	0.825931	0.96827	0.842497	0.884808	0.923032	0.790126	0.845981	0.756776	0.87009	0.885232	40.1912	1.56803e-05
Chr_08	2957616	G	A	11	2.12965	2.03814	2.21761	6.79944	0.00911867	2.14937	2.05843	2.07205	2.12443	2.16734	2.09252	1.98689	2.02496	2.18159	2.09036	2.35568	40.8819	1.18407e-05
Chr_08	3064241	C	G	11	0.951655	0.916731	0.984817	0.971267	0.324364	0.834211	1.10943	0.959786	0.953727	0.865789	0.901979	0.899297	1.20718	1.13086	1.09379	0.856563	57.8176	9.3561e-09
Chr_08	3064242	G	T	11	0.924728	0.870022	0.976458	2.35383	0.124976	0.79396	1.05546	0.94663	0.954923	0.857311	0.905137	0.827132	1.15259	1.05471	1.04549	0.883744	39.2949	2.25397e-05
Chr_08	3120639	C	G	11	1.17242	1.14632	1.19742	0.553523	0.456882	1.15516	1.22913	1.12427	1.10571	1.12633	1.05971	1.23	1.43705	1.23385	1.33214	1.12076	45.7812	1.57126e-06
Chr_08	3308648	G	C	11	0.501768	0.377689	0.622441	12.744	0.000357158	0.4287	0.63495	0.28438	0.396417	0.390343	0.453609	0.523341	0.809276	0.756929	0.780692	0.54342	103.297	0
Chr_08	3308651	G	C	11	0.46765	0.355692	0.576447	10.352	0.00129334	0.413056	0.535553	0.260484	0.365039	0.393778	0.433769	0.51191	0.762783	0.702984	0.719954	0.493075	83.2113	1.17462e-13
Chr_08	3460219	C	G	11	0.919051	0.850049	0.985531	3.88862	0.0486142	0.898665	0.853199	0.760052	0.911526	1.02867	0.85367	1.02596	1.13045	0.982698	0.850281	0.990817	38.2338	3.45551e-05
Chr_08	3515806	C	A	11	0.475377	0.470244	0.480461	0.0229723	0.879529	0.370881	0.80882	0.242976	0.476061	0.315583	0.343525	0.420984	0.925637	0.771195	0.886165	0.199804	284.437	0
Chr_08	3515809	C	A	11	1.54523	1.44529	1.64449	8.79948	0.00301316	1.41094	1.64852	1.55932	1.56735	1.47434	1.49104	1.52701	1.66188	1.72217	1.73784	1.57836	40.0424	1.66556e-05
Chr_08	3823455	C	A	11	2.15007	2.22071	2.07982	4.44038	0.0350985	2.37922	2.05381	2.06555	2.13695	2.06682	2.07403	2.08904	2.07882	2.0226	1.9772	2.25459	49.5842	3.18256e-07
Chr_08	3824891	G	T	11	2.26217	2.34942	2.17491	6.85979	0.00881568	2.49651	2.25418	2.18246	2.16148	2.18537	2.12616	2.21133	2.22436	2.15571	2.13696	2.32713	43.4057	4.20735e-06
Chr_08	3824928	T	C	11	2.21738	2.31173	2.12327	7.98859	0.0047073	2.44289	2.24259	2.14772	2.15778	2.11939	2.06786	2.12637	2.16404	2.10014	2.09122	2.28242	44.6607	2.50365e-06
Chr_08	3883170	A	G	11	2.23503	2.24792	2.22243	0.140901	0.707387	2.39612	2.15676	2.13563	2.14175	2.13308	2.2212	2.22874	2.36969	2.12841	2.15838	2.33663	39.5104	2.06603e-05
Chr_08	3883214	G	T	11	1.90068	1.92939	1.87241	0.713496	0.398286	2.0925	1.80339	1.77119	1.85874	1.79397	1.88102	1.84774	2.03065	1.77389	1.80307	2.00239	48.0793	6.00321e-07
Chr_08	3883217	C	T	11	1.89786	1.9302	1.86603	0.904141	0.341674	2.09227	1.79962	1.77389	1.85617	1.78018	1.88433	1.84185	2.02995	1.77156	1.8027	1.99177	48.1926	5.72387e-07
Chr_08	3883222	C	T	11	1.89558	1.9314	1.86043	1.10058	0.294138	2.10163	1.76818	1.78659	1.8658	1.77121	1.88152	1.84336	2.02015	1.7615	1.7747	1.99749	53.6056	5.74599e-08
Chr_08	4262911	C	G	11	0.674237	0.858824	0.49297	28.856	7.79649e-08	0.8307	0.768428	0.652653	0.661373	0.590662	0.613009	0.628265	0.638759	0.612313	0.696075	0.424178	41.253	1.01777e-05
Chr_08	4262914	G	C	11	0.679941	0.864687	0.498893	28.7463	8.25057e-08	0.837422	0.776004	0.65752	0.663076	0.595774	0.620487	0.642143	0.645894	0.61331	0.699109	0.43251	40.6377	1.30784e-05
Chr_08	4433547	C	A	11	0.449652	0.469291	0.430411	0.329201	0.56613	0.414945	0.631169	0.409648	0.372745	0.27885	0.365369	0.503087	0.805012	0.592188	0.642907	0.264308	114.55	0
Chr_08	4596141	T	C	11	2.43657	2.35011	2.52223	6.51977	0.0106682	2.34473	2.53377	2.3114	2.48341	2.44025	2.33834	2.49924	2.5229	2.49495	2.67517	2.48476	39.6375	1.96245e-05
Chr_08	4653965	A	C	11	0.956847	0.865932	1.04361	6.63279	0.0100119	0.954377	0.851732	1.0066	0.927726	1.0014	0.923984	0.941231	0.901697	0.959187	0.835785	1.18179	38.465	3.14902e-05
Chr_08	4654185	A	G	11	0.893588	0.833554	0.950761	2.87857	0.0897657	0.996116	0.737671	0.930609	0.776124	0.860996	0.824952	0.92475	0.856877	0.903577	0.813812	1.0949	43.8434	3.51189e-06
Chr_08	4654394	A	C	11	2.24323	2.32722	2.16362	5.53795	0.0186083	2.21541	2.35575	2.15904	2.3114	2.22672	2.31903	2.2555	2.29393	2.27389	2.31203	2.01565	40.9079	1.17157e-05
Chr_08	4756428	A	G	11	0.599645	0.685954	0.516384	6.13967	0.0132182	0.63814	0.739815	0.648412	0.563275	0.506393	0.54122	0.516269	0.759394	0.490288	0.666073	0.470819	37.9965	3.80046e-05
Chr_08	4823220	G	A	11	2.14308	2.16771	2.11929	0.488891	0.484422	2.07215	2.39719	2.15294	2.01929	2.08007	2.21658	2.04166	2.14062	2.11053	2.18509	2.09908	39.2416	2.30301e-05
Chr_08	5025342	G	A	11	2.34685	2.27121	2.4189	4.53118	0.0332827	2.29842	2.37615	2.34837	2.27913	2.49172	2.20035	2.35625	2.48761	2.32826	2.23595	2.49763	44.4981	2.67824e-06
Chr_08	5186790	A	T	11	1.89464	1.83588	1.95225	2.93918	0.0864548	1.95904	1.78413	1.91384	1.85198	1.895	1.8865	1.7476	1.82077	1.82981	1.85956	2.10477	39.4246	2.13894e-05
Chr_08	5186791	G	A	11	1.89371	1.83379	1.95246	3.0582	0.0803305	1.95594	1.78226	1.91141	1.86301	1.89608	1.87136	1.74718	1.82338	1.83468	1.86253	2.10348	38.5456	3.04863e-05
Chr_08	5187006	C	A	11	1.61898	1.56102	1.67734	3.04723	0.0808751	1.68521	1.52651	1.63282	1.59269	1.63648	1.55535	1.45191	1.57239	1.61801	1.50849	1.85406	51.2221	1.58914e-07
Chr_08	5187008	G	A	11	1.6153	1.55777	1.67323	3.00122	0.083202	1.67795	1.52875	1.63475	1.58397	1.63302	1.55175	1.45308	1.57069	1.6172	1.50448	1.8469	49.5333	3.25169e-07
Chr_08	5187045	A	T	11	1.62368	1.57073	1.67709	2.55342	0.110056	1.68815	1.5265	1.65565	1.58835	1.63763	1.58102	1.46615	1.57434	1.61635	1.49625	1.85004	49.5659	3.20726e-07
Chr_08	5187102	A	G	11	1.49195	1.47314	1.51045	0.300315	0.583685	1.58173	1.44059	1.53175	1.42446	1.50618	1.38431	1.34798	1.42769	1.49742	1.3842	1.66172	37.7083	4.2654e-05
Chr_08	6093552	A	C	11	1.1286	1.04304	1.20853	5.66587	0.0172981	0.993623	1.03009	1.22484	1.18525	1.07866	1.19955	1.30739	1.27115	1.04001	1.40783	1.09311	58.0303	8.53206e-09
Chr_08	6093561	A	T	11	1.14492	1.06245	1.22236	5.32754	0.020991	1.02229	1.04753	1.20817	1.21562	1.08753	1.21742	1.33012	1.26033	1.06891	1.42047	1.11008	54.6977	3.59636e-08
Chr_08	6802149	C	T	11	2.6207	2.65151	2.59138	0.7508	0.386223	2.57557	2.836	2.51045	2.61629	2.60524	2.60041	2.46438	2.75181	2.7335	2.66402	2.51127	41.8079	8.11231e-06
Chr_08	6803858	C	T	11	2.11592	2.15729	2.07705	1.31608	0.251297	2.18458	2.20962	2.01304	2.03146	2.07729	2.0661	2.04287	2.04263	2.27998	2.28608	2.02236	37.3603	4.9019e-05
Chr_08	6804974	A	G	11	1.40529	1.42554	1.38627	0.316158	0.573926	1.40769	1.41684	1.3068	1.41485	1.44616	1.47796	1.30026	1.23277	1.61299	1.45191	1.31889	38.9307	2.61081e-05
Chr_08	6960083	T	C	11	2.41292	2.48031	2.34892	3.49011	0.0617365	2.32954	2.65425	2.46082	2.38303	2.33389	2.47943	2.40583	2.35056	2.4114	2.37352	2.28918	37.3987	4.82728e-05
Chr_08	7060999	C	G	11	1.61389	1.54879	1.67526	3.2238	0.072575	1.64905	1.53748	1.60819	1.60531	1.56197	1.66311	1.60812	1.56384	1.57016	1.42023	1.84991	46.9731	9.54987e-07
Chr_08	7457333	G	A	11	0.66223	0.655745	0.668682	0.0369965	0.847472	0.633985	0.817579	0.546984	0.636773	0.51871	0.638057	0.599246	0.933745	0.759264	0.867914	0.554607	75.3826	4.00791e-12
Chr_08	7500271	G	C	11	1.51497	1.45272	1.57673	3.39751	0.065295	1.47635	1.67352	1.41991	1.48463	1.47781	1.42771	1.68033	1.34505	1.59627	1.57081	1.64239	47.1656	8.80971e-07
Chr_08	7500372	G	C	11	1.44378	1.40256	1.48467	1.4927	0.221798	1.43588	1.60483	1.32012	1.42453	1.36825	1.4107	1.5392	1.25791	1.48295	1.47809	1.56749	42.0555	7.33019e-06
Chr_08	7500374	C	A	11	1.44607	1.41371	1.47806	0.911808	0.339635	1.43808	1.60429	1.32058	1.43723	1.37682	1.42265	1.5467	1.24951	1.48502	1.4599	1.55452	40.0225	1.6791e-05
Chr_08	7500527	G	T	11	1.47019	1.41855	1.52068	2.25472	0.133207	1.45777	1.60248	1.34171	1.4227	1.50702	1.39226	1.51695	1.28573	1.52255	1.48502	1.61375	40.5896	1.33364e-05
Chr_08	7500705	C	T	11	1.53857	1.46211	1.61235	4.82667	0.0280227	1.48736	1.70592	1.42094	1.53337	1.49533	1.4801	1.58355	1.35868	1.61015	1.60768	1.69325	43.711	3.70926e-06
Chr_08	7500724	T	C	11	1.50548	1.4436	1.56517	3.16538	0.075215	1.4803	1.66722	1.36871	1.50433	1.45124	1.43987	1.54117	1.34541	1.55468	1.57775	1.6473	40.1384	1.60195e-05
Chr_08	7500755	A	G	11	1.43173	1.35918	1.50173	4.34385	0.0371428	1.39202	1.59225	1.25273	1.39606	1.41145	1.40177	1.52887	1.2953	1.50515	1.47213	1.5695	41.372	9.6949e-06
Chr_08	7500771	T	C	11	1.4597	1.37941	1.53646	5.20324	0.0225448	1.41138	1.61328	1.27747	1.43173	1.44029	1.45597	1.53703	1.34276	1.5036	1.48074	1.61481	38.4879	3.12018e-05
Chr_08	7503372	G	T	11	1.57559	1.50178	1.64641	4.39438	0.0360575	1.5608	1.65954	1.48066	1.56236	1.57113	1.51471	1.63285	1.36172	1.60691	1.60948	1.75899	40.5111	1.37693e-05
Chr_08	7503729	T	A	11	1.60962	1.54141	1.67534	3.80436	0.0511194	1.58264	1.7116	1.51106	1.60648	1.64404	1.55729	1.58976	1.40553	1.59909	1.67569	1.78297	39.1508	2.38907e-05
Chr_08	7503745	A	G	11	1.59637	1.53109	1.65882	3.42641	0.0641615	1.57756	1.71107	1.45451	1.60861	1.59627	1.57343	1.52315	1.41389	1.60016	1.673	1.75916	38.1815	3.52878e-05
Chr_08	7505159	A	T	11	1.60897	1.55768	1.65742	2.05099	0.152107	1.57153	1.66242	1.5597	1.6087	1.69788	1.57479	1.65658	1.32931	1.67097	1.62659	1.72118	37.6566	4.35454e-05
Chr_08	7505250	A	G	11	1.63583	1.70923	1.56677	4.14209	0.0418295	1.67044	1.62601	1.67938	1.65186	1.52161	1.67546	1.62539	1.87087	1.56569	1.66589	1.47867	38.0216	3.76241e-05
Chr_08	7506750	G	T	11	1.47567	1.43633	1.51399	1.30686	0.252964	1.49293	1.59449	1.32932	1.48597	1.43541	1.41397	1.46766	1.27662	1.52703	1.52082	1.6074	38.947	2.59372e-05
Chr_08	7506756	C	T	11	1.53706	1.49397	1.57905	1.56752	0.210568	1.55794	1.64601	1.38807	1.51886	1.51335	1.46912	1.54535	1.34919	1.62752	1.56826	1.66641	38.6344	2.94163e-05
Chr_08	7507059	G	A	11	1.49302	1.44351	1.5411	2.04459	0.152748	1.46266	1.67852	1.40078	1.42179	1.49514	1.4074	1.5192	1.3622	1.53871	1.63499	1.58869	38.6743	2.89483e-05
Chr_08	7507802	A	G	11	1.39099	1.31466	1.46427	4.76049	0.0291203	1.31386	1.55998	1.22386	1.44468	1.39559	1.34468	1.37366	1.26399	1.4864	1.44321	1.51533	39.7132	1.90329e-05
Chr_08	7507909	C	T	11	1.3961	1.31054	1.47862	6.01434	0.0141901	1.33951	1.52432	1.23024	1.44357	1.38819	1.34627	1.38634	1.24294	1.49145	1.45658	1.55053	41.9926	7.52144e-06
Chr_08	7507932	A	G	11	1.33038	1.26111	1.39662	3.85191	0.0496894	1.31417	1.4416	1.15551	1.37368	1.29742	1.26673	1.2962	1.19236	1.41011	1.3691	1.48546	38.6686	2.90142e-05
Chr_08	7507939	T	C	11	1.33958	1.2812	1.39511	2.70581	0.0999833	1.34053	1.46071	1.15658	1.37637	1.28509	1.26184	1.30527	1.22717	1.425	1.37485	1.48123	38.2294	3.46149e-05
Chr_08	7508019	G	A	11	1.52379	1.444	1.59843	4.87629	0.027228	1.51373	1.62679	1.32145	1.53961	1.49061	1.46219	1.5354	1.36151	1.64046	1.56705	1.68471	44.7377	2.42492e-06
Chr_08	7508022	G	A	11	1.6895	1.75492	1.6287	3.21485	0.0729729	1.69582	1.58224	1.89655	1.67741	1.69635	1.74747	1.67413	1.87031	1.58315	1.64392	1.55295	41.5722	8.93345e-06
Chr_08	7508025	C	T	11	1.61128	1.53894	1.67873	3.96884	0.0463498	1.58217	1.73089	1.435	1.65715	1.60531	1.53763	1.60331	1.42634	1.68299	1.67595	1.76213	42.3068	6.61238e-06
Chr_08	7508028	A	G	11	1.75522	1.83222	1.68209	4.7081	0.0300208	1.79115	1.61558	1.96847	1.73687	1.75266	1.80338	1.75801	1.91765	1.64293	1.69922	1.61236	46.5967	1.11787e-06
Chr_08	7508187	A	G	11	1.86848	1.92928	1.81055	2.94192	0.0863082	1.90287	1.68053	2.05679	1.91498	1.92582	1.85153	1.81689	2.01102	1.7846	1.84648	1.747	42.6053	5.84953e-06
Chr_08	7508217	G	A	11	1.79391	1.86385	1.72721	3.8975	0.0483581	1.85602	1.58544	1.96537	1.85988	1.81702	1.77912	1.73518	1.95097	1.69572	1.74637	1.67708	45.6143	1.68435e-06
Chr_08	7508267	C	T	11	1.60071	1.52136	1.67512	4.80978	0.0282986	1.52767	1.74042	1.47673	1.62855	1.63435	1.54844	1.54617	1.42348	1.69754	1.68856	1.73036	37.486	4.66199e-05
Chr_08	7508430	C	A	11	1.64646	1.67741	1.61783	0.718418	0.396663	1.64375	1.50295	1.87644	1.57455	1.7153	1.68966	1.64001	1.803	1.58152	1.55309	1.5752	41.0277	1.11576e-05
Chr_08	7508446	A	G	11	1.69205	1.69272	1.69142	0.000347278	0.985132	1.70656	1.87449	1.47094	1.72395	1.59965	1.66183	1.71439	1.57048	1.74498	1.79905	1.70552	39.0573	2.48085e-05
Chr_08	7508460	G	C	11	1.82376	1.82471	1.82289	0.000656528	0.979558	1.81355	2.04275	1.60949	1.82716	1.84273	1.7745	1.73668	1.66458	1.93868	1.87579	1.83855	42.4466	6.24347e-06
Chr_08	7508743	A	T	11	1.59756	1.52743	1.66372	3.83227	0.0502749	1.60025	1.66159	1.44995	1.59073	1.61172	1.51589	1.5885	1.42385	1.70869	1.62059	1.75673	37.8954	3.95766e-05
Chr_08	7508748	C	A	11	1.50368	1.42484	1.57801	4.83735	0.0278497	1.51119	1.56378	1.28284	1.49232	1.50578	1.44287	1.53394	1.36153	1.61223	1.56814	1.65669	41.0403	1.11002e-05
Chr_08	7508896	T	A	11	1.82504	1.89164	1.76003	3.74961	0.0528199	1.8219	1.73738	2.02207	1.84762	1.82108	1.88385	1.73542	1.9716	1.74145	1.796	1.67604	41.5581	8.98524e-06
Chr_08	7509811	T	A	11	2.0175	2.10727	1.93379	6.0988	0.0135273	2.05481	1.89881	2.19187	1.98285	2.03544	2.0837	1.92433	2.16576	1.96791	2.03748	1.82615	44.6319	2.53376e-06
Chr_08	7509996	C	G	11	1.64802	1.71732	1.58265	3.73278	0.0533546	1.66697	1.5996	1.73952	1.6681	1.59819	1.73369	1.51768	1.85243	1.56921	1.65802	1.49913	38.9207	2.62137e-05
Chr_08	7510127	A	G	11	1.78344	1.86572	1.70611	5.19201	0.022691	1.83896	1.66069	1.9305	1.72918	1.76807	1.83616	1.77483	1.94488	1.69334	1.80331	1.62043	38.9966	2.54233e-05
Chr_08	7510221	A	C	11	1.26871	1.19278	1.34089	4.54463	0.0330221	1.23732	1.40818	1.15106	1.23178	1.25862	1.21286	1.29656	1.10328	1.38122	1.27346	1.43088	38.858	2.68842e-05
Chr_08	7738778	A	C	11	1.35889	1.40379	1.3153	1.68315	0.194507	1.45153	1.24892	1.54996	1.19578	1.37031	1.30937	1.30748	1.42797	1.39835	1.31319	1.3111	39.9855	1.70446e-05
Chr_08	9587655	T	C	11	0.664203	0.670721	0.657942	0.0345762	0.852487	0.690932	0.605933	0.784586	0.606525	0.507	0.789963	0.694994	0.784678	0.607663	0.555192	0.680334	40.0306	1.67359e-05
Chr_08	9920209	T	C	11	0.97001	0.9979	0.943039	0.643069	0.422602	0.968757	1.10854	0.808403	0.936364	0.921943	0.987832	0.941295	1.04542	1.08312	1.12417	0.828546	44.5095	2.66559e-06
Chr_08	11014809	A	G	11	2.57653	2.57515	2.57783	0.00147166	0.969399	2.54414	2.51154	2.61161	2.75875	2.59453	2.47623	2.41366	2.78535	2.57121	2.5768	2.5473	41.6521	8.64644e-06
Chr_08	12235001	A	G	11	0.44786	0.497856	0.399997	2.03036	0.154184	0.399223	0.614668	0.597443	0.366414	0.352521	0.456441	0.39115	0.627717	0.366609	0.566776	0.311508	52.9006	7.76911e-08
Chr_08	12338325	G	T	11	1.4254	1.36297	1.48294	2.89932	0.0886171	1.23533	1.51832	1.48871	1.50652	1.33942	1.46254	1.563	1.57767	1.51047	1.5514	1.35384	37.9259	3.90957e-05
Chr_08	12338528	C	A	11	2.38618	2.4547	2.31907	3.99133	0.0457348	2.41388	2.58145	2.37542	2.35875	2.27382	2.32391	2.16229	2.42626	2.23604	2.48374	2.33398	48.9287	4.1977e-07
Chr_08	13384964	G	C	11	0.4779	0.446382	0.507902	0.780446	0.377005	0.417101	0.633001	0.347229	0.473664	0.351727	0.412521	0.450917	0.768981	0.634004	0.706605	0.389349	73.458	9.48819e-12
Chr_08	13431276	A	G	11	1.06268	1.07964	1.04663	0.223194	0.636617	0.979338	1.41522	1.04321	0.927156	0.969885	1.14645	0.994037	1.04135	1.01081	1.05422	1.05987	57.3805	1.13062e-08
Chr_08	13541398	A	G	11	2.59333	2.71356	2.47761	11.8303	0.000582761	2.60681	2.70473	2.66898	2.61009	2.53133	2.57506	2.62819	2.59752	2.61262	2.62054	2.3522	37.6256	4.40893e-05
Chr_08	13620932	C	T	11	1.58176	1.53071	1.62946	1.9711	0.160331	1.62398	1.60446	1.61845	1.52505	1.51687	1.52314	1.33893	1.49995	1.61837	1.56282	1.7685	38.3887	3.24703e-05
Chr_08	13866579	G	A	11	2.20403	2.25222	2.15602	2.06583	0.150633	2.39364	2.18773	2.12062	2.13668	2.11244	2.14396	1.9858	2.18834	2.12607	2.12736	2.30197	39.158	2.38205e-05
Chr_08	13886067	T	C	11	1.85614	1.94733	1.765	7.36597	0.00664698	1.87399	2.01366	1.91344	1.82102	1.75487	1.8439	1.69294	1.95283	1.7937	1.90277	1.70127	38.6722	2.89722e-05
Chr_08	14162865	C	A	11	2.0124	2.00671	2.01775	0.0251918	0.87389	2.02107	1.98605	1.86325	1.97684	2.01528	1.97581	2.06447	2.19533	2.11708	2.18347	1.89271	40.3757	1.45482e-05
Chr_08	14214214	A	G	11	1.41039	1.38782	1.43262	0.441901	0.506207	1.41544	1.37597	1.49979	1.364	1.29206	1.38851	1.29232	1.61674	1.35941	1.63332	1.38094	51.0289	1.72515e-07
Chr_08	14223142	T	A	11	1.2475	1.16083	1.32991	5.99192	0.0143716	1.25988	1.18464	1.05807	1.30772	1.1637	1.32163	1.29153	1.12605	1.27884	1.31309	1.40228	38.068	3.69318e-05
Chr_08	14401836	C	G	11	1.43187	1.38591	1.47675	1.79656	0.180129	1.43867	1.41663	1.29252	1.30626	1.42069	1.46645	1.47002	1.64208	1.55343	1.54024	1.40775	38.6127	2.96739e-05
Chr_08	14586175	G	A	11	2.15815	2.0983	2.21887	3.29338	0.0695597	2.23223	2.11156	2.10123	2.08606	2.13206	2.1265	2.00906	2.12612	2.20443	2.09081	2.37301	41.084	1.09043e-05
Chr_08	14601114	C	A	11	0.781744	0.731499	0.830717	2.12623	0.144796	0.704119	0.8684	0.780565	0.762374	0.725015	0.674678	0.7198	1.0711	0.922845	1.0123	0.715611	67.9193	1.11627e-10
Chr_08	14622872	C	G	11	1.23045	1.16815	1.29056	3.22101	0.0726989	1.16281	1.28044	1.2069	1.22936	1.10007	1.20438	1.25109	1.47423	1.36697	1.3283	1.22092	39.8663	1.78886e-05
Chr_08	14954641	G	C	11	0.922004	0.788757	1.05353	15.5216	8.15675e-05	0.790929	0.972005	0.911663	0.870588	0.893894	0.861384	0.851303	1.24005	1.08955	1.2203	0.954965	80.6946	3.66929e-13
Chr_08	15254859	G	T	11	0.702618	0.661946	0.742459	1.41055	0.234965	0.649074	0.807759	0.58393	0.69258	0.641557	0.654345	0.656118	0.952862	0.819118	0.952773	0.626743	63.0357	9.61208e-10
Chr_08	15555356	T	C	11	1.06356	1.23394	0.900633	23.2161	1.44783e-06	1.34786	1.05918	1.02398	0.96868	0.86089	0.951252	0.949766	1.08263	0.983099	1.0711	0.941457	51.3755	1.48873e-07
Chr_08	15582756	G	A	11	2.65616	2.65422	2.65801	0.00293079	0.956826	2.50653	2.78639	2.60492	2.77037	2.73292	2.65027	2.72194	2.79545	2.74165	2.67008	2.51665	38.3046	3.3586e-05
Chr_08	16042591	A	T	11	0.486945	0.515114	0.460231	0.626382	0.428685	0.37907	0.790424	0.698661	0.412841	0.314068	0.455647	0.282107	0.776665	0.310507	0.719534	0.387162	132.644	0
Chr_08	16078362	A	G	11	1.29487	1.26397	1.32465	0.786421	0.375184	1.2403	1.48063	1.21251	1.25335	1.19063	1.3583	1.17037	1.32831	1.19873	1.51664	1.31517	48.586	4.85009e-07
Chr_08	16097769	C	T	11	0.444614	0.425875	0.462548	0.280622	0.596294	0.49036	0.52762	0.322289	0.360733	0.270634	0.341601	0.316016	0.779163	0.620422	0.635027	0.390851	92.6697	1.55431e-15
Chr_08	16123017	G	T	11	1.9148	1.77023	2.04744	15.4662	8.39943e-05	1.77507	1.87255	1.82967	2.00283	1.7997	1.89253	1.83717	2.20933	2.19047	2.09016	1.93417	76.5394	2.38476e-12
Chr_08	16257886	C	G	11	2.58368	2.62333	2.54581	1.22014	0.269334	2.60042	2.4978	2.64631	2.58779	2.7262	2.60439	2.7701	2.62795	2.35659	2.38359	2.58892	51.5198	1.40011e-07
Chr_08	16341922	A	G	11	0.566779	0.579426	0.554896	0.122607	0.726223	0.467447	0.771886	0.670703	0.568449	0.483645	0.512304	0.482857	0.734745	0.513885	0.804822	0.458125	56.1777	1.90143e-08
Chr_08	16343769	G	T	11	2.39486	2.44001	2.3525	1.56615	0.210768	2.40407	2.36488	2.40258	2.44465	2.38448	2.55615	2.26327	2.19333	2.51631	2.27429	2.32548	41.1054	1.08095e-05
Chr_08	16492415	T	C	11	2.13649	2.14112	2.13187	0.0190878	0.890115	2.25766	2.09388	2.0692	2.12365	2.16806	2.02241	1.93562	2.13873	2.07574	2.04526	2.28446	41.9245	7.73432e-06
Chr_08	16492427	T	C	11	2.09342	2.10091	2.08611	0.0473608	0.827721	2.22616	2.03781	2.04589	2.08242	2.12724	1.97282	1.86663	2.09187	1.9871	2.0075	2.25523	49.2252	3.70382e-07
Chr_08	16562826	T	C	11	1.92142	2.02996	1.81363	10.2717	0.00135085	1.99141	1.95947	2.02683	1.94056	1.83798	1.81965	1.88272	2.11341	1.80562	1.83696	1.78628	41.9912	7.52564e-06
Chr_08	16611667	C	G	11	1.36544	1.36569	1.36521	4.95968e-05	0.994381	1.33405	1.48665	1.28411	1.2878	1.34321	1.36908	1.32101	1.47271	1.46133	1.61085	1.25046	42.4469	6.24273e-06
Chr_08	16836324	A	T	11	2.03819	2.04193	2.03453	0.0117572	0.913654	1.9004	2.1915	2.04631	2.14667	2.01942	2.00493	2.13245	2.18685	2.1645	2.06458	1.89508	44.7577	2.40486e-06
Chr_08	16836919	C	T	11	2.06544	2.09769	2.0346	0.830423	0.36215	1.98242	2.21305	2.11288	2.09367	2.0171	2.04492	2.04882	2.26945	2.18571	2.04876	1.91574	40.4581	1.40693e-05
Chr_08	16836927	A	T	11	2.07412	2.10211	2.04705	0.643966	0.422278	1.98409	2.21093	2.11645	2.10848	2.03377	2.05052	2.06488	2.28691	2.20424	2.08822	1.91263	44.7618	2.40081e-06
Chr_08	16837114	T	A	11	1.97605	1.97577	1.97632	6.35134e-05	0.993641	1.83859	2.08438	2.02674	2.02632	1.9667	2.00012	2.03464	2.21586	2.08108	1.95789	1.83627	41.5386	9.05697e-06
Chr_08	16837162	C	T	11	2.03959	2.0335	2.04548	0.03063	0.861068	1.90653	2.06526	2.10734	2.13784	2.05594	2.0597	2.06984	2.27587	2.14565	2.02548	1.90103	41.4922	9.23038e-06
Chr_08	16840063	T	A	11	2.08927	2.07233	2.10557	0.231159	0.630666	1.97225	2.1907	2.13839	2.12635	2.03148	2.05968	2.18044	2.27324	2.29487	2.09326	1.97777	43.2599	4.46816e-06
Chr_08	16840074	C	G	11	2.06536	2.05253	2.07779	0.135122	0.713179	1.9619	2.16202	2.11008	2.09253	1.99694	2.03493	2.16353	2.24386	2.28239	2.08428	1.94693	45.7663	1.58099e-06
Chr_08	16840310	T	A	11	2.08055	2.1091	2.05357	0.628299	0.42798	1.96301	2.23073	2.10353	2.11731	2.10452	2.06487	2.1835	2.25768	2.17395	2.12168	1.90087	42.4438	6.2508e-06
Chr_08	16840311	C	T	11	2.07902	2.10742	2.05217	0.62167	0.430428	1.96183	2.21631	2.1037	2.13947	2.10174	2.05416	2.18217	2.25321	2.16382	2.12143	1.90179	41.2661	1.01236e-05
Chr_08	16840463	G	A	11	2.07905	2.10953	2.04959	0.760117	0.383292	1.97211	2.22076	2.16417	2.06664	2.06786	2.1094	2.17174	2.17317	2.17451	2.14109	1.90069	38.2654	3.41195e-05
Chr_08	16840475	G	A	11	2.05092	2.08388	2.01911	0.883956	0.34712	1.94004	2.18609	2.14461	2.05715	2.04273	2.08412	2.15004	2.12189	2.15211	2.10769	1.86707	38.55	3.04327e-05
Chr_08	16840580	C	T	11	2.12252	2.12048	2.1245	0.00345488	0.953129	1.99798	2.27027	2.17346	2.0879	2.11102	2.14612	2.18802	2.27575	2.31661	2.11943	1.98609	44.5785	2.59041e-06
Chr_08	16841010	G	A	11	1.41883	1.41114	1.42627	0.0486775	0.825381	1.44629	1.36332	1.42984	1.39101	1.56514	1.43459	1.32282	1.17336	1.31516	1.40538	1.51568	40.5731	1.34266e-05
Chr_08	16841012	T	C	11	2.04388	2.05215	2.03586	0.0564765	0.812154	1.98814	2.19272	1.99376	2.06243	1.93598	1.981	2.14036	2.26999	2.21532	2.06	1.92983	51.2796	1.55075e-07
Chr_08	16841019	A	T	11	1.4269	1.42022	1.43335	0.0363168	0.848863	1.4554	1.38345	1.43183	1.38195	1.57761	1.44727	1.32265	1.20637	1.31014	1.41797	1.52183	38.5247	3.07438e-05
Chr_08	16841271	C	T	11	2.10608	2.11323	2.09927	0.0401471	0.841193	2.01652	2.22316	2.1702	2.14058	2.03929	2.02567	2.19235	2.30325	2.25887	2.18122	1.96824	45.408	1.83541e-06
Chr_08	16841993	G	T	11	2.40551	2.39629	2.41413	0.0647147	0.799194	2.26971	2.50744	2.46797	2.43238	2.42724	2.38945	2.46721	2.58834	2.56375	2.42529	2.2726	37.4503	4.72884e-05
Chr_08	16842283	G	C	11	1.33404	1.29797	1.36775	0.98449	0.321093	1.36776	1.40502	1.27034	1.2804	1.36295	1.35703	1.23814	1.11007	1.20297	1.2856	1.52401	46.0622	1.39753e-06
Chr_08	16842445	A	G	11	2.02778	2.03452	2.02148	0.0342917	0.853088	1.93239	2.04943	2.10383	2.04954	2.03555	1.99335	2.1107	2.22412	2.20975	2.14127	1.85608	46.0164	1.42446e-06
Chr_08	16842468	C	T	11	1.21013	1.18836	1.23055	0.361229	0.547824	1.31535	1.15675	1.13221	1.1703	1.19217	1.2473	1.09909	0.996639	1.07136	1.12323	1.40242	49.9081	2.77499e-07
Chr_08	16842470	G	A	11	2.01038	2.04432	1.97882	0.862467	0.353049	1.92184	2.02715	2.09047	2.05467	2.04274	1.98426	2.11013	2.23415	2.13426	2.04867	1.81164	47.7317	6.94732e-07
Chr_08	16844600	C	A	11	1.54651	1.44763	1.64113	7.89566	0.00495536	1.34504	1.68198	1.50172	1.51792	1.49768	1.54314	1.51849	1.97021	1.80861	1.86973	1.39926	141.938	0
Chr_08	17001409	C	A	11	2.44024	2.36209	2.51207	4.57078	0.0325217	2.41323	2.47819	2.32306	2.3149	2.46988	2.36405	2.36832	2.60708	2.57095	2.62846	2.46973	40.6757	1.28775e-05
Chr_08	17083263	G	T	11	0.456889	0.447281	0.465806	0.0696391	0.791863	0.369187	0.482148	0.421447	0.509672	0.573286	0.473958	0.286494	0.547505	0.656987	0.381583	0.380614	39.2846	2.26344e-05
Chr_08	17365220	T	A	11	1.97924	1.89851	2.05911	5.64961	0.0174592	2.00718	1.89683	2.03208	1.89887	1.95568	1.95449	1.98072	1.94292	1.98226	1.88536	2.20542	38.261	3.41794e-05
Chr_08	17365221	T	G	11	1.9776	1.89548	2.05883	5.83879	0.0156766	2.00332	1.89203	2.02895	1.90475	1.9564	1.95269	1.9753	1.93745	1.98513	1.88467	2.20375	37.6833	4.30831e-05
Chr_08	18427897	C	T	11	2.20556	2.28236	2.13253	4.6237	0.0315332	2.14997	2.31082	2.1251	2.2709	2.24108	2.32779	2.1395	2.24931	2.20118	2.31763	1.97086	50.7395	1.95069e-07
Chr_08	18427972	T	C	11	2.26568	2.32639	2.20754	2.96298	0.0851909	2.2015	2.35806	2.18165	2.35974	2.25924	2.43741	2.15173	2.29735	2.26355	2.37218	2.05719	56.5104	1.64704e-08
Chr_08	18428222	C	T	11	2.13446	2.15385	2.11673	0.273349	0.601094	2.05691	2.14054	1.99925	2.29529	2.18732	2.28852	2.09601	2.15902	2.15639	2.15849	2.00737	38.7164	2.84615e-05
Chr_08	18428788	A	C	11	2.20849	2.22176	2.19658	0.123644	0.725115	2.10837	2.31906	2.07764	2.26026	2.19512	2.34944	2.20449	2.24475	2.30004	2.38513	2.04214	48.1223	5.89549e-07
Chr_08	18428861	T	C	11	2.26535	2.28948	2.24337	0.42774	0.5131	2.17196	2.36443	2.13961	2.34016	2.32069	2.40273	2.24939	2.23272	2.31856	2.39031	2.1108	42.154	7.03994e-06
Chr_08	18626352	C	T	11	1.59771	1.54795	1.64496	1.95406	0.16215	1.61263	1.47695	1.77313	1.62341	1.47601	1.58856	1.40011	1.65307	1.6069	1.61398	1.71234	39.3384	2.21474e-05
Chr_08	19344409	A	G	11	1.74707	1.65275	1.83765	7.21541	0.00722802	1.76493	1.61365	1.70343	1.74035	1.79122	1.80094	1.69018	1.74824	1.69521	1.57378	1.99856	55.1013	3.02341e-08
Chr_08	19344411	T	A	11	1.68541	1.6099	1.758	4.63332	0.0313568	1.71321	1.56929	1.64501	1.684	1.71622	1.73622	1.63475	1.66711	1.62799	1.49992	1.91584	49.7191	3.00599e-07
Chr_08	19344416	G	C	11	1.76344	1.67832	1.84542	5.92714	0.0149094	1.78988	1.64408	1.7293	1.75388	1.79493	1.80403	1.7088	1.73924	1.70856	1.59964	2.00942	51.0059	1.74204e-07
Chr_08	19344429	G	A	11	1.81479	1.73918	1.88848	4.83048	0.0279608	1.85461	1.69113	1.79901	1.80418	1.8355	1.82593	1.7778	1.7846	1.7612	1.67397	2.04938	45.746	1.59448e-06
Chr_08	19344432	G	A	11	1.81318	1.74299	1.88169	4.17673	0.0409826	1.85182	1.69499	1.79377	1.80665	1.83958	1.82442	1.76706	1.79002	1.75859	1.66908	2.03679	43.2718	4.44619e-06
Chr_08	20226086	A	G	11	1.29613	1.30565	1.28702	0.0725551	0.787652	1.20624	1.36369	1.28724	1.3382	1.28657	1.40815	1.1859	1.41187	1.30894	1.45896	1.15254	37.3838	4.85617e-05
Chr_08	20226860	A	G	11	1.18805	1.20321	1.17335	0.192672	0.660702	1.12379	1.22341	1.16391	1.16086	1.21281	1.33617	1.09351	1.33915	1.1925	1.27466	1.04715	37.9958	3.8015e-05
Chr_08	20227017	G	A	11	1.41461	1.42582	1.40407	0.0970112	0.755446	1.35775	1.39528	1.37314	1.40267	1.48855	1.51373	1.29863	1.55766	1.49898	1.57932	1.2443	44.2926	2.91623e-06
Chr_08	20227019	T	G	11	1.39302	1.40296	1.3837	0.0759036	0.782927	1.33353	1.37251	1.34188	1.38485	1.45575	1.50773	1.285	1.53383	1.49129	1.55652	1.21776	46.5503	1.1398e-06
Chr_08	20227026	T	G	11	1.3676	1.38846	1.34792	0.339614	0.560052	1.31642	1.3589	1.31698	1.35803	1.42879	1.47421	1.25622	1.50955	1.44507	1.53898	1.18042	48.2048	5.69457e-07
Chr_08	20227047	T	C	11	1.59573	1.60686	1.58494	0.103767	0.747355	1.56295	1.56559	1.50957	1.59843	1.66969	1.67134	1.51832	1.68868	1.67979	1.75469	1.43898	38.6716	2.89791e-05
Chr_08	20227139	G	T	11	1.69066	1.69678	1.68475	0.03081	0.860665	1.63781	1.66718	1.6198	1.70549	1.78145	1.77367	1.60899	1.73094	1.78454	1.85108	1.53811	37.6574	4.35325e-05
Chr_08	20227578	T	C	11	1.0679	1.0576	1.07752	0.0804796	0.776649	0.995575	1.10066	1.04289	0.996226	1.17311	1.19902	0.903294	1.15591	1.05099	1.23855	0.980726	38.3539	3.29276e-05
Chr_08	20227801	C	T	11	1.53424	1.57289	1.49761	1.18389	0.276566	1.50187	1.62128	1.43971	1.55929	1.52896	1.63931	1.39076	1.63919	1.54526	1.66534	1.38378	37.8153	4.0867e-05
Chr_08	20228002	T	A	11	1.61353	1.64542	1.58321	0.81013	0.368082	1.55774	1.67328	1.47182	1.686	1.67254	1.70344	1.53616	1.72215	1.65176	1.71406	1.4441	41.5641	8.96313e-06
Chr_08	20391787	C	T	11	1.70026	1.84364	1.56097	16.7465	4.27215e-05	1.89916	1.77002	1.68607	1.70534	1.52688	1.61102	1.57985	1.67828	1.52389	1.61937	1.64794	37.4169	4.79235e-05
Chr_08	20505878	T	C	11	1.90917	2.0171	1.80294	9.94683	0.00161127	1.87259	2.06041	1.95283	1.97646	1.90339	1.86108	2.01015	1.96734	1.85116	1.85605	1.69331	40.698	1.2761e-05
Chr_08	20505889	C	A	11	1.40088	1.30221	1.49623	7.92358	0.00487946	1.45235	1.28658	1.30826	1.3444	1.38518	1.44666	1.26039	1.33709	1.45327	1.41359	1.63003	43.2976	4.39913e-06
Chr_08	20507540	A	G	11	2.06595	2.07097	2.06116	0.0203136	0.886665	2.15426	1.91826	2.03957	2.01527	2.19466	2.05774	2.08184	2.07332	1.91931	1.92827	2.15797	37.8767	3.98731e-05
Chr_08	20805725	C	T	11	0.605702	0.584964	0.625163	0.329201	0.56613	0.562935	0.683478	0.551361	0.636603	0.470241	0.548979	0.601385	0.836703	0.744528	0.789503	0.514943	50.1291	2.52709e-07
Chr_08	20805728	C	T	11	0.611598	0.582969	0.638616	0.637119	0.424756	0.554107	0.697571	0.546823	0.619386	0.50157	0.563844	0.583107	0.883197	0.785015	0.789127	0.512298	58.5535	6.79908e-09
Chr_08	20805732	G	A	11	0.575034	0.511807	0.634245	3.04713	0.0808799	0.45771	0.678539	0.569804	0.516922	0.464729	0.502516	0.681256	0.966309	0.790556	0.763116	0.466477	94.9593	5.55112e-16
Chr_08	20805737	C	T	11	0.422743	0.390781	0.452991	0.801457	0.370658	0.336591	0.634973	0.265515	0.388977	0.24408	0.322936	0.465811	0.866123	0.669012	0.747397	0.235505	177.428	0
Chr_08	21334409	G	A	11	0.735805	0.617055	0.841656	9.89927	0.00165345	0.594215	0.810174	0.639938	0.765624	0.589932	0.689449	0.64829	1.13484	1.00868	0.951771	0.698294	112.796	0
Chr_08	21334415	G	T	11	1.83708	1.79969	1.87055	0.997244	0.317978	1.70796	1.92368	1.77986	1.86327	1.86816	1.7478	1.90988	2.04972	1.9371	2.06017	1.70902	58.4942	6.97645e-09
Chr_08	21817614	G	T	11	0.618417	0.517017	0.715402	8.15155	0.00430244	0.617576	0.548002	0.667652	0.625593	0.552735	0.572209	0.651175	0.557948	0.546122	0.616529	0.868834	40.6469	1.30292e-05
Chr_08	22347425	G	T	11	2.11933	2.17976	2.05961	3.16062	0.0754343	2.15404	2.26805	1.99914	2.05191	2.11166	2.12069	2.03816	2.33919	2.06323	2.01577	2.04612	38.4292	3.19465e-05
Chr_08	22369385	G	A	11	0.575891	0.602158	0.551317	0.520573	0.470597	0.461855	0.913682	0.612612	0.570248	0.488381	0.502169	0.382926	0.802758	0.551923	0.706253	0.476705	78.3078	1.07658e-12
Chr_08	22419300	T	C	11	2.54473	2.60953	2.48222	3.29852	0.0693423	2.46585	2.57702	2.60123	2.6224	2.58788	2.56319	2.61149	2.64883	2.59393	2.64509	2.2724	50.7661	1.92886e-07
Chr_08	22419302	G	C	11	2.59454	2.65339	2.53658	2.88305	0.0895164	2.51997	2.63949	2.64485	2.65824	2.63016	2.60557	2.66602	2.68208	2.63405	2.6862	2.34617	43.6985	3.72845e-06
Chr_08	22760586	G	T	11	1.19923	1.11516	1.27641	5.20384	0.022537	1.18958	1.25898	1.08612	1.16092	1.243	1.13415	0.949854	1.18922	1.30398	1.21125	1.36769	39.2927	2.25602e-05
Chr_08	23138836	C	T	11	1.46668	1.39629	1.53465	4.11866	0.0424127	1.23398	1.48035	1.56514	1.52339	1.6132	1.48943	1.56845	1.61015	1.60702	1.54712	1.36188	50.5609	2.10433e-07
Chr_08	23138842	T	C	11	1.83382	1.90409	1.76755	3.86007	0.0494482	2.07183	1.83405	1.72037	1.7856	1.65622	1.81499	1.73028	1.71304	1.69052	1.72294	1.95095	55.4703	2.57933e-08
Chr_08	23138849	T	C	11	1.50046	1.43258	1.56559	3.76763	0.0522536	1.26616	1.49173	1.61571	1.5593	1.68135	1.50753	1.62168	1.6011	1.61838	1.61532	1.38766	56.3035	1.80095e-08
Chr_08	23138850	A	G	11	2.6187	2.5532	2.68162	3.51797	0.0607067	2.49567	2.56434	2.74306	2.64461	2.80691	2.50859	2.62483	2.70339	2.6688	2.57474	2.6646	40.8416	1.20366e-05
Chr_08	23138857	T	A	11	1.63316	1.69848	1.57058	3.47547	0.0622849	1.86697	1.6397	1.52159	1.56606	1.45665	1.62237	1.52833	1.51859	1.51513	1.5335	1.74745	54.7454	3.52341e-08
Chr_08	23138858	T	A	11	1.62639	1.6911	1.56433	3.42286	0.0642994	1.86378	1.63757	1.51941	1.55301	1.43504	1.61394	1.52131	1.50847	1.51394	1.53116	1.74436	58.0167	8.58247e-09
Chr_08	23139230	G	T	11	1.85913	1.8256	1.89056	0.861538	0.353309	1.66818	1.94257	1.86783	1.92151	1.93437	1.88008	1.96304	2.00145	1.93541	2.0481	1.6951	50.5727	2.09381e-07
Chr_08	23141777	C	A	11	1.95632	2.04605	1.8687	6.82528	0.00898765	2.16438	1.94194	1.91812	1.86397	1.96142	1.88744	1.82786	1.79462	1.82623	1.78116	2.04399	47.1783	8.76315e-07
Chr_08	23145887	A	C	11	1.98481	1.98944	1.98021	0.0188823	0.890704	2.14652	1.92737	1.91746	1.90283	1.93788	1.93198	1.92339	1.81448	1.90347	2.00535	2.134	40.4011	1.43987e-05
Chr_08	23145920	G	A	11	1.98177	1.97522	1.98828	0.0376258	0.846196	2.12768	1.93559	1.93107	1.88868	1.89964	1.95466	1.90539	1.84568	1.91384	2.00792	2.13858	37.7917	4.12546e-05
Chr_08	23145924	C	G	11	1.96795	1.96481	1.97106	0.00861652	0.926042	2.12679	1.91263	1.91527	1.88107	1.88033	1.92391	1.88493	1.81837	1.91627	1.99188	2.1255	40.3449	1.47315e-05
Chr_08	23179292	G	T	11	0.750263	0.629679	0.864031	11.1532	0.000838851	0.742795	0.716489	0.679137	0.640666	0.736324	0.728335	0.833136	0.834252	0.700658	0.739223	0.987281	38.3437	3.30626e-05
Chr_08	23373878	A	G	11	1.61983	1.70943	1.53505	6.22839	0.0125718	1.60444	1.89562	1.56412	1.5581	1.5975	1.66911	1.52346	1.55149	1.56392	1.62942	1.50308	37.8756	3.98914e-05
Chr_08	23392563	C	G	11	0.476542	0.434541	0.515028	1.28632	0.256727	0.370964	0.635802	0.43324	0.482919	0.336374	0.423438	0.447215	0.752177	0.69927	0.688185	0.376047	77.0325	1.9108e-12
Chr_08	23855387	C	T	11	0.67764	0.582068	0.767846	6.99755	0.00816213	0.602302	0.702118	0.587187	0.654523	0.555393	0.656262	0.781076	0.927855	0.808613	0.866817	0.692202	44.2144	3.01221e-06
Chr_08	23856054	G	A	11	1.2839	1.2252	1.34185	2.97184	0.0847253	1.14297	1.49239	1.25415	1.24808	1.18875	1.273	1.40243	1.34714	1.37045	1.53416	1.23326	60.3134	3.1616e-09
Chr_08	24027347	A	G	11	1.7341	1.75218	1.71663	0.269601	0.6036	1.92696	1.64231	1.68016	1.6331	1.68898	1.66564	1.65713	1.64747	1.63232	1.63535	1.89623	44.8533	2.31129e-06
Chr_08	24027354	G	A	11	1.69584	1.71653	1.6757	0.359647	0.548702	1.89063	1.59718	1.62939	1.59459	1.67412	1.62701	1.61832	1.60305	1.62222	1.57976	1.84904	44.4392	2.74444e-06
Chr_08	24027369	T	G	11	1.52276	1.53816	1.50749	0.20881	0.647702	1.70426	1.43407	1.45796	1.43736	1.49768	1.45238	1.43092	1.45796	1.4598	1.41362	1.6769	41.6104	8.79502e-06
Chr_08	24030933	G	A	11	0.749677	0.922528	0.587104	23.147	1.50077e-06	0.840354	0.840828	0.758387	0.763423	0.656057	0.809161	0.74726	0.727657	0.733255	0.786468	0.464463	49.3711	3.48246e-07
Chr_08	24077219	A	G	11	2.13132	2.0327	2.22839	8.33997	0.00387823	2.07367	2.00539	2.21012	2.19827	2.14146	2.07613	2.18952	2.28286	2.13917	1.99028	2.30387	40.8825	1.18376e-05
Chr_08	24131019	C	A	11	2.11374	2.00559	2.22176	10.4097	0.00125352	2.16747	2.04322	2.0329	2.06753	2.06882	2.05944	2.05553	2.13019	2.15144	2.05684	2.40204	55.8914	2.15135e-08
Chr_08	24131020	C	T	11	2.10876	2.00221	2.21516	10.089	0.00149158	2.16339	2.03792	2.02658	2.0618	2.06558	2.05586	2.05056	2.12486	2.139	2.05786	2.394	54.3626	4.15314e-08
Chr_08	24131035	C	A	11	2.04932	1.93907	2.15902	10.723	0.0010581	2.09383	1.98874	1.98727	2.00846	1.98703	2.00167	1.98777	2.071	2.09432	1.96825	2.34314	58.0223	8.56154e-09
Chr_08	24131042	C	T	11	2.1149	2.01602	2.21347	8.66059	0.00325166	2.16379	2.07909	2.04443	2.07613	2.05716	2.05245	2.04565	2.1205	2.1554	2.0293	2.39941	56.1525	1.92223e-08
Chr_08	24131047	C	T	11	2.1102	2.00466	2.21512	9.8099	0.00173575	2.15322	2.07079	2.04155	2.06366	2.05934	2.05179	2.04698	2.12212	2.14916	2.03659	2.39813	55.3621	2.70237e-08
Chr_08	24131048	A	T	11	2.09469	1.99049	2.19811	9.50351	0.0020508	2.13942	2.06042	2.02414	2.0429	2.04611	2.03437	2.03446	2.10887	2.12846	2.00575	2.38669	57.4876	1.07937e-08
Chr_08	24131050	T	A	11	2.11081	2.00875	2.21248	9.19554	0.00242605	2.15446	2.07522	2.04477	2.05895	2.06864	2.04949	2.05113	2.12637	2.14658	2.01537	2.39872	56.6155	1.57391e-08
Chr_08	24131087	G	C	11	2.12955	2.03822	2.22125	7.51299	0.00612556	2.17712	2.07925	2.07684	2.07432	2.13274	2.05856	2.0536	2.13857	2.138	2.04521	2.40241	52.5102	9.1792e-08
Chr_08	24131088	T	C	11	2.09928	2.00924	2.18917	7.18507	0.00735125	2.14495	2.05573	2.05289	2.03959	2.10037	2.03073	2.01587	2.10268	2.10363	2.02441	2.36816	49.9059	2.77757e-07
Chr_08	24131090	C	T	11	2.12471	2.03558	2.21398	7.10393	0.00769153	2.1731	2.07524	2.07747	2.07079	2.1284	2.05169	2.04066	2.12978	2.13065	2.03462	2.39699	52.7819	8.1734e-08
Chr_08	24131095	C	A	11	2.12663	2.03454	2.21896	7.6139	0.00579202	2.16717	2.07583	2.07702	2.08131	2.13584	2.05934	2.04614	2.1286	2.1329	2.0409	2.39775	51.1886	1.61194e-07
Chr_08	24131100	G	C	11	2.1181	2.03025	2.20618	6.91721	0.00853699	2.17051	2.06788	2.06377	2.06848	2.12143	2.04323	2.03449	2.1204	2.11857	2.02393	2.39336	54.444	4.01045e-08
Chr_08	24131106	T	C	11	2.06639	1.9773	2.15557	7.08143	0.0077887	2.11858	1.99812	2.01877	2.02487	2.0728	1.99095	1.98656	2.06973	2.07778	1.96222	2.34027	54.6409	3.68526e-08
Chr_08	24131111	C	T	11	2.05587	1.96671	2.14531	7.12737	0.0075916	2.11013	1.99265	2.00837	2.01318	2.05633	1.97687	1.96929	2.05604	2.07186	1.95424	2.33331	56.1349	1.93685e-08
Chr_08	24131133	G	A	11	2.08366	1.99992	2.16748	6.26111	0.0123417	2.13025	2.0461	2.03206	2.04686	2.08799	1.99833	1.99608	2.08631	2.08021	1.99121	2.35045	51.8055	1.23975e-07
Chr_08	24349445	C	T	11	1.19226	1.17169	1.21252	0.358758	0.549197	1.11549	1.35176	1.25896	1.1768	1.08327	1.14941	1.19307	1.35059	1.04458	1.37203	1.1897	47.2006	8.6814e-07
Chr_09	1318892	T	C	11	1.28707	1.32298	1.25198	1.10595	0.292964	1.20491	1.44968	1.2469	1.35233	1.23081	1.32625	1.28507	1.272	1.32414	1.40559	1.13311	37.4201	4.78617e-05
Chr_09	1434424	T	A	11	1.41271	1.39185	1.43249	0.343101	0.558045	1.3701	1.51036	1.38702	1.47977	1.46396	1.37992	1.14761	1.40554	1.51309	1.18581	1.51102	50.272	2.3786e-07
Chr_09	1817731	T	C	11	1.50228	1.57163	1.43651	3.85234	0.0496766	1.55094	1.39745	1.6458	1.63821	1.45705	1.44879	1.57666	1.50575	1.33358	1.34685	1.47137	41.0905	1.08755e-05
Chr_09	1890511	C	A	11	0.625775	0.647523	0.604942	0.378565	0.538372	0.596719	0.78277	0.564889	0.569744	0.569247	0.610247	0.607537	0.790134	0.773545	0.720975	0.496314	39.1613	2.37892e-05
Chr_09	2185062	C	A	11	1.15564	1.00809	1.29698	17.1198	3.50954e-05	1.03542	1.14428	1.05954	1.15775	1.22367	1.26572	1.15662	1.06974	1.24135	1.13755	1.3665	37.9111	3.93284e-05
Chr_09	3107420	G	A	11	2.17339	2.15698	2.18919	0.221957	0.637553	2.19718	2.12954	2.18961	2.1396	2.21081	2.21889	2.1771	2.15673	2.09686	1.92435	2.31139	38.6402	2.93482e-05
Chr_09	3691678	T	G	11	1.84154	1.83046	1.85165	0.0886652	0.765881	1.81625	1.91087	1.7662	1.83593	1.70948	1.84658	1.76681	2.12303	1.90924	2.0005	1.74661	51.2264	1.58622e-07
Chr_09	3691683	T	G	11	1.8875	1.88364	1.89107	0.0111045	0.916076	1.87777	1.93903	1.81151	1.87143	1.76464	1.89276	1.80766	2.18569	1.94741	2.04085	1.78226	54.5787	3.78509e-08
Chr_09	3691685	T	G	11	1.87306	1.87096	1.87499	0.0032544	0.954507	1.86528	1.91802	1.8032	1.85915	1.74234	1.87985	1.79804	2.1703	1.92725	2.03939	1.76152	56.1609	1.91526e-08
Chr_09	3911423	C	T	11	0.670095	0.707573	0.635487	1.04028	0.307756	0.65101	0.804948	0.677424	0.609897	0.599464	0.612597	0.708811	0.834765	0.776637	0.775493	0.527243	37.5552	4.53469e-05
Chr_09	4484079	T	A	11	1.05437	1.10137	1.01007	1.70771	0.191283	1.16056	0.979338	1.05494	1.11904	1.03634	0.965608	1.15605	0.994071	0.983582	0.803905	1.1232	38.4135	3.21492e-05
Chr_09	4778574	C	T	11	1.61549	1.61565	1.61535	1.89816e-05	0.996524	1.7247	1.51745	1.56789	1.67075	1.55677	1.58061	1.64079	1.61458	1.53693	1.38476	1.76299	40.399	1.44109e-05
Chr_09	5887123	C	T	11	1.80768	1.8393	1.77777	0.785877	0.37535	1.75612	1.99162	1.72482	1.77218	1.81676	1.85055	1.71254	1.80456	1.92527	1.99092	1.66597	42.4511	6.232e-06
Chr_09	9751092	T	G	11	1.81944	1.78952	1.84885	0.77634	0.378263	1.91942	1.6797	1.79206	1.8259	1.79382	1.82723	1.7596	1.76078	1.78147	1.69162	1.99586	37.6874	4.30128e-05
Chr_09	9751149	T	G	11	2.21009	2.13992	2.27455	3.60325	0.0576667	2.26433	2.04358	2.2211	2.18115	2.24716	2.19238	2.13254	2.17272	2.24092	2.06285	2.41008	39.3706	2.18609e-05
Chr_09	9751153	T	G	11	1.58591	1.51646	1.65403	4.15682	0.0414671	1.67606	1.44423	1.54699	1.56718	1.58169	1.55701	1.50408	1.52986	1.59205	1.4747	1.83388	52.6214	8.75371e-08
Chr_09	9751177	G	T	11	1.54652	1.47639	1.61491	4.17858	0.0409379	1.6202	1.39934	1.5132	1.5275	1.55575	1.5554	1.4659	1.49011	1.54127	1.4412	1.77674	46.4003	1.21352e-06
Chr_09	9751210	G	T	11	1.53672	1.45088	1.62082	6.34816	0.0117503	1.59721	1.3978	1.53296	1.52585	1.50384	1.55099	1.46072	1.49544	1.52713	1.42401	1.80259	55.2849	2.79367e-08
Chr_09	9751227	C	G	11	1.49221	1.37825	1.59945	10.0906	0.00149029	1.52304	1.38489	1.48279	1.50076	1.44049	1.49424	1.38048	1.46425	1.49272	1.37213	1.80009	63.0173	9.68994e-10
Chr_09	9751267	T	C	11	1.55182	1.48356	1.61767	3.85634	0.0495582	1.61698	1.45894	1.54568	1.54767	1.49377	1.53743	1.45752	1.49034	1.52417	1.49357	1.78289	40.0373	1.66904e-05
Chr_09	9765498	A	G	11	1.21212	1.22083	1.20363	0.064329	0.79978	1.14421	1.2457	1.32207	1.19874	1.25323	1.16038	1.10561	1.45341	1.26014	1.22841	1.11061	38.0723	3.68676e-05
Chr_09	10632543	T	A	11	1.69305	1.7195	1.66744	0.580074	0.446283	1.64241	1.68568	1.70527	1.97863	1.61176	1.60315	1.74959	1.68359	1.59933	1.75986	1.62305	60.5085	2.90373e-09
Chr_09	10784191	C	A	11	1.67039	1.5477	1.78336	11.1292	0.000849805	1.36075	1.85649	1.77788	1.7785	1.76196	1.67419	1.54704	1.81922	1.75664	1.70738	1.71537	55.9874	2.06407e-08
Chr_09	10928778	G	A	11	1.07729	1.14087	1.01864	2.95287	0.0857249	1.03061	1.25572	1.00814	1.17419	1.15881	1.05526	0.997934	0.876357	1.17658	1.03413	0.967442	40.5088	1.37824e-05
Chr_09	11171821	C	T	11	0.831607	0.913849	0.751893	5.58781	0.0180859	0.914774	0.832704	0.901035	0.771406	0.690812	0.853097	0.777133	0.99102	0.706959	0.935687	0.693627	41.4694	9.31683e-06
Chr_09	11552920	A	G	11	0.765547	0.723217	0.807228	1.54411	0.214007	0.593073	0.801564	0.78458	0.993203	0.755375	0.803287	0.616696	0.992148	0.780137	0.799833	0.708696	60.1173	3.44367e-09
Chr_09	11552923	C	T	11	0.845107	0.808761	0.880824	1.1331	0.287116	0.692951	0.857913	0.847835	1.05906	0.82175	0.906962	0.716482	1.03839	0.888063	0.886893	0.772914	52.0368	1.12336e-07
Chr_09	11562301	T	G	11	1.34389	1.30639	1.3795	1.10695	0.292745	1.30785	1.48048	1.23018	1.3893	1.30012	1.18774	1.36225	1.48159	1.37374	1.51849	1.35876	39.85	1.80068e-05
Chr_09	11867921	C	T	11	0.892632	0.987644	0.799392	7.72355	0.00545051	0.987229	1.00205	0.917022	0.761123	0.822674	0.853817	0.714739	0.98842	0.925284	0.942744	0.750461	38.882	2.66251e-05
Chr_09	11901048	A	G	11	2.13403	2.11073	2.15648	0.447443	0.503552	2.27138	2.04294	2.02678	2.0795	2.13667	2.06159	2.06606	2.09837	2.03163	2.05601	2.32741	43.2284	4.52654e-06
Chr_09	11901053	A	C	11	2.11866	2.0912	2.14499	0.614131	0.433237	2.25765	2.01709	2.00827	2.06639	2.12582	2.04314	2.05556	2.08493	2.00754	2.04127	2.32074	46.4853	1.17116e-06
Chr_09	11901054	T	C	11	2.12428	2.09452	2.15283	0.722086	0.395461	2.26121	2.01456	2.01708	2.07561	2.12695	2.05679	2.06396	2.08931	2.01771	2.04622	2.32666	45.6663	1.64831e-06
Chr_09	11912073	C	T	11	1.82798	1.82419	1.83156	0.0113329	0.91522	1.93814	1.82801	1.80903	1.69471	1.75542	1.83091	1.62455	1.6542	1.86747	1.91641	1.92058	37.8484	4.03285e-05
Chr_09	11936251	T	C	11	0.453236	0.433276	0.473059	0.350242	0.553976	0.515315	0.485808	0.359422	0.378626	0.303898	0.374685	0.360997	0.698955	0.598503	0.616003	0.434268	62.1432	1.42129e-09
Chr_09	12092224	T	C	11	0.934845	1.00902	0.865064	4.2064	0.0402717	0.925461	1.15786	0.855609	0.946774	0.807957	0.977215	0.890647	1.03511	1.02953	0.795919	0.812175	42.777	5.45094e-06
Chr_09	12235482	C	G	11	0.815885	0.738338	0.890768	4.94631	0.0261464	0.764749	0.869891	0.601566	0.780063	0.752544	0.775344	1.03976	1.00123	1.00863	0.966739	0.802443	60.2399	3.26449e-09
Chr_09	12275284	G	C	11	1.20379	1.21231	1.19584	0.0548326	0.814858	1.2029	1.33315	1.0857	1.18806	1.02135	1.08236	1.13137	1.51087	1.36243	1.49936	1.04669	106.181	0
Chr_09	12475301	G	A	11	2.3409	2.31612	2.36384	0.455052	0.499946	2.18297	2.44527	2.32006	2.30722	2.53243	2.40958	2.31707	2.42839	2.48883	2.30082	2.24376	41.3914	9.61864e-06
Chr_09	12475427	T	A	11	2.27299	2.25118	2.29386	0.381842	0.536619	2.11309	2.39316	2.28139	2.29812	2.41036	2.30101	2.20205	2.28596	2.42871	2.32123	2.16869	37.6949	4.2883e-05
Chr_09	12506682	C	T	11	0.484634	0.391746	0.573857	6.93541	0.00845055	0.501935	0.465988	0.508001	0.353532	0.307918	0.526206	0.477086	0.490201	0.472233	0.666612	0.652422	44.5493	2.62201e-06
Chr_09	12506683	C	T	11	0.489717	0.394331	0.581335	7.31333	0.00684451	0.509431	0.465684	0.502888	0.364935	0.31768	0.529541	0.472591	0.499745	0.472754	0.667136	0.665858	44.1508	3.09262e-06
Chr_09	12506692	A	T	11	0.466227	0.378207	0.551256	6.32851	0.0118812	0.479248	0.468348	0.486152	0.364044	0.273685	0.500172	0.467378	0.471957	0.448114	0.634371	0.631269	43.5669	3.93669e-06
Chr_09	12506706	G	A	11	2.68904	2.78695	2.59464	7.79986	0.00522504	2.67531	2.71127	2.68125	2.80949	2.86494	2.64923	2.66234	2.67696	2.69215	2.52539	2.5163	42.8601	5.26769e-06
Chr_09	12591010	T	C	11	2.20813	2.17928	2.23627	0.708579	0.399916	2.22441	2.04716	2.34456	2.13293	2.20846	2.23819	2.28334	2.35129	2.21979	2.04524	2.26961	38.5412	3.05397e-05
Chr_09	12682263	G	A	11	2.04925	2.04507	2.0532	0.0137243	0.90674	2.06164	1.9178	2.12705	2.05786	2.15905	2.02817	2.11554	2.10694	1.81099	2.09509	2.08269	37.9259	3.90959e-05
Chr_09	12762423	A	T	11	2.66738	2.70783	2.6282	1.3562	0.244198	2.65235	2.74548	2.83561	2.72585	2.53111	2.71244	2.73502	2.52149	2.51262	2.64476	2.6637	38.17	3.54507e-05
Chr_09	12780019	C	T	11	0.514953	0.563585	0.469135	1.83266	0.175814	0.564815	0.622144	0.515791	0.391997	0.401213	0.569381	0.391103	0.597412	0.436693	0.705622	0.424229	40.0076	1.68929e-05
Chr_09	12876970	A	C	11	1.72594	1.81745	1.63745	6.90358	0.00860235	1.80249	1.89881	1.72217	1.57877	1.52503	1.82215	1.58983	1.79665	1.6607	1.79122	1.60699	52.8522	7.93152e-08
Chr_09	12887992	T	A	11	1.89322	2.03387	1.75551	16.3111	5.37468e-05	2.02026	2.0795	1.85369	1.80589	1.76398	1.93252	1.79736	1.87481	1.80342	1.65345	1.80644	41.5532	9.0033e-06
Chr_09	12888002	A	G	11	1.86699	2.00567	1.73156	15.7588	7.19539e-05	1.99017	2.04914	1.82708	1.77872	1.75173	1.90748	1.76345	1.84268	1.78805	1.63361	1.77677	38.7618	2.79459e-05
Chr_09	13179742	C	G	11	0.895958	0.881805	0.9096	0.165359	0.684269	0.850573	1.0027	0.872878	0.879597	0.810752	0.811607	0.91936	1.09895	0.993439	1.06963	0.814275	42.4079	6.3436e-06
Chr_09	13594452	T	A	11	2.58085	2.54043	2.62006	1.36127	0.243318	2.4914	2.77324	2.45775	2.5767	2.63198	2.51539	2.72826	2.47309	2.67254	2.679	2.59206	37.3522	4.91776e-05
Chr_09	13598827	G	A	11	2.56254	2.54233	2.58189	0.327765	0.566978	2.45219	2.81024	2.44507	2.55817	2.59369	2.55251	2.72823	2.48855	2.63566	2.54969	2.55069	37.5156	4.60711e-05
Chr_09	13735708	T	A	11	0.6478	0.669501	0.627057	0.375246	0.540159	0.600588	0.771012	0.836231	0.532736	0.607545	0.603253	0.615939	0.806966	0.568532	0.725204	0.585611	38.0422	3.73157e-05
Chr_09	13997122	T	A	11	0.756503	0.764088	0.749345	0.0445004	0.832925	0.770236	0.793893	0.659539	0.588528	0.74923	0.780534	0.814801	1.16906	0.723377	0.733169	0.686908	65.7773	2.87743e-10
Chr_09	14077537	C	A	11	1.04018	1.11042	0.970152	4.3975	0.0359916	1.16012	1.08001	0.920732	1.00265	0.975311	0.903619	0.912385	1.26415	1.09514	1.08006	0.927917	51.4907	1.41754e-07
Chr_09	14301525	T	G	11	0.503733	0.520902	0.486652	0.259043	0.610779	0.453241	0.61916	0.630262	0.507549	0.371672	0.488634	0.390712	0.706625	0.443889	0.624423	0.422446	47.2217	8.60491e-07
Chr_10	29158	A	C	11	0.848393	0.873895	0.823621	0.548978	0.458736	0.840251	0.962814	0.989697	0.880014	0.592913	0.761196	0.698466	1.1057	0.775251	1.0779	0.759074	102.541	0
Chr_10	262073	T	C	11	1.78672	1.73712	1.83576	2.12141	0.145253	1.68921	1.75931	2.07448	1.78076	1.7664	1.79918	1.67302	1.75684	1.79999	1.8839	1.82417	37.5525	4.53971e-05
Chr_10	688419	A	T	11	1.38504	1.43087	1.34039	1.75601	0.185123	1.56933	1.40614	1.28436	1.20439	1.32616	1.36811	1.2554	1.29766	1.40715	1.33116	1.45207	37.7772	4.14951e-05
Chr_10	688441	C	T	11	1.48145	1.516	1.44784	0.994403	0.318669	1.66146	1.50078	1.33823	1.31367	1.41898	1.47287	1.34429	1.41466	1.52111	1.4556	1.54843	38.7552	2.80207e-05
Chr_10	1269507	C	A	11	1.35111	1.25544	1.44324	7.49311	0.00619354	1.18951	1.51434	1.34312	1.27264	1.27172	1.32872	1.36719	1.60393	1.54849	1.58741	1.30826	71.0015	2.83954e-11
Chr_10	1339552	G	A	11	0.652139	0.803285	0.501218	20.0585	7.51072e-06	0.930605	0.576623	0.589402	0.547805	0.629155	0.498527	0.459194	0.630575	0.581299	0.608389	0.566441	46.7928	1.02984e-06
Chr_10	1670337	T	A	11	0.753551	0.769418	0.738332	0.203244	0.652115	0.774231	0.737823	0.88669	0.676843	0.669364	0.756563	0.665067	0.9526	0.598767	0.86985	0.724966	38.704	2.86036e-05
Chr_10	1767640	G	T	11	0.784501	0.689659	0.874117	7.04541	0.00794685	0.653813	0.851461	0.716338	0.724774	0.735691	0.796963	0.930909	1.04845	0.986837	0.977761	0.735936	56.474	1.6731e-08
Chr_10	1786495	G	C	11	0.888828	0.876909	0.900294	0.116589	0.732764	0.899868	0.998516	0.776261	0.798122	0.860786	0.748541	0.843152	1.05417	1.05768	1.04712	0.833979	51.6204	1.34143e-07
Chr_10	1850535	G	T	11	2.00817	2.02697	1.98985	0.297232	0.585623	2.05265	1.97217	1.90883	1.83804	2.10679	2.09436	2.00814	2.0008	2.06778	2.12214	1.91285	38.1717	3.54268e-05
Chr_10	2139946	C	T	11	1.54925	1.53854	1.55947	0.0909656	0.762953	1.47405	1.63073	1.52282	1.51192	1.54303	1.55649	1.5024	1.74001	1.66773	1.70696	1.42068	37.7832	4.13953e-05
Chr_10	3517708	A	G	11	2.33951	2.43689	2.24489	7.85471	0.00506884	2.38667	2.46653	2.24855	2.38228	2.27868	2.33904	2.22126	2.25177	2.46114	2.35873	2.16526	37.4026	4.81977e-05
Chr_10	3518174	A	G	11	0.774391	0.664998	0.881356	10.1872	0.00141422	0.757831	0.615427	0.869045	0.716324	0.768257	0.732775	0.866419	0.914654	0.686944	0.889619	0.943236	41.9635	7.61174e-06
Chr_10	3518313	T	C	11	0.767963	0.698298	0.835254	4.01229	0.0451698	0.776149	0.635952	0.877001	0.670804	0.759622	0.733465	0.879884	0.936724	0.663266	0.780386	0.89812	38.7299	2.8307e-05
Chr_10	3518330	T	A	11	0.785037	0.702036	0.865119	5.66908	0.0172665	0.772146	0.650365	0.922421	0.699409	0.787693	0.767675	0.888627	0.915296	0.660928	0.799046	0.94079	41.2716	1.01008e-05
Chr_10	3518657	A	G	11	0.768037	0.692443	0.841731	4.82483	0.0280527	0.741797	0.619746	0.927942	0.763798	0.755145	0.684427	0.895584	0.91223	0.686287	0.835369	0.879365	40.1524	1.5929e-05
Chr_10	4015271	C	A	11	0.654335	0.673701	0.636029	0.292844	0.588404	0.56543	0.907365	0.716812	0.592247	0.60909	0.599179	0.670131	0.673413	0.625068	0.809482	0.573786	39.676	1.93212e-05
Chr_10	4160096	G	A	11	0.706	0.655415	0.755699	2.18678	0.1392	0.772237	0.740584	0.584479	0.608853	0.582894	0.642379	0.709558	0.692436	0.857972	0.815524	0.802399	38.4914	3.1158e-05
Chr_10	4299051	C	T	11	1.28196	1.25651	1.3064	0.526719	0.467989	1.31845	1.26308	1.37483	1.27632	1.20087	1.2006	1.31179	1.04295	1.35418	1.25388	1.40493	37.8749	3.9903e-05
Chr_10	4431204	G	A	11	1.67129	1.71066	1.6346	1.17392	0.278596	1.77595	1.46318	1.80915	1.67592	1.71048	1.67573	1.65429	1.6568	1.55727	1.42507	1.72946	48.4047	5.23494e-07
Chr_10	4431235	G	A	11	1.45216	1.38814	1.51187	3.12545	0.0770788	1.3164	1.64936	1.33051	1.45457	1.43132	1.46979	1.45352	1.49518	1.53905	1.68151	1.43069	40.6417	1.30571e-05
Chr_10	4713601	A	G	11	0.89238	0.952095	0.83529	2.81562	0.0933506	0.76976	1.32662	0.920421	0.884592	0.787279	0.834015	0.777037	0.983246	0.676312	1.23141	0.749467	140.003	0
Chr_10	4817816	C	A	11	1.05488	1.04129	1.06825	0.160453	0.688739	0.90731	1.12344	1.04661	1.09875	1.13325	1.1007	1.1264	1.1644	1.15993	1.19261	0.88825	43.4046	4.20932e-06
Chr_10	4817914	C	T	11	2.23781	2.22068	2.25481	0.259316	0.61059	2.35276	2.16379	2.23529	2.18184	2.21655	2.18616	2.11172	2.13276	2.21777	2.10517	2.42707	42.9694	5.03605e-06
Chr_10	4817995	C	T	11	2.12806	2.10417	2.15168	0.500054	0.479476	2.24876	2.06056	2.10253	2.04991	2.12424	2.06422	2.0242	2.05752	2.0574	2.01342	2.33838	47.0923	9.08468e-07
Chr_10	4817999	G	A	11	2.29103	2.28324	2.29871	0.0529884	0.817942	2.40898	2.23972	2.25374	2.22543	2.29192	2.23391	2.18575	2.22215	2.25546	2.12536	2.46991	41.7191	8.41263e-06
Chr_10	4883682	A	G	11	0.687215	0.784613	0.590016	8.39451	0.00376355	0.895393	0.539314	0.719747	0.638262	0.639793	0.591177	0.717327	0.704207	0.569902	0.510223	0.684134	39.2291	2.3147e-05
Chr_10	4897930	T	C	11	2.25835	2.27751	2.24062	0.27455	0.600296	2.38312	2.29704	2.20951	2.21804	2.22261	2.08885	2.26238	2.23386	2.16499	2.11402	2.39651	37.5668	4.51379e-05
Chr_10	5399117	C	A	11	1.08681	1.02603	1.14754	3.31074	0.0688284	0.926944	1.20575	1.04162	1.04776	1.12859	1.20737	1.13929	1.12772	1.14995	1.29317	1.01232	43.7009	3.72475e-06
Chr_10	5399118	T	A	11	1.08405	1.02343	1.1446	3.29174	0.0696292	0.922193	1.19667	1.04685	1.05303	1.1263	1.20071	1.13725	1.12673	1.15191	1.28368	1.00803	41.4846	9.25915e-06
Chr_10	5399119	T	G	11	1.0801	1.01679	1.1433	3.58238	0.0583954	0.917692	1.18967	1.03605	1.0415	1.13502	1.19972	1.13527	1.11836	1.14944	1.28371	1.00635	42.9888	4.99602e-06
Chr_10	5979946	T	A	11	1.36741	1.39777	1.33928	0.675397	0.411176	1.54509	1.24503	1.35292	1.29954	1.3127	1.35457	1.36579	1.29853	1.22071	1.20302	1.50443	40.4347	1.42038e-05
Chr_10	5980030	C	A	11	1.30165	1.31306	1.29088	0.0996942	0.752197	1.47196	1.18869	1.27435	1.2628	1.2523	1.25288	1.30472	1.24773	1.13209	1.11807	1.49492	54.8903	3.31066e-08
Chr_10	5980061	G	C	11	1.28181	1.30302	1.26179	0.344319	0.557347	1.46119	1.15187	1.249	1.23901	1.23089	1.24201	1.31109	1.22176	1.09716	1.14648	1.44047	47.706	7.02275e-07
Chr_10	5980093	A	G	11	1.24777	1.27241	1.22432	0.477241	0.489675	1.42368	1.12359	1.19836	1.20667	1.21175	1.21071	1.28919	1.22183	1.06167	1.07094	1.40079	50.8133	1.89052e-07
Chr_10	7230366	C	A	11	0.435663	0.414525	0.456392	0.378338	0.538494	0.434751	0.543985	0.365404	0.206919	0.421831	0.399332	0.413638	0.722616	0.575103	0.63763	0.354018	79.0701	7.63611e-13
Chr_10	7517590	C	T	11	2.27259	2.35262	2.19802	4.84456	0.0277335	2.24683	2.48713	2.27443	2.30704	2.15165	2.29302	2.29367	2.21729	2.34852	2.33075	2.10677	39.1351	2.40417e-05
Chr_10	9403186	G	A	11	2.04723	1.99221	2.09986	2.42638	0.119308	2.0679	1.96589	2.11344	2.00388	2.03567	2.03301	1.97653	2.18891	1.86208	2.09554	2.19638	38.905	2.63797e-05
Chr_10	9494725	T	A	11	2.09589	1.9755	2.211	11.6566	0.000639743	2.06811	1.99923	2.13611	2.04544	2.13106	2.12914	1.9399	2.01471	2.15857	2.1023	2.32301	41.2196	1.03175e-05
Chr_10	9494731	C	T	11	2.02692	1.91152	2.13765	10.8049	0.0010123	2.00704	1.92294	2.04435	2.01279	2.06131	2.03213	1.88537	1.94568	2.0909	2.02892	2.25046	37.9632	3.85156e-05
Chr_10	9495050	G	A	11	2.15301	2.0288	2.27429	13.0606	0.000301575	2.14098	2.03475	2.12641	2.11435	2.25799	2.16324	1.99572	2.06272	2.18593	2.13111	2.41807	57.0422	1.3088e-08
Chr_10	9495065	T	G	11	2.24029	2.11366	2.36386	13.529	0.000234902	2.23329	2.10814	2.20121	2.23017	2.33459	2.25343	2.09941	2.1255	2.26252	2.18097	2.52858	65.1487	3.79629e-10
Chr_10	9495076	A	G	11	2.37269	2.23985	2.50227	14.8544	0.000116138	2.33687	2.21638	2.36836	2.37359	2.4635	2.44005	2.2236	2.29928	2.39551	2.30007	2.6429	61.5379	1.85228e-09
Chr_10	9495088	A	G	11	2.22357	2.10135	2.34349	12.8136	0.000344117	2.21081	2.09402	2.19458	2.22401	2.31155	2.23307	2.09799	2.12105	2.25405	2.16395	2.49772	58.8847	5.88819e-09
Chr_10	9495089	A	C	11	2.20315	2.07747	2.32575	13.3464	0.000258919	2.18525	2.08595	2.17202	2.19562	2.28666	2.2202	2.07914	2.10302	2.2308	2.14407	2.48119	57.7785	9.5159e-09
Chr_10	9495103	A	G	11	2.36882	2.26588	2.46994	9.06987	0.00259855	2.37152	2.25667	2.34832	2.35236	2.43601	2.36275	2.25765	2.24419	2.41265	2.35739	2.6005	43.9179	3.40537e-06
Chr_10	10711936	C	T	11	1.31586	1.23035	1.39546	5.59072	0.0180559	1.30582	1.30071	1.27009	1.22956	1.39979	1.30715	1.28144	1.26955	1.38823	1.16825	1.51882	40.1938	1.56636e-05
Chr_10	11287010	C	G	11	0.560699	0.574614	0.547091	0.165772	0.683897	0.572744	0.668546	0.474792	0.524293	0.496212	0.457292	0.476935	0.799522	0.704426	0.700065	0.450878	59.4392	4.62659e-09
Chr_10	12108045	C	T	11	1.76755	1.7355	1.79894	0.872633	0.350227	1.78648	1.73323	1.841	1.67632	1.81863	1.76456	1.87457	1.67227	1.57195	1.72301	1.92593	44.6361	2.5293e-06
Chr_10	12109197	T	C	11	1.53607	1.49644	1.57278	1.17115	0.279165	1.46437	1.52731	1.73114	1.56807	1.60303	1.52674	1.54048	1.45597	1.3062	1.44536	1.68269	51.5743	1.36801e-07
Chr_10	12109212	G	A	11	1.57105	1.54791	1.59268	0.409313	0.522318	1.5058	1.55901	1.77293	1.60994	1.64197	1.5527	1.58733	1.46965	1.36667	1.48464	1.68598	46.2394	1.29789e-06
Chr_10	12121575	C	T	11	1.44712	1.47066	1.42437	0.461885	0.496744	1.46901	1.49366	1.28604	1.39681	1.49736	1.50051	1.38743	1.46572	1.63273	1.34008	1.37949	37.7055	4.27024e-05
Chr_10	12521921	C	T	11	0.469307	0.574117	0.370384	8.56665	0.00342377	0.450692	0.751454	0.53295	0.374225	0.373709	0.489624	0.306248	0.573601	0.398233	0.675555	0.257911	81.7325	2.29483e-13
Chr_10	13331260	G	T	11	2.5179	2.53197	2.50426	0.16559	0.684061	2.619	2.49421	2.42626	2.50475	2.40083	2.53172	2.34181	2.69038	2.41543	2.6385	2.52674	41.1785	1.04921e-05
Chr_10	13334854	T	A	11	2.63888	2.63824	2.63949	0.000330925	0.985486	2.68624	2.61951	2.59305	2.56108	2.56926	2.67964	2.49734	2.83734	2.5943	2.83635	2.5935	40.5919	1.33242e-05
Chr_10	15149539	G	A	11	0.521421	0.504544	0.538037	0.246771	0.619358	0.473258	0.662882	0.449359	0.497868	0.438218	0.488999	0.504284	0.625551	0.696358	0.64563	0.449192	39.4574	2.11079e-05
Chr_10	16236919	A	G	11	1.57422	1.57367	1.57474	0.000234201	0.98779	1.44438	1.62544	1.56439	1.63525	1.62713	1.61846	1.7061	1.78875	1.5696	1.66063	1.42836	38.62	2.9587e-05
Chr_10	16236921	A	G	11	1.56283	1.54673	1.57765	0.192693	0.660684	1.67667	1.55229	1.53217	1.45363	1.52887	1.53899	1.4248	1.36605	1.57376	1.48864	1.72466	39.0693	2.46892e-05
Chr_10	16339652	T	C	11	2.5429	2.5636	2.52351	0.32045	0.571337	2.37387	2.76466	2.59479	2.55791	2.47912	2.56715	2.41194	2.6858	2.54822	2.72985	2.35828	69.6663	5.14255e-11
Chr_10	16339654	C	T	11	1.7639	1.86163	1.67211	7.19105	0.0073268	1.67177	2.23074	1.86268	1.60052	1.42506	1.70905	1.48753	2.00785	1.60221	2.01836	1.56232	228.181	0
Chr_10	16403209	C	G	11	1.65161	1.69303	1.61217	1.37479	0.240991	1.60579	1.86865	1.55479	1.62117	1.63982	1.60457	1.65061	1.84095	1.69521	1.71949	1.50645	45.2846	1.93211e-06
Chr_10	17049225	G	A	11	1.13612	1.08899	1.18291	1.95738	0.161794	1.06958	1.23275	1.1199	1.13407	1.06205	1.05973	1.15465	1.3994	1.2027	1.23753	1.13019	39.542	2.03977e-05
Chr_10	17400506	A	G	11	0.937366	1.06126	0.820757	11.7888	0.000595892	1.09699	1.02009	0.982153	0.90968	0.825122	0.84782	1.05545	0.743251	0.759505	0.758558	0.934632	43.7445	3.65835e-06
Chr_10	18115750	C	A	11	0.420783	0.249309	0.580064	21.5603	3.42884e-06	0.27885	0.456054	0.429936	0.412704	0.276728	0.456441	0.419851	0.624181	0.516333	0.508941	0.613848	44.8323	2.3316e-06
Chr_10	18115773	C	G	11	0.467119	0.422298	0.511129	1.70899	0.191116	0.379396	0.610698	0.420187	0.412013	0.361091	0.492658	0.49029	0.651969	0.584715	0.667502	0.404387	48.0528	6.0705e-07
Chr_10	18291230	C	T	11	2.37627	2.49843	2.26001	11.9314	0.000551963	2.40636	2.37455	2.46141	2.43697	2.36657	2.34466	2.41026	2.47103	2.41629	2.33482	2.13005	39.5989	1.99336e-05
Chr_10	18291246	C	G	11	2.24818	2.38996	2.11396	16.038	6.20853e-05	2.26068	2.28638	2.33399	2.34836	2.2452	2.21883	2.31538	2.30329	2.27673	2.19698	1.96783	50.7669	1.92816e-07
Chr_10	18504025	C	T	11	0.489705	0.442685	0.534565	1.7698	0.183406	0.393352	0.631082	0.423778	0.448834	0.376905	0.357259	0.52928	0.904424	0.725135	0.729304	0.354656	128.833	0
Chr_10	18555336	C	A	11	1.23566	1.19976	1.26927	0.999103	0.317528	1.21552	1.33919	1.13002	1.12593	1.22013	1.20548	1.01437	1.48207	1.41828	1.30836	1.21859	56.1733	1.90503e-08
Chr_10	18920232	C	A	11	0.947769	0.895681	0.996982	2.12786	0.144643	0.877619	1.15822	0.817194	0.868521	0.902111	0.914156	0.760976	1.10596	1.07754	1.1702	0.939291	61.3584	2.00342e-09
Chr_10	18920233	G	A	11	0.954586	0.901045	1.00515	2.24499	0.134048	0.889573	1.16858	0.806302	0.885241	0.893207	0.92088	0.754281	1.11435	1.08764	1.17591	0.953337	64.7234	4.57832e-10
Chr_10	18920237	C	T	11	0.875464	0.843032	0.906036	0.817498	0.365913	0.821146	1.1093	0.738325	0.82056	0.772106	0.81104	0.691187	1.07566	1.02443	1.09801	0.833873	75.3711	4.02867e-12
Chr_11	292756	T	A	11	2.28068	2.2503	2.31072	0.808032	0.368703	2.42289	2.16371	2.13856	2.27065	2.20885	2.22733	2.16388	2.23821	2.29811	2.30329	2.43212	37.9544	3.86509e-05
Chr_11	485411	A	G	11	0.984939	0.866746	1.0994	11.7201	0.000618295	0.909773	0.949464	0.860551	0.974783	0.925144	0.934021	1.24046	1.09404	1.20482	1.13913	1.03248	51.4095	1.46738e-07
Chr_11	485414	A	G	11	0.991718	0.872063	1.10764	12.0216	0.000525873	0.920369	0.9609	0.859956	0.971528	0.926803	0.943098	1.25175	1.09847	1.20653	1.15084	1.0455	52.3708	9.74178e-08
Chr_11	485422	A	G	11	0.996267	0.872715	1.11586	12.7936	0.000347806	0.921219	0.963391	0.855127	0.974466	0.940976	0.946116	1.26613	1.09447	1.22465	1.16399	1.0483	56.4626	1.68141e-08
Chr_11	496107	G	A	11	1.21238	1.14743	1.27524	3.53162	0.0602091	1.11325	1.23668	1.21217	1.25898	1.11172	1.1975	1.16601	1.47142	1.33211	1.443	1.15374	54.0803	4.688e-08
Chr_11	496108	C	G	11	1.19142	1.12955	1.25147	3.2265	0.0724555	1.09307	1.22216	1.19626	1.23258	1.09051	1.18258	1.12137	1.45893	1.30441	1.42335	1.13014	56.1479	1.92604e-08
Chr_11	615876	G	T	11	0.597902	0.533734	0.660896	3.5292	0.0602968	0.561606	0.647131	0.387555	0.658431	0.527132	0.510886	0.65116	0.816708	0.7911	0.763698	0.581133	62.7515	1.08876e-09
Chr_11	801108	C	A	11	1.43942	1.50055	1.38	3.1172	0.0774697	1.62994	1.45635	1.32365	1.37371	1.35628	1.40572	1.22862	1.32201	1.41707	1.34431	1.5169	37.5572	4.53118e-05
Chr_11	976246	T	C	11	2.27636	2.26231	2.28995	0.161907	0.687406	2.401	2.24503	2.30337	2.15092	2.2143	2.23462	2.18102	2.18629	2.2181	2.13083	2.48835	50.6597	2.0179e-07
Chr_11	1119684	T	C	11	0.685754	0.72161	0.650512	1.10192	0.293844	0.675062	0.817923	0.606062	0.640552	0.627298	0.584305	0.758282	0.884546	0.849608	0.863518	0.493641	73.01	1.15917e-11
Chr_11	1197315	T	A	11	0.929269	0.949664	0.909308	0.351012	0.553541	0.897053	0.984888	0.765013	0.964504	1.04148	1.01709	0.874119	0.782726	0.983313	1.04084	0.825402	40.1895	1.5691e-05
Chr_11	1202488	G	A	11	2.18175	2.16182	2.20107	0.334921	0.562776	2.28872	2.09427	2.13317	2.16115	2.21399	2.04298	2.1411	2.18303	2.12691	2.06482	2.34855	39.4369	2.12834e-05
Chr_11	1247322	C	T	11	1.5353	1.60933	1.46458	4.34824	0.0370473	1.72597	1.46346	1.51238	1.36153	1.52342	1.58096	1.36329	1.42807	1.5256	1.3808	1.55935	38.8572	2.68926e-05
Chr_11	1408264	A	T	11	0.543426	0.590986	0.498009	1.80203	0.179468	0.456603	0.826602	0.693706	0.508852	0.535835	0.403564	0.354757	0.667256	0.447514	0.725835	0.435846	76.1414	2.85139e-12
Chr_11	1438853	C	T	11	1.81904	1.73827	1.90057	5.88576	0.0152638	1.85159	1.8051	1.78971	1.77351	1.73646	1.83103	1.70795	1.73061	1.82516	1.82853	2.05773	40.8618	1.19376e-05
Chr_11	1503400	C	A	11	0.885966	0.900598	0.872277	0.161459	0.687817	1.00941	0.774351	0.795172	0.830245	0.840022	0.992426	0.739864	0.838134	0.996194	0.66566	0.952676	46.325	1.25232e-06
Chr_11	1576803	C	T	11	2.054	1.99725	2.10861	2.61922	0.105577	2.09826	1.93543	2.10783	2.07302	1.99588	2.01052	1.99294	2.09364	1.97874	1.9124	2.25201	39.2604	2.28566e-05
Chr_11	1581735	C	T	11	2.03727	2.08501	1.98967	2.02916	0.154306	2.15104	1.99525	2.07399	2.05727	2.01734	1.96157	1.93618	2.01151	1.90359	1.8182	2.13783	39.2608	2.28524e-05
Chr_11	1581780	C	G	11	2.0389	2.08172	1.99613	1.64273	0.199952	2.16785	1.996	2.05437	2.03106	2.0233	1.94807	1.94983	2.02579	1.90842	1.82686	2.15489	41.3365	9.83674e-06
Chr_11	1581811	G	A	11	1.93966	1.98907	1.89019	2.1981	0.138181	2.08328	1.90683	1.96312	1.8629	1.96952	1.84406	1.8518	1.89759	1.79462	1.7235	2.06043	49.1718	3.78839e-07
Chr_11	1582154	G	A	11	1.88697	1.92022	1.85428	0.966514	0.325551	2.01088	1.84045	1.96601	1.8529	1.80543	1.84509	1.78397	1.86819	1.73971	1.74943	2.00583	38.0839	3.66962e-05
Chr_11	1582438	A	T	11	1.32443	1.26836	1.37825	2.57169	0.108791	1.19303	1.40087	1.26575	1.29056	1.3663	1.41343	1.38112	1.34045	1.42161	1.55081	1.24427	37.4391	4.75014e-05
Chr_11	1584037	T	G	11	2.14028	2.19779	2.08342	2.90161	0.0884914	2.28951	2.08303	2.18427	2.14615	2.0791	2.06105	1.93732	2.11022	2.03838	1.97821	2.22793	38.5265	3.07208e-05
Chr_11	1584043	T	C	11	1.87121	1.93627	1.80727	3.65267	0.0559795	2.03769	1.88485	1.83636	1.86525	1.78107	1.75062	1.65085	1.90742	1.76679	1.76031	1.94469	39.4118	2.14999e-05
Chr_11	1595752	A	G	11	1.48829	1.57284	1.4061	6.0631	0.0138035	1.66033	1.41641	1.5771	1.54995	1.39563	1.3789	1.37658	1.44162	1.31179	1.23918	1.58287	64.4435	5.17846e-10
Chr_11	1595757	G	C	11	1.48661	1.57	1.40559	5.89371	0.0151951	1.65655	1.42029	1.57541	1.54146	1.39351	1.38378	1.37661	1.43412	1.30762	1.24109	1.58302	62.8405	1.04713e-09
Chr_11	1595759	A	G	11	1.47038	1.55585	1.38754	6.14838	0.0131533	1.63719	1.39659	1.55474	1.54062	1.38931	1.36364	1.36383	1.42868	1.28889	1.20954	1.56165	64.7271	4.57095e-10
Chr_11	1595760	C	T	11	1.66053	1.57052	1.748	6.86688	0.0087808	1.4872	1.73708	1.5734	1.59946	1.75027	1.76273	1.76975	1.71013	1.83347	1.90187	1.58273	59.541	4.42614e-09
Chr_11	1595797	C	T	11	1.28859	1.35533	1.22401	3.75315	0.0527082	1.44594	1.20857	1.37988	1.34961	1.2156	1.16177	1.19306	1.26243	1.10933	1.08636	1.3959	59.7493	4.04257e-09
Chr_11	1596170	A	C	11	2.11845	2.17031	2.06836	2.21959	0.136269	2.24102	2.06543	2.15179	2.14101	2.08929	2.08378	2.01115	2.0927	1.97225	1.86509	2.22667	44.6539	2.51067e-06
Chr_11	1596171	G	A	11	2.04422	2.08517	2.00523	1.33754	0.247469	2.16934	2.0075	2.08614	2.07607	1.9947	1.97467	1.87592	2.03341	1.91535	1.80458	2.17992	49.5356	3.24855e-07
Chr_11	1596179	G	A	11	2.1036	2.14691	2.06248	1.48256	0.223374	2.25457	2.04299	2.12156	2.10898	2.07924	2.02104	1.99131	2.08548	1.9368	1.85437	2.25628	55.528	2.51606e-08
Chr_11	1596184	G	C	11	2.18053	2.23202	2.13244	2.0054	0.15674	2.34308	2.11326	2.19901	2.18612	2.168	2.08153	2.05376	2.16475	2.01959	1.91743	2.32156	54.8594	3.35488e-08
Chr_11	1596187	C	T	11	2.13831	2.18451	2.09484	1.64657	0.199426	2.29569	2.07436	2.18045	2.16221	2.09315	2.03394	1.99884	2.11803	1.9873	1.87345	2.29379	60.0605	3.52995e-09
Chr_11	1596200	T	A	11	2.28469	2.33799	2.23436	2.21111	0.13702	2.45069	2.20271	2.30738	2.30154	2.24818	2.19704	2.13685	2.26122	2.16484	2.0411	2.41015	49.1944	3.75243e-07
Chr_11	1596250	A	G	11	1.92981	1.98812	1.87229	2.97149	0.0847437	2.09202	1.87	1.94235	1.94518	1.87797	1.83281	1.77367	1.9016	1.838	1.74651	2.02602	40.3631	1.4623e-05
Chr_11	1612463	T	G	11	0.509341	0.565509	0.456247	2.43534	0.118628	0.340776	1.00245	0.546	0.532062	0.440624	0.509762	0.383342	0.510837	0.401106	0.6409	0.378837	103.933	0
Chr_11	1640822	T	G	11	1.73085	1.79378	1.67127	3.12256	0.0772152	1.90848	1.77184	1.65842	1.71348	1.60894	1.61806	1.52672	1.80059	1.67261	1.51781	1.83162	51.9258	1.17778e-07
Chr_11	1641466	G	A	11	1.19897	1.1093	1.28753	7.05351	0.007911	0.992681	1.21454	1.20063	1.27066	1.30265	1.30356	1.30506	1.22027	1.23706	1.38531	1.15223	38.2519	3.43048e-05
Chr_11	1647423	G	C	11	1.753	1.86561	1.64255	10.9921	0.000915024	1.96106	1.77817	1.74828	1.745	1.66576	1.58742	1.6358	1.73853	1.61379	1.56177	1.7948	48.5356	4.95414e-07
Chr_11	1653872	T	C	11	1.10785	1.13157	1.08539	0.449895	0.502385	1.30929	1.00674	1.13136	1.07121	0.971408	1.03826	0.94045	1.07639	1.03564	0.944853	1.29055	62.0264	1.49587e-09
Chr_11	1714430	G	A	11	1.18034	1.14002	1.21987	1.38403	0.239417	1.13326	1.23445	1.14115	1.09628	1.13748	1.22929	1.03991	1.40698	1.30434	1.30019	1.13837	40.0316	1.6729e-05
Chr_11	1714985	T	G	11	1.84542	1.76697	1.92426	5.57433	0.0182256	1.89905	1.75946	1.90907	1.84573	1.83425	1.73357	1.60035	1.89038	1.8421	1.69971	2.14053	86.8783	2.22045e-14
Chr_11	1714994	T	A	11	1.82574	1.74909	1.9027	5.31404	0.0211542	1.87024	1.74189	1.89546	1.82936	1.82414	1.71012	1.59101	1.87665	1.82755	1.68871	2.10426	79.8052	5.48228e-13
Chr_11	1716493	T	G	11	1.94667	1.94211	1.95116	0.017982	0.893326	2.025	1.96412	1.95473	1.90878	1.83906	1.86655	1.70648	2.03607	2.03949	1.88071	2.03346	37.9052	3.94216e-05
Chr_11	1716495	A	G	11	1.95094	1.94611	1.95569	0.0201561	0.887102	2.02807	1.96819	1.95654	1.91356	1.83093	1.88536	1.71338	2.04721	2.04899	1.87955	2.03437	38.644	2.93025e-05
Chr_11	1717706	T	G	11	2.10535	2.1637	2.0483	2.92378	0.0872831	2.2729	2.08402	2.07578	2.07579	2.07684	2.01275	1.94425	2.04866	2.02463	1.89783	2.20946	40.8574	1.19594e-05
Chr_11	1730477	A	C	11	1.68346	1.65007	1.71576	0.928694	0.335203	1.80451	1.6316	1.69605	1.62969	1.53952	1.65809	1.47689	1.69689	1.68779	1.4706	1.92262	74.4436	6.10445e-12
Chr_11	1730551	T	A	11	1.7328	1.71904	1.74632	0.163467	0.685984	1.85472	1.64398	1.77636	1.69635	1.67851	1.64903	1.56199	1.70674	1.73625	1.54758	1.9273	54.6321	3.69923e-08
Chr_11	2229039	T	A	11	1.48795	1.39062	1.58185	7.73776	0.00540777	1.47257	1.35362	1.5099	1.4112	1.61527	1.46087	1.35273	1.50734	1.58503	1.44555	1.6579	38.3065	3.3561e-05
Chr_11	2236657	G	A	11	2.22791	2.18296	2.27266	1.80322	0.179324	2.31171	2.12389	2.095	2.2918	2.2034	2.19287	2.0403	2.21706	2.20659	2.2882	2.37296	38.0706	3.68932e-05
Chr_11	2236699	G	A	11	2.19863	2.14994	2.2467	2.06989	0.150233	2.28619	2.05651	2.1021	2.27434	2.15558	2.15922	2.01763	2.18357	2.19409	2.23772	2.3529	39.3357	2.2172e-05
Chr_11	2307080	T	C	11	0.76083	0.808248	0.714782	1.86501	0.172048	0.884597	0.881351	0.580565	0.698128	0.618549	0.594382	0.931288	0.782601	0.826125	0.784733	0.739118	51.2219	1.58923e-07
Chr_11	2314199	G	C	11	0.58015	0.495527	0.659757	5.55263	0.018453	0.535577	0.56154	0.616628	0.647426	0.603319	0.389471	0.71494	0.538306	0.516595	0.674643	0.738896	42.1322	7.10311e-06
Chr_11	2337882	G	T	11	1.67836	1.58785	1.76506	6.64749	0.00992958	1.61528	1.71067	1.58439	1.6449	1.70459	1.58394	1.65458	1.89308	1.78018	1.86189	1.72307	37.5798	4.49038e-05
Chr_11	2425224	T	G	11	1.0446	1.00935	1.07772	0.951834	0.329253	0.928856	1.24086	1.11439	0.958785	1.03414	0.974539	1.07441	1.22964	1.00514	1.20733	1.02073	39.5378	2.04328e-05
Chr_11	2595108	G	T	11	1.69073	1.57959	1.79672	9.83095	0.001716	1.63734	1.63498	1.82174	1.60703	1.70734	1.65359	1.73715	1.7347	1.53534	1.77293	1.90223	45.3336	1.89312e-06
Chr_11	2829966	C	A	11	2.60282	2.64669	2.5618	1.46466	0.226191	2.71634	2.60172	2.52619	2.49206	2.51637	2.5074	2.66297	2.64156	2.68142	2.79125	2.49957	37.6252	4.40955e-05
Chr_11	3195487	G	A	11	0.898303	0.859222	0.934477	1.13867	0.285933	0.864244	0.917222	0.727877	0.943235	1.02995	0.74433	0.894154	1.04553	1.00097	0.991883	0.886858	41.3702	9.70221e-06
Chr_11	3277931	C	T	11	1.48171	1.61528	1.35305	14.394	0.000148275	1.67591	1.49583	1.25883	1.59465	1.44762	1.33719	1.48945	1.43077	1.41629	1.33472	1.40577	47.7675	6.84369e-07
Chr_11	3409003	A	G	11	0.773266	0.744773	0.801137	0.693892	0.404844	0.711532	0.937818	0.708191	0.762562	0.702854	0.749819	0.63982	0.944836	0.912854	0.882998	0.737338	41.9365	7.69639e-06
Chr_11	3667934	A	T	11	0.593396	0.670896	0.517383	5.10572	0.0238471	0.566517	0.912352	0.552228	0.532783	0.524552	0.626636	0.554326	0.50686	0.571122	0.510526	0.514719	46.3336	1.2478e-06
Chr_11	3841045	A	G	11	0.893306	0.891845	0.894687	0.00167979	0.967308	0.869656	0.944784	0.886277	0.934708	0.80918	0.818502	0.80943	1.15474	0.94591	0.99992	0.821526	38.5082	3.09478e-05
Chr_11	3841054	G	A	11	0.806279	0.80722	0.805394	0.000686537	0.979096	0.780535	0.916894	0.800694	0.826935	0.671752	0.718121	0.700875	1.08789	0.863692	0.984967	0.719679	59.17	5.2014e-09
Chr_11	4442958	G	A	11	1.03849	1.10229	0.977084	3.31888	0.0684884	1.15992	1.20626	0.892858	0.88135	0.951184	0.964743	1.08245	0.979093	1.12837	1.02199	1.00321	39.6567	1.94731e-05
Chr_11	4442961	A	G	11	2.13107	2.06363	2.19615	3.73674	0.0532281	2.00351	1.98203	2.2825	2.27016	2.21528	2.21088	2.08208	2.19131	2.04488	2.14021	2.17512	37.3125	4.9964e-05
Chr_11	5336487	G	A	11	0.646486	0.771574	0.528703	12.302	0.000452483	0.757592	0.799972	0.550914	0.576678	0.59827	0.510093	0.580067	0.841707	0.688878	0.751898	0.427755	67.5388	1.32113e-10
Chr_11	5394212	C	A	11	0.537133	0.606274	0.472678	3.61297	0.0573305	0.696801	0.559317	0.499357	0.39689	0.36405	0.608413	0.32324	0.593913	0.522651	0.552188	0.507203	40.265	1.52175e-05
Chr_11	5394213	A	T	11	0.548116	0.596878	0.502861	1.77725	0.182487	0.69031	0.567539	0.518068	0.41587	0.369284	0.616628	0.337944	0.618279	0.525219	0.568771	0.548682	38.5322	3.06502e-05
Chr_11	5914209	C	A	11	2.48295	2.6344	2.34658	16.218	5.64543e-05	2.70163	2.41638	2.53676	2.41243	2.34506	2.38128	2.57914	2.49323	2.46608	2.46421	2.33	38.0051	3.78742e-05
Chr_11	6694754	C	T	11	0.577492	0.786547	0.371087	37.7291	8.12816e-10	0.878235	0.54422	0.453382	0.562067	0.526868	0.451715	0.566274	0.462025	0.424192	0.482817	0.415773	53.1997	6.83651e-08
Chr_11	7419486	G	T	11	0.612527	0.758245	0.47512	16.2271	5.61837e-05	0.816032	0.755641	0.468825	0.53858	0.507742	0.471052	0.489154	0.658139	0.595989	0.713888	0.462224	52.0848	1.10058e-07
Chr_11	8201235	A	C	11	0.478483	0.492048	0.465832	0.140377	0.707907	0.486222	0.531939	0.617472	0.45571	0.316984	0.373494	0.289988	0.692999	0.386584	0.752217	0.417264	73.55	9.10561e-12
Chr_11	8201236	G	A	11	0.480454	0.4818	0.479197	0.00138344	0.97033	0.487277	0.519545	0.612187	0.456791	0.313281	0.387893	0.299578	0.69479	0.380877	0.759884	0.440008	72.02	1.80335e-11
Chr_11	8272804	T	A	11	0.889929	0.939512	0.841767	2.07107	0.150116	0.84669	0.893268	0.993247	0.955759	0.811923	0.979352	0.782745	0.98326	0.985344	0.855196	0.725912	39.6545	1.94903e-05
Chr_11	8273597	G	T	11	2.31058	2.32195	2.29928	0.114419	0.735169	2.4482	2.27166	2.21497	2.19209	2.33104	2.26746	2.41806	2.22864	2.2016	2.2014	2.44428	42.8208	5.35354e-06
Chr_11	8276129	C	T	11	1.66603	1.66014	1.67172	0.0285249	0.865881	1.57473	1.6499	1.76874	1.79933	1.60279	1.73528	1.47463	1.83584	1.74006	1.61371	1.59979	43.5274	4.00132e-06
Chr_11	8276387	A	T	11	1.54142	1.58865	1.49699	1.7281	0.188654	1.4577	1.62884	1.64542	1.6515	1.48155	1.56723	1.36662	1.66504	1.62242	1.54524	1.3787	43.2107	4.55962e-06
Chr_11	8276395	T	A	11	1.55114	1.59739	1.50809	1.60964	0.204542	1.47366	1.63289	1.66171	1.66586	1.4849	1.5666	1.38457	1.67212	1.63915	1.53222	1.4018	40.1144	1.61765e-05
Chr_11	8276397	C	G	11	1.51543	1.54927	1.48415	0.848624	0.356942	1.43384	1.59471	1.61609	1.60564	1.45671	1.53814	1.33856	1.6432	1.62474	1.52035	1.37381	38.4644	3.14976e-05
Chr_11	8282683	T	C	11	1.07466	1.03461	1.1141	1.38857	0.238647	0.97768	1.07466	1.12134	1.13163	1	1.19398	0.930697	1.14719	1.24638	1.11137	1.02612	37.5404	4.56162e-05
Chr_11	8402802	A	G	11	1.1739	1.16581	1.18182	0.0555348	0.813698	1.10213	1.26622	1.29256	1.23072	1.00656	1.24245	0.997636	1.21712	1.25372	1.24861	1.13422	43.477	4.08549e-06
Chr_11	8402834	G	A	11	1.2276	1.21286	1.24193	0.181279	0.670277	1.14263	1.32192	1.33578	1.2655	1.09379	1.32157	1.04739	1.26453	1.29757	1.30669	1.18981	37.9512	3.87015e-05
Chr_11	8403106	A	G	11	1.11602	1.10276	1.12892	0.147541	0.700896	1.00924	1.17031	1.24839	1.15158	1.05936	1.20743	0.90483	1.22492	1.22568	1.16821	1.03481	41.5474	9.0247e-06
Chr_11	8867860	A	T	11	1.76997	1.80465	1.73676	0.963126	0.326401	1.70013	1.91901	1.94904	1.81728	1.67187	1.7273	1.60079	1.93689	1.73373	1.74402	1.70337	43.2408	4.50344e-06
Chr_11	9292598	A	G	11	1.85305	1.88957	1.81906	0.994896	0.318549	1.80214	1.99287	1.94682	1.97836	1.77417	1.72508	1.70552	1.97462	1.89554	1.83607	1.78475	37.9213	3.91681e-05
Chr_11	9292828	A	G	11	1.82818	1.84946	1.8085	0.334141	0.563231	1.78365	2.00769	1.92535	1.94362	1.68781	1.69326	1.70783	1.88489	1.9212	1.80133	1.80363	41.2416	1.02251e-05
Chr_11	9296241	G	A	11	1.32727	1.2835	1.36862	1.50163	0.220421	1.2179	1.51089	1.3649	1.30938	1.23265	1.29697	1.23999	1.46231	1.49441	1.42636	1.30492	38.7728	2.78226e-05
Chr_11	9605033	C	G	11	2.61817	2.67405	2.56744	2.25887	0.132851	2.62824	2.81486	2.48873	2.59979	2.65132	2.57516	2.4707	2.55714	2.74225	2.68627	2.51071	38.1556	3.56555e-05
Chr_11	9685406	C	T	11	1.33044	1.31655	1.34393	0.160312	0.688869	1.23398	1.5172	1.44935	1.38872	1.27131	1.16841	1.30278	1.41113	1.3801	1.30336	1.3498	40.6171	1.31881e-05
Chr_11	9685418	G	A	11	1.83143	1.85012	1.81329	0.289676	0.590429	1.92813	1.64047	1.72719	1.78863	1.87898	2.00428	1.8537	1.73071	1.77257	1.83103	1.81637	41.6	8.83242e-06
Chr_11	9685427	C	T	11	1.35037	1.33086	1.36938	0.319605	0.571845	1.24636	1.56258	1.44207	1.39421	1.29098	1.18519	1.33687	1.44431	1.41379	1.37087	1.35874	43.5698	3.93198e-06
Chr_11	9923134	C	T	11	2.41654	2.43304	2.40079	0.21958	0.63936	2.55642	2.24965	2.25263	2.41247	2.52716	2.36338	2.31159	2.48382	2.34587	2.44783	2.43838	39.3793	2.17847e-05
Chr_11	10274976	A	T	11	2.39664	2.37127	2.42054	0.502435	0.478432	2.45177	2.38898	2.22468	2.38534	2.38475	2.36966	2.65394	2.33643	2.27931	2.39351	2.49583	39.2933	2.25545e-05
Chr_11	10316298	A	G	11	1.81479	1.83053	1.79996	0.192042	0.661222	1.74318	1.86308	2.05646	1.91124	1.73166	1.74389	1.71462	1.94399	1.79716	1.72737	1.78671	39.4565	2.11157e-05
Chr_11	10365112	G	A	11	2.55045	2.42972	2.66493	11.5361	0.000682577	2.38378	2.64663	2.38197	2.5547	2.63852	2.63781	2.69004	2.55902	2.56551	2.70391	2.62419	37.93	3.90309e-05
Chr_11	10666476	T	C	11	1.7951	1.85061	1.74074	2.63684	0.104411	1.80736	1.80492	1.88808	1.9305	1.71402	1.74558	1.70559	1.92911	1.74842	1.57774	1.77113	42.0014	7.49449e-06
Chr_11	10896266	T	C	11	1.94315	1.92145	1.96366	0.368193	0.543991	2.01043	1.932	1.75515	1.7972	2.04317	1.98736	2.01143	1.82127	1.89377	2.05623	2.00452	39.0985	2.43998e-05
Chr_11	10896267	C	G	11	1.94391	1.91962	1.96685	0.460478	0.497401	2.00763	1.93242	1.75112	1.80368	2.05004	1.98409	2.00603	1.82767	1.89616	2.06229	2.00617	38.8557	2.69086e-05
Chr_11	10910232	A	T	11	2.24374	2.21086	2.27484	0.845492	0.357831	2.30226	2.19067	2.30471	2.22347	2.1974	2.18244	2.20211	2.25227	2.20132	2.01285	2.43891	44.4678	2.71211e-06
Chr_11	10910315	T	A	11	2.07438	2.0346	2.11182	1.2373	0.265991	2.13666	1.95434	2.13636	2.0457	2.07149	2.03533	2.04583	2.1202	1.96355	1.90765	2.26127	41.9625	7.61471e-06
Chr_11	10980751	G	A	11	1.32313	1.3304	1.31634	0.0398845	0.841707	1.25942	1.23645	1.52946	1.44807	1.42346	1.26632	1.24018	1.40503	1.23577	1.16482	1.32446	41.3112	9.93871e-06
Chr_11	10981689	T	C	11	1.69777	1.70022	1.69544	0.004845	0.944507	1.70866	1.77481	1.50521	1.6239	1.66607	1.80071	1.88748	1.59331	1.78441	1.74624	1.65089	40.0858	1.63651e-05
Chr_11	10998585	T	A	11	1.74004	1.82226	1.66419	5.11852	0.0236718	1.80011	1.77965	1.8927	1.76612	1.71751	1.65701	1.59547	1.80361	1.66557	1.48782	1.73307	37.4122	4.80134e-05
Chr_11	11096922	A	G	11	1.68715	1.72774	1.64819	1.34049	0.246947	1.64674	1.76949	1.86876	1.78685	1.67863	1.54098	1.62434	1.79217	1.63353	1.56055	1.66068	39.6709	1.93616e-05
Chr_11	11100707	T	G	11	1.43377	1.37704	1.48976	2.80074	0.094221	1.42989	1.3922	1.29598	1.35692	1.49212	1.54818	1.48562	1.27033	1.48102	1.57733	1.48239	38.4066	3.22375e-05
Chr_11	11100755	T	C	11	1.42475	1.37696	1.47161	1.94712	0.162898	1.42884	1.43139	1.26515	1.32079	1.45928	1.55346	1.50762	1.28544	1.42653	1.52725	1.48711	37.9684	3.84353e-05
Chr_11	11119699	A	C	11	1.42849	1.36957	1.48609	2.96324	0.0851771	1.44148	1.399	1.30034	1.27279	1.43886	1.54845	1.56508	1.32417	1.50997	1.54399	1.47706	42.5668	5.94274e-06
Chr_11	11130863	T	C	11	1.68333	1.70567	1.66173	0.413469	0.520214	1.7744	1.59789	1.59827	1.60553	1.68442	1.7337	1.73129	1.47906	1.76906	1.83922	1.61857	39.4931	2.08049e-05
Chr_11	11130873	T	C	11	1.71091	1.76368	1.65974	2.32759	0.127099	1.71241	1.7807	1.81673	1.79036	1.67086	1.65085	1.58743	1.84542	1.56684	1.54469	1.71457	38.1039	3.64025e-05
Chr_11	11130924	T	C	11	1.50708	1.50436	1.50972	0.00625711	0.936952	1.42493	1.59633	1.63365	1.58922	1.51378	1.41863	1.42	1.66265	1.45592	1.36778	1.54133	37.3249	4.97172e-05
Chr_11	11130978	C	T	11	1.73091	1.74012	1.72192	0.0720103	0.788432	1.7126	1.73835	1.87449	1.81938	1.69784	1.66893	1.5922	1.85004	1.61695	1.59199	1.79404	38.4368	3.18491e-05
Chr_11	11131005	A	T	11	1.72154	1.7296	1.71366	0.0553506	0.814002	1.70197	1.71754	1.86519	1.79625	1.70337	1.67633	1.60584	1.85179	1.59314	1.55715	1.78817	39.7581	1.86901e-05
Chr_11	11560189	G	T	11	0.811138	0.638189	0.972681	22.06	2.64266e-06	0.764254	0.741689	0.773407	0.773401	0.744653	0.875706	0.804735	0.709617	0.811586	0.897624	1.12444	55.8183	2.22024e-08
Chr_11	11810649	G	T	11	1.69062	1.64991	1.72949	1.32783	0.249191	1.72074	1.5509	1.57356	1.60684	1.76215	1.78166	1.78912	1.53494	1.77581	1.84079	1.69932	39.0144	2.52415e-05
Chr_11	11824760	C	G	11	1.79733	1.87665	1.72135	5.12317	0.0236084	1.79605	1.8496	1.97555	1.93782	1.73417	1.69797	1.72694	1.78635	1.76258	1.64398	1.73052	37.3432	4.93555e-05
Chr_11	11890506	T	C	11	1.36573	1.32632	1.40354	1.24985	0.263581	1.39321	1.36945	1.19684	1.21962	1.41109	1.43786	1.4446	1.31565	1.29333	1.57063	1.4114	39.2337	2.31041e-05
Chr_11	11910368	C	T	11	1.44822	1.42629	1.46941	0.40011	0.527032	1.50871	1.3551	1.28727	1.37038	1.60643	1.48399	1.47192	1.32229	1.39282	1.51998	1.50656	40.4471	1.41319e-05
Chr_11	11954234	T	C	11	0.467852	0.558693	0.384845	6.00526	0.0142633	0.426939	0.645014	0.658242	0.45794	0.288465	0.474419	0.29469	0.702536	0.37448	0.739378	0.241582	105.62	0
Chr_11	11984559	G	A	11	1.74056	1.7479	1.73351	0.0437973	0.834231	1.67573	1.75861	1.86662	1.89534	1.81451	1.60674	1.63467	1.87382	1.67013	1.64772	1.74165	40.7683	1.2401e-05
Chr_11	11989354	T	C	11	2.3157	2.3824	2.25117	3.69127	0.0546978	2.49111	2.23041	2.22682	2.26097	2.30167	2.27763	2.45217	2.07574	2.2224	2.3292	2.3247	38.4437	3.17602e-05
Chr_11	11989907	T	C	11	2.3482	2.37947	2.31782	0.807937	0.368731	2.50871	2.23715	2.2164	2.29137	2.40857	2.26489	2.47309	2.20018	2.27862	2.29892	2.41597	38.6452	2.92889e-05
Chr_11	11990503	A	C	11	2.35974	2.38246	2.33742	0.444724	0.504851	2.5313	2.23499	2.18603	2.28848	2.38288	2.29478	2.47297	2.24743	2.33104	2.37232	2.41044	37.3254	4.97076e-05
Chr_11	11990584	T	C	11	2.34906	2.37441	2.32435	0.540882	0.462068	2.5154	2.24083	2.22184	2.24612	2.35625	2.28449	2.51841	2.2398	2.2829	2.33996	2.40985	37.749	4.1966e-05
Chr_11	11990601	G	T	11	2.34352	2.36194	2.32553	0.287986	0.591514	2.50809	2.23577	2.1963	2.2432	2.36469	2.28664	2.49402	2.21377	2.29079	2.32279	2.41979	40.1134	1.61827e-05
Chr_11	11990618	T	C	11	0.898025	0.893609	0.902343	0.01659	0.897514	0.729355	1.0436	1.05517	1.00819	0.884689	0.940038	0.767429	0.996186	0.910031	0.89182	0.82031	40.2813	1.51166e-05
Chr_11	11990631	G	A	11	2.35314	2.36605	2.34047	0.143054	0.705263	2.52561	2.2516	2.2097	2.24544	2.35162	2.268	2.47253	2.23854	2.32311	2.37644	2.43585	39.3737	2.18336e-05
Chr_11	11990693	T	G	11	2.33926	2.35369	2.32517	0.175371	0.675382	2.52208	2.22226	2.22393	2.20273	2.31984	2.28349	2.43476	2.2087	2.3085	2.38485	2.42037	39.6952	1.91721e-05
Chr_11	11990810	A	T	11	2.33022	2.35445	2.30653	0.4972	0.480733	2.5236	2.19693	2.22936	2.21919	2.30373	2.26738	2.42917	2.19894	2.27502	2.37265	2.40144	39.2115	2.3312e-05
Chr_11	11990867	T	C	11	2.30942	2.33991	2.27986	0.771859	0.379643	2.50732	2.2059	2.15606	2.17304	2.28042	2.26903	2.44129	2.1958	2.23221	2.34757	2.37143	43.2064	4.5677e-06
Chr_11	11991099	T	G	11	0.888868	0.827471	0.948406	3.13038	0.0768458	0.658998	1.01363	1.00644	1.03639	0.932771	0.938104	0.751753	1.04274	0.969619	0.84857	0.864318	48.2399	5.61101e-07
Chr_11	11992108	G	A	11	2.17605	2.21017	2.14466	0.861653	0.353276	2.34624	2.06974	2.05675	2.13836	2.13006	2.15893	2.33469	1.98534	2.08882	2.09501	2.25689	39.1785	2.36247e-05
Chr_11	12470894	C	G	11	2.10521	2.20944	2.00789	8.28364	0.00400038	2.27568	2.06524	2.07712	2.0987	2.15296	1.96879	2.25388	1.91228	2.01219	1.96097	2.09568	40.9737	1.14059e-05
Chr_11	13058318	G	T	11	1.82019	1.82316	1.81746	0.00647781	0.935852	1.68421	1.85363	1.92899	1.90967	1.83354	1.81908	1.78097	2.07462	1.85222	1.84614	1.68389	42.0011	7.49525e-06
Chr_11	13595152	T	A	11	1.29185	1.34358	1.24426	1.97327	0.160101	1.18162	1.47074	1.39573	1.4352	1.18163	1.32028	1.19668	1.36264	1.35958	1.24389	1.14808	46.3288	1.25028e-06
Chr_11	13595157	A	G	11	1.28629	1.33634	1.24054	1.82018	0.177291	1.17073	1.4732	1.40393	1.41726	1.18393	1.31227	1.19223	1.36416	1.3502	1.22075	1.14983	45.0497	2.13025e-06
Chr_11	13595177	A	C	11	1.34404	1.39374	1.29782	1.87597	0.170792	1.23917	1.49196	1.44458	1.47133	1.24847	1.38321	1.27265	1.41323	1.42011	1.29591	1.19425	41.8954	7.82681e-06
Chr_11	13595207	C	T	11	1.80287	1.74969	1.85299	2.21972	0.136258	1.89697	1.70185	1.68716	1.70132	1.84632	1.77658	1.89145	1.69513	1.72002	1.88507	1.95965	39.3344	2.21831e-05
Chr_11	14247938	C	T	11	1.32191	1.24515	1.39687	4.97865	0.025662	1.35346	1.1681	1.28878	1.19067	1.3329	1.39927	1.42928	1.2413	1.32298	1.52678	1.40498	41.7723	8.23136e-06
Chr_11	14546678	C	T	11	1.9658	1.97643	1.95572	0.0893961	0.764946	1.92936	2.08903	1.95732	2.02334	1.84836	1.90654	2.11526	1.85698	2.07011	2.15486	1.88006	43.1376	4.69915e-06
Chr_11	14744989	G	A	11	0.91898	0.925651	0.912771	0.0333255	0.855149	0.906786	0.954393	0.875408	0.953257	0.819273	0.869491	0.892633	1.17035	0.959749	1.08876	0.821708	37.9312	3.90126e-05
Chr_11	14752525	C	G	11	0.866568	0.858664	0.874396	0.0547353	0.815019	0.793267	1.0304	0.828511	0.837641	0.836398	0.792331	0.911428	1.05506	0.999753	0.937689	0.776746	41.9138	7.76826e-06
Chr_11	14892895	C	A	11	0.638667	0.640933	0.636498	0.00412707	0.948777	0.663385	0.714035	0.547424	0.622606	0.537635	0.560408	0.488181	0.893696	0.770346	0.773328	0.57277	51.8964	1.19265e-07
Chr_11	14892898	C	G	11	0.506152	0.537356	0.476204	0.7889	0.374433	0.529064	0.645837	0.365976	0.496482	0.399007	0.437635	0.372378	0.81453	0.647189	0.612522	0.376409	74.2007	6.80578e-12
Chr_11	14892901	C	G	11	0.614717	0.604365	0.624674	0.0874177	0.767486	0.619021	0.702438	0.523559	0.590564	0.526915	0.527908	0.458656	0.913499	0.75009	0.792226	0.543608	65.6261	3.07586e-10
Chr_11	14964242	A	G	11	1.40528	1.43008	1.38136	0.501534	0.478827	1.4333	1.39946	1.38246	1.481	1.43336	1.23679	1.27475	1.59905	1.49928	1.31648	1.36946	39.6257	1.9719e-05
Chr_11	15275558	A	G	11	0.515906	0.519635	0.512314	0.0114519	0.914778	0.530677	0.687268	0.400211	0.448842	0.41131	0.430026	0.57865	0.591852	0.493572	0.766943	0.467944	51.7096	1.29141e-07
Chr_11	15416161	C	A	11	2.0213	2.06122	1.98226	1.36554	0.24258	2.20136	1.90666	2.00829	1.93379	2.00466	1.97198	1.93426	2.04177	1.92423	1.82231	2.12963	42.7643	5.47944e-06
Chr_11	15416787	T	A	11	1.29329	1.35309	1.2371	2.72616	0.0987162	1.2345	1.42409	1.52763	1.34565	1.0842	1.26688	1.09667	1.5544	1.12651	1.41898	1.15688	95.2129	4.44089e-16
Chr_11	15480840	G	C	11	1.14864	1.16263	1.13521	0.158916	0.690157	1.12366	1.34752	1.16873	1.10522	1.04369	1.14956	0.911028	1.18165	1.13626	1.32136	1.11805	42.1648	7.00878e-06
Chr_11	15622805	A	T	11	0.81304	0.70943	0.913343	8.90908	0.00283756	0.779683	0.680476	0.934084	0.655137	0.842068	0.795188	0.860337	1.02663	0.82005	0.817508	0.953542	43.5602	3.94761e-06
Chr_11	15641575	C	T	11	0.75603	0.848614	0.664781	7.37431	0.0066162	0.884435	0.796502	0.729369	0.69508	0.666903	0.630768	0.617279	0.941576	0.75438	0.863915	0.614435	47.708	7.01698e-07
Chr_11	15657691	A	G	11	0.908491	0.839879	0.9727	3.60775	0.0575108	0.868558	0.965025	0.840734	0.806227	0.850426	0.835288	0.924546	1.1752	0.96135	1.1758	0.906784	51.9111	1.1852e-07
Chr_11	15698539	T	G	11	0.700985	0.755734	0.648862	2.36881	0.123782	0.551429	1.14549	0.712098	0.733291	0.594843	0.677326	0.531556	0.825318	0.527149	0.990187	0.549645	134.33	0
Chr_11	15698542	C	T	11	0.778439	0.80441	0.753752	0.530937	0.466213	0.623876	1.17107	0.778178	0.795552	0.694707	0.775578	0.674442	0.85593	0.644417	1.06121	0.662906	100.821	0
Chr_12	643591	G	A	11	1.93353	1.93997	1.92741	0.0330268	0.855792	1.73825	2.04489	2.00359	2.05095	1.98308	2.01635	1.95963	1.95372	2.00827	1.94203	1.77254	42.6374	5.77291e-06
Chr_12	643615	T	G	11	2.16543	2.18666	2.14523	0.360369	0.548302	2.01601	2.2563	2.23	2.29707	2.16338	2.21456	2.15712	2.19583	2.26395	2.19333	1.99356	39.8887	1.77266e-05
Chr_12	643639	T	C	11	2.12857	2.1255	2.13145	0.00722363	0.932268	1.93743	2.22611	2.21378	2.25831	2.13008	2.18891	2.10773	2.17663	2.25703	2.19268	1.96237	46.9405	9.68091e-07
Chr_12	643640	A	G	11	2.1325	2.12446	2.14002	0.049478	0.823974	1.94241	2.2284	2.21089	2.2632	2.12796	2.19743	2.10833	2.18314	2.26406	2.19118	1.97708	45.0983	2.08772e-06
Chr_12	752777	G	A	11	0.508666	0.506023	0.511189	0.00558721	0.940416	0.483995	0.692138	0.435024	0.466009	0.362225	0.515885	0.356337	0.648707	0.685716	0.58521	0.453166	47.2712	8.42841e-07
Chr_12	765986	T	C	11	0.888219	0.919122	0.8578	0.825154	0.363678	0.987861	0.836259	0.848455	0.793667	1.01869	0.847715	0.746854	0.869686	0.840729	0.701626	0.961861	39.0269	2.51149e-05
Chr_12	1126514	C	T	11	0.797848	0.801047	0.794822	0.00803499	0.928575	0.806752	0.874306	0.875396	0.691695	0.658187	0.776014	0.760253	0.953818	0.702087	0.99448	0.770147	40.4364	1.41939e-05
Chr_12	1162518	G	A	11	2.14299	2.22809	2.05925	6.25353	0.0123946	2.34615	2.11798	2.09405	2.14062	2.01966	2.05156	2.07168	2.1255	2.00815	1.98555	2.20591	38.9953	2.54371e-05
Chr_12	1162573	A	T	11	1.81689	1.86686	1.77064	1.86457	0.172099	2.02475	1.76927	1.78926	1.80181	1.66613	1.69629	1.74723	1.81664	1.73643	1.61351	1.95229	51.5769	1.36646e-07
Chr_12	1162577	G	C	11	1.76985	1.77421	1.76577	0.014625	0.903743	1.92001	1.69777	1.78951	1.76149	1.6466	1.65045	1.71631	1.76535	1.72307	1.59415	1.94281	47.948	6.34396e-07
Chr_12	1162665	C	G	11	2.1914	2.24245	2.14033	2.34803	0.125442	2.36617	2.12992	2.18366	2.1981	2.08387	2.07808	2.12477	2.20352	2.10282	1.99664	2.30214	46.6595	1.0889e-06
Chr_12	1162705	A	G	11	2.10917	2.17306	2.04568	3.63208	0.056676	2.30714	2.02202	2.13015	2.10041	2.00389	2.03059	2.02634	2.06595	1.966	1.8742	2.23831	59.8975	3.78978e-09
Chr_12	1162715	A	G	11	2.18691	2.23645	2.13834	2.10969	0.146369	2.37483	2.11103	2.17993	2.17034	2.08904	2.0927	2.10616	2.1629	2.07779	1.9801	2.31952	49.9875	2.68329e-07
Chr_12	1162720	C	G	11	2.13948	2.19457	2.0855	2.61248	0.106026	2.33004	2.05397	2.14061	2.12251	2.05182	2.05455	2.05839	2.11199	2.00793	1.92914	2.26768	51.1006	1.67336e-07
Chr_12	1162939	A	G	11	1.95124	2.01383	1.88929	3.45685	0.06299	2.1466	1.87463	1.97691	1.96956	1.84912	1.83228	1.83448	1.93641	1.80723	1.73572	2.08648	63.2375	8.79734e-10
Chr_12	1163006	T	C	11	2.20097	2.25607	2.14633	2.67107	0.102187	2.38491	2.14021	2.19616	2.16624	2.10946	2.12459	2.11051	2.19906	2.06618	1.998	2.32302	48.0307	6.12701e-07
Chr_12	1163016	C	T	11	2.22369	2.27991	2.16842	2.71496	0.0994113	2.41055	2.16979	2.20697	2.16809	2.14205	2.14964	2.11714	2.22401	2.10079	2.02478	2.33898	44.3211	2.88204e-06
Chr_12	1163337	C	G	11	2.04961	2.15797	1.94166	10.5103	0.00118713	2.23164	2.01444	2.09517	2.09105	1.91646	1.9726	2.01083	2.05921	1.85367	1.81164	2.08563	56.6269	1.56617e-08
Chr_12	1163415	G	A	11	2.02096	2.12982	1.91286	10.5434	0.00116604	2.23663	1.98084	2.00233	2.02499	1.89437	1.9515	1.94316	2.00239	1.86701	1.79772	2.06227	48.4017	5.24159e-07
Chr_12	1163427	T	C	11	2.01122	2.12418	1.89943	11.2242	0.000807383	2.23477	1.9761	2.00928	1.9975	1.86913	1.93038	1.93381	1.99109	1.86003	1.80935	2.04391	46.3573	1.23552e-06
Chr_12	1163433	G	A	11	1.99569	2.10936	1.88367	11.2519	0.000795412	2.22153	1.97647	1.98552	1.98238	1.84	1.90407	1.91606	1.97567	1.85709	1.80189	2.02769	46.2761	1.27812e-06
Chr_12	1163443	C	T	11	2.01761	2.12433	1.91275	9.84116	0.00170649	2.23625	1.99185	2.0135	1.99351	1.89186	1.93343	1.92769	1.99846	1.85631	1.81966	2.06512	45.3345	1.89244e-06
Chr_12	1163568	T	G	11	2.03839	2.13568	1.94167	8.45066	0.00364912	2.24201	2.00113	2.07048	2.04882	1.947	1.90914	1.89587	2.05032	1.82513	1.83333	2.12292	63.4225	8.11122e-10
Chr_12	1163700	A	G	11	1.97698	2.07102	1.88359	7.8517	0.0050773	2.17472	1.92369	1.96966	2.03505	1.83411	1.88354	1.89757	1.97286	1.81019	1.77656	2.03638	53.6304	5.68526e-08
Chr_12	1163749	T	C	11	2.00536	2.08208	1.92976	5.1272	0.0235537	2.18195	1.95586	2.01541	2.06697	1.88611	1.88879	1.92164	1.99404	1.84924	1.80001	2.09233	53.0432	7.3097e-08
Chr_12	1163766	T	G	11	2.02505	2.10155	1.94929	5.16617	0.023031	2.19346	1.97797	2.05842	2.05542	1.92324	1.92725	1.93317	2.00608	1.85297	1.85798	2.09933	43.5628	3.94342e-06
Chr_12	1164007	C	T	11	2.06723	2.12681	2.00774	3.1905	0.0740672	2.24791	2.04238	2.04638	2.05434	1.93968	1.98336	1.95097	2.04408	1.97974	1.87674	2.17406	44.8525	2.31206e-06
Chr_12	1164034	T	C	11	2.09107	2.14827	2.03385	2.95114	0.0858169	2.27407	2.04487	2.0604	2.08518	1.9799	2.01016	1.97117	2.08578	1.98621	1.90593	2.19879	44.7259	2.4368e-06
Chr_12	1164220	C	T	11	2.1705	2.2253	2.11632	2.63184	0.104741	2.35093	2.05861	2.19038	2.16777	2.10538	2.06236	2.10776	2.15136	2.04258	2.02421	2.2612	39.1574	2.38262e-05
Chr_12	1210124	T	C	11	2.07348	2.05348	2.09195	0.296923	0.585818	2.15281	1.92012	2.16354	1.92153	2.03024	2.15851	1.94205	2.10388	2.094	1.92445	2.16793	37.5358	4.56999e-05
Chr_12	1231148	G	T	11	2.07091	2.14628	1.99946	4.4905	0.0340837	2.0602	2.36875	2.05514	2.00713	1.97685	2.01236	1.90556	1.9623	2.04571	2.19474	1.98054	54.1194	4.60998e-08
Chr_12	1411283	G	A	11	2.20832	2.08854	2.32665	12.537	0.000398975	2.24309	2.11056	2.19967	2.16489	2.22137	2.10943	2.1466	2.15775	2.29089	2.11891	2.52037	70.8301	3.0647e-11
Chr_12	1411290	G	A	11	2.23223	2.11647	2.34717	11.8637	0.000572387	2.26323	2.13864	2.23289	2.18785	2.24875	2.13308	2.17497	2.18309	2.31913	2.14433	2.53334	67.6805	1.24081e-10
Chr_12	1411300	G	A	11	2.21516	2.09464	2.33427	12.7144	0.000362841	2.24322	2.12494	2.21783	2.17863	2.22555	2.1095	2.16369	2.1626	2.29274	2.127	2.52812	70.6524	3.31698e-11
Chr_12	1411329	C	T	11	2.24229	2.1232	2.35881	12.0907	0.000506731	2.26759	2.13191	2.22533	2.21805	2.24799	2.19589	2.16894	2.18071	2.31724	2.13237	2.54389	63.8175	6.81935e-10
Chr_12	1411392	T	A	11	2.43451	2.37047	2.49684	3.45748	0.0629663	2.4665	2.42486	2.43585	2.37924	2.41021	2.41031	2.34303	2.36931	2.46377	2.3163	2.65172	37.3682	4.88652e-05
Chr_12	1411394	G	A	11	2.41195	2.34336	2.47815	3.88017	0.0488595	2.44683	2.41351	2.40573	2.34536	2.37923	2.38816	2.30859	2.34068	2.44517	2.29481	2.64169	41.4853	9.25657e-06
Chr_12	1411398	G	T	11	2.41264	2.33976	2.48336	4.44176	0.0350701	2.44347	2.39997	2.40175	2.35081	2.38979	2.39142	2.31654	2.34627	2.45	2.31166	2.63855	38.4519	3.16557e-05
Chr_12	1411405	G	A	11	2.33154	2.26203	2.39941	4.10968	0.0426385	2.3788	2.29187	2.33653	2.28819	2.30733	2.28255	2.21574	2.28591	2.35501	2.21013	2.57285	45.7869	1.56751e-06
Chr_12	1411409	G	T	11	2.32589	2.25494	2.39528	4.29658	0.038189	2.37072	2.29392	2.33499	2.29057	2.29461	2.26282	2.20787	2.28596	2.34597	2.20915	2.57269	47.3342	8.20878e-07
Chr_12	1411414	G	A	11	2.32149	2.25278	2.38863	4.02229	0.0449028	2.36695	2.28965	2.33635	2.28039	2.29607	2.25914	2.19575	2.28242	2.33954	2.20501	2.56396	46.6785	1.08026e-06
Chr_12	1411433	G	A	11	2.25751	2.1867	2.32626	4.21048	0.040175	2.30541	2.23996	2.27541	2.21247	2.23448	2.17666	2.10985	2.22378	2.27513	2.11662	2.51945	57.0261	1.31799e-08
Chr_12	1411440	C	T	11	2.27076	2.20758	2.33246	3.39639	0.0653391	2.32148	2.25258	2.2916	2.23271	2.2481	2.19076	2.12569	2.2294	2.28746	2.11296	2.52622	57.2486	1.19704e-08
Chr_12	1411476	C	A	11	2.28888	2.24254	2.33363	1.78063	0.182071	2.36308	2.29107	2.29825	2.23039	2.25375	2.20085	2.13951	2.24128	2.29202	2.12917	2.52951	55.1588	2.94956e-08
Chr_12	1532513	A	G	11	1.75261	1.64788	1.84863	7.98739	0.00471044	1.53468	1.76683	1.80202	1.84804	1.72073	1.83771	2.01129	1.77515	1.84412	1.87585	1.73292	38.0941	3.65471e-05
Chr_12	1747684	G	C	11	0.423854	0.348677	0.495192	4.49764	0.0339416	0.341212	0.455858	0.292216	0.457399	0.297175	0.418137	0.430892	0.705639	0.665831	0.649109	0.349221	79.011	7.84262e-13
Chr_12	1846303	T	C	11	1.8373	1.90315	1.77397	3.52497	0.0604508	2.01214	1.71712	1.68141	1.85837	1.87275	1.80818	1.85701	1.65629	1.83166	1.69384	1.85381	37.4957	4.64379e-05
Chr_12	2006799	A	G	11	1.62408	1.62209	1.62602	0.00331188	0.954108	1.64359	1.68955	1.60854	1.6487	1.49369	1.58972	1.7469	1.42946	1.57368	1.83844	1.64245	39.7442	1.87956e-05
Chr_12	2089185	C	T	11	1.43339	1.37127	1.49266	3.09029	0.0787608	1.50789	1.40645	1.32194	1.36429	1.40644	1.45195	1.36719	1.37554	1.41677	1.33255	1.65772	41.4609	9.34911e-06
Chr_12	2090847	T	G	11	1.63428	1.47188	1.79031	21.2033	4.13051e-06	1.5993	1.50109	1.62756	1.59907	1.59959	1.67274	1.60415	1.58578	1.69843	1.67473	1.91882	47.44	7.85232e-07
Chr_12	2102272	C	T	11	1.699	1.71399	1.68549	0.159466	0.689649	1.65516	1.75354	1.64677	1.68715	1.7136	1.69131	1.6408	1.75966	1.88928	1.93396	1.53357	46.7274	1.05842e-06
Chr_12	2102288	T	C	11	1.5027	1.46089	1.5409	1.28179	0.257567	1.54427	1.41686	1.53624	1.52984	1.49028	1.48384	1.53694	1.45995	1.33408	1.30222	1.70576	48.7938	4.44331e-07
Chr_12	2102324	G	C	11	1.68635	1.6472	1.72267	1.16068	0.281326	1.72659	1.6064	1.68914	1.68861	1.68867	1.69976	1.71746	1.64655	1.53924	1.49516	1.87068	40.7682	1.24016e-05
Chr_12	2552178	C	A	11	1.50271	1.54912	1.45875	1.69691	0.192693	1.68851	1.51538	1.45597	1.39118	1.46721	1.36096	1.41542	1.47445	1.45986	1.34701	1.61786	40.7298	1.25971e-05
Chr_12	2617144	C	A	11	2.25409	2.12373	2.37163	12.1326	0.000495492	1.99663	2.37174	2.3284	2.32598	2.19739	2.31877	2.2785	2.45136	2.21911	2.38919	2.3179	43.3477	4.30935e-06
Chr_12	2617186	C	T	11	2.17716	2.0298	2.31193	15.9337	6.56015e-05	1.93855	2.23645	2.23123	2.22198	2.14477	2.28585	2.18613	2.41144	2.11892	2.30328	2.27044	44.3779	2.81505e-06
Chr_12	2634128	A	T	11	2.16403	1.95785	2.35524	33.9745	5.58404e-09	2.02723	2.11116	2.11284	2.23335	2.0374	2.10238	2.17366	2.10018	2.13653	2.70776	2.2509	192.047	0
Chr_12	2634129	G	A	11	2.18549	1.98879	2.3673	30.7201	2.98055e-08	2.06908	2.12235	2.14174	2.24053	2.05439	2.11845	2.19398	2.11288	2.16632	2.70656	2.27343	177.738	0
Chr_12	2634134	T	C	11	1.6821	1.54104	1.81189	15.6262	7.71784e-05	1.63394	1.57109	1.53505	1.59471	1.59954	1.68686	1.70892	1.54754	1.51857	2.54102	1.51063	506.336	0
Chr_12	2634138	G	A	11	2.24011	2.1537	2.31866	5.71002	0.0168684	2.21989	2.21906	2.14201	2.14575	2.14404	2.23001	2.30331	2.16002	2.1333	2.74564	2.15547	179.747	0
Chr_12	2659044	G	C	11	1.82495	1.84948	1.80123	0.502659	0.478334	1.69313	1.92055	1.80633	1.93205	1.89415	1.91574	1.74727	1.87034	1.90676	1.76171	1.68207	38.4881	3.11996e-05
Chr_12	3367074	C	T	11	2.57543	2.51245	2.63699	3.37883	0.0660388	2.6053	2.55081	2.55523	2.56458	2.48776	2.64403	2.42152	2.55213	2.52454	2.51948	2.77912	39.815	1.8264e-05
Chr_12	3534540	C	T	11	0.884399	0.932421	0.838535	1.85283	0.173454	1.03003	0.87758	0.696026	0.863731	0.817413	0.840164	0.681882	0.960012	0.896247	1.03004	0.835049	39.8943	1.76862e-05
Chr_12	3567781	T	G	11	1.91736	1.97773	1.85872	3.03469	0.081502	1.84478	2.20933	1.92291	1.86221	1.74752	1.95597	1.85375	1.93231	1.93523	2.13081	1.72797	86.3594	2.80886e-14
Chr_12	3616626	G	C	11	1.99261	1.98263	2.00195	0.075873	0.78297	2.08109	1.87785	2.09696	1.92064	1.97968	2.01514	1.97295	1.93075	1.86915	1.76471	2.16868	52.0726	1.10635e-07
Chr_12	4013118	A	G	11	2.41488	2.37476	2.45136	1.158	0.281881	2.35785	2.33194	2.58984	2.38858	2.54959	2.44831	2.27547	2.42312	2.34272	2.23713	2.52316	42.1958	6.92044e-06
Chr_12	4229656	A	C	11	1.86845	1.89876	1.83942	0.743135	0.388658	1.80142	2.01069	1.82041	1.98561	1.87536	1.79535	1.72574	1.94918	1.94583	1.97771	1.7415	40.7765	1.23599e-05
Chr_12	4230117	T	C	11	1.55761	1.49195	1.61904	3.23949	0.0718829	1.62144	1.38374	1.67736	1.46478	1.50308	1.50921	1.66064	1.55927	1.50664	1.51421	1.74059	40.97	1.1423e-05
Chr_12	4336145	T	C	11	1.77909	1.6097	1.95017	25.1469	5.31262e-07	1.78808	1.7125	1.7232	1.76604	1.68141	1.77102	1.77819	1.7706	1.77781	1.74989	2.22816	101.987	0
Chr_12	4336148	A	G	11	1.7861	1.60761	1.96592	27.7705	1.36591e-07	1.7914	1.71069	1.73094	1.77457	1.68884	1.77919	1.79646	1.77683	1.77943	1.75961	2.25051	108.439	0
Chr_12	4521824	T	C	11	1.30908	1.34736	1.27196	1.20347	0.272629	1.22087	1.53614	1.29568	1.30252	1.28899	1.49759	1.12896	1.14906	1.26012	1.29107	1.25192	59.168	5.20598e-09
Chr_12	5085553	C	T	11	1.81923	1.81618	1.82226	0.00817579	0.927953	1.81759	1.72142	1.84428	1.79372	1.94845	1.80816	2.03745	1.85512	1.57687	1.7868	1.85083	53.196	6.84715e-08
Chr_12	7583793	T	C	11	0.872448	0.866571	0.877906	0.0260123	0.87187	1.00146	0.82201	0.817789	0.827396	0.784747	0.83537	0.7491	0.806815	0.954903	0.692378	1.01813	38.6782	2.89021e-05
Chr_12	11359644	A	T	11	1.59021	1.50369	1.67057	5.57803	0.0181872	1.61005	1.44519	1.57364	1.60233	1.66913	1.54808	1.6118	1.57523	1.55632	1.43452	1.81779	45.3527	1.87812e-06
Chr_12	11359666	C	T	11	1.60952	1.51378	1.69759	6.67141	0.00979714	1.61189	1.45438	1.60869	1.64242	1.67788	1.57174	1.61983	1.6142	1.59068	1.44821	1.83533	44.2051	3.0239e-06
Chr_12	11457879	T	A	11	2.39305	2.39147	2.39455	0.00195393	0.964742	2.42591	2.38143	2.47244	2.43361	2.35168	2.36345	2.45596	2.31381	2.18937	2.21822	2.5408	43.7383	3.66762e-06
Chr_12	11460425	A	G	11	2.51874	2.51115	2.52569	0.0422416	0.83716	2.56484	2.45218	2.67622	2.54887	2.46542	2.48429	2.50097	2.39541	2.32544	2.446	2.66004	41.1699	1.05289e-05
Chr_12	12375007	C	G	11	2.45159	2.4469	2.4559	0.0160516	0.899182	2.43421	2.64773	2.36106	2.3978	2.3767	2.3695	2.41886	2.51594	2.53203	2.6947	2.40049	41.1158	1.07636e-05
Chr_12	12915467	G	A	11	0.701742	0.86313	0.543754	21.8033	3.02078e-06	0.966886	0.753336	0.612869	0.624128	0.557083	0.538005	0.587096	0.732172	0.617321	0.724202	0.585758	51.7758	1.25548e-07
Chr_12	13022878	G	T	11	0.48638	0.373707	0.598002	11.0541	0.000884919	0.429463	0.43425	0.339387	0.505604	0.53712	0.560005	0.648185	0.425332	0.484764	0.442462	0.682071	40.0016	1.69338e-05
Chr_12	13023362	A	G	11	0.496676	0.398466	0.593232	8.24801	0.00407967	0.450095	0.501717	0.418009	0.530083	0.486548	0.465585	0.674845	0.492132	0.45487	0.415182	0.708566	38.1267	3.60715e-05
Chr_12	13023642	G	A	11	0.486936	0.376358	0.596146	10.5684	0.0011504	0.40874	0.454202	0.482705	0.524066	0.44101	0.54185	0.663974	0.494016	0.444519	0.404698	0.693476	37.5625	4.52162e-05
Chr_12	13023961	T	C	11	0.472419	0.358698	0.585126	11.2601	0.00079192	0.439218	0.369102	0.435855	0.480759	0.441207	0.498945	0.690529	0.491999	0.434413	0.442118	0.680215	39.0048	2.53392e-05
Chr_12	13023962	A	G	11	0.47066	0.360709	0.579562	10.5068	0.00118939	0.437751	0.369779	0.435889	0.481536	0.43213	0.503264	0.697015	0.481172	0.43018	0.441439	0.671121	38.7922	2.76057e-05
Chr_12	13024054	C	G	11	0.4721	0.351158	0.592185	12.8385	0.000339551	0.451836	0.326134	0.428557	0.469631	0.460999	0.506377	0.665553	0.509111	0.445235	0.425286	0.697318	43.9902	3.30508e-06
Chr_12	13026428	T	C	11	0.477735	0.415125	0.540234	3.49082	0.0617102	0.471031	0.477704	0.413572	0.508897	0.417514	0.465881	0.679104	0.437948	0.387022	0.413173	0.654494	37.68	4.31407e-05
Chr_12	13027176	A	G	11	0.465983	0.390695	0.541198	5.03014	0.0249099	0.452966	0.452838	0.450999	0.474402	0.357201	0.4769	0.629484	0.474565	0.453857	0.348662	0.655477	38.1826	3.52721e-05
Chr_12	13031453	G	A	11	0.501889	0.401	0.600664	8.68338	0.00321125	0.45427	0.5185	0.466246	0.552344	0.426164	0.486846	0.660925	0.445618	0.442103	0.439113	0.735851	44.8547	2.30994e-06
Chr_12	13031461	T	A	11	0.500322	0.414947	0.584229	6.2863	0.0121675	0.458869	0.508649	0.493665	0.551421	0.445123	0.467301	0.649813	0.448132	0.429616	0.433105	0.711411	38.6259	2.95166e-05
Chr_12	13031871	T	A	11	0.555242	0.473449	0.63475	5.58153	0.0181508	0.542463	0.578005	0.540063	0.526794	0.464935	0.568922	0.660411	0.520672	0.508374	0.449684	0.778131	39.2814	2.26635e-05
Chr_12	13162785	A	T	11	0.552089	0.625969	0.4815	4.37806	0.0364043	0.500941	0.917634	0.425834	0.503408	0.468667	0.70001	0.520956	0.536419	0.439847	0.399491	0.49072	77.943	1.26876e-12
Chr_12	13162787	A	G	11	0.556841	0.63101	0.485969	4.41497	0.0356249	0.513995	0.909801	0.434864	0.505576	0.471057	0.694494	0.52592	0.544368	0.444518	0.415231	0.496109	72.032	1.79375e-11
Chr_12	13266065	G	A	11	0.952924	0.942842	0.962988	0.0904877	0.763558	0.944829	1.04374	0.927748	0.879089	0.83354	0.938711	0.927768	1.12762	1.08807	1.11549	0.872366	45.771	1.57792e-06
Chr_12	13282438	C	G	11	1.29508	1.3138	1.27722	0.285064	0.593401	1.30715	1.38565	1.34247	1.15585	1.13001	1.22036	1.25716	1.59998	1.46458	1.49341	1.13122	103.332	0
Chr_12	13282440	C	T	11	1.30225	1.31942	1.28597	0.235386	0.627559	1.33148	1.3681	1.34307	1.16254	1.13476	1.22652	1.26957	1.5945	1.47674	1.47598	1.1582	91.6995	2.44249e-15
Chr_12	13403201	G	C	11	2.09516	2.05217	2.13781	1.63025	0.201669	2.11939	2.11161	2.0374	2.07954	2.04594	2.07346	2.22183	2.15711	1.92695	2.02831	2.26534	39.3526	2.20211e-05
Chr_12	13403549	A	C	11	2.07497	1.97528	2.17356	8.63761	0.00329293	2.07866	2.04313	1.96598	2.08481	1.97513	2.09213	2.19092	2.15331	1.99263	2.07986	2.29212	42.9182	5.14334e-06
Chr_12	13403568	T	G	11	2.0773	1.99469	2.15859	5.85153	0.0155636	2.09874	2.01876	1.9882	2.08675	1.97226	2.1103	2.1838	2.1654	1.96016	2.07484	2.27298	41.9618	7.61691e-06
Chr_12	13524354	C	T	11	2.08944	2.03546	2.14228	2.49883	0.113931	2.13646	2.10244	2.05415	2.0303	2.04009	2.08136	2.0037	2.0456	2.09512	1.93132	2.3126	43.7396	3.66568e-06
Chr_12	13660464	A	G	11	2.41318	2.35571	2.46868	2.70908	0.0997786	2.27656	2.64407	2.3214	2.47752	2.37338	2.43589	2.26787	2.42995	2.51834	2.50749	2.43882	39.5147	2.06242e-05
Chr_12	13759371	T	A	11	2.39797	2.44839	2.34948	2.06662	0.150555	2.56009	2.23742	2.45853	2.31742	2.3406	2.36139	2.49532	2.4318	2.19727	2.37537	2.42545	38.8007	2.75113e-05
Chr_12	13760258	A	G	11	0.785639	0.755451	0.81462	0.745018	0.388058	0.652085	0.979451	0.703692	0.794093	0.875755	0.833989	0.670818	0.72247	0.935284	0.827998	0.747679	38.7737	2.78121e-05
Chr_12	13760273	A	C	11	0.789981	0.772832	0.80645	0.240678	0.623717	0.662835	0.989649	0.728566	0.762693	0.893966	0.824358	0.700846	0.768103	0.946085	0.833581	0.71983	39.2935	2.25527e-05
Chr_12	13760370	G	C	11	0.79447	0.790965	0.79782	0.00999163	0.920378	0.672995	1.00073	0.690857	0.846899	0.863895	0.809911	0.727234	0.771208	1.00824	0.721135	0.719579	49.0754	3.94568e-07
Chr_12	13760473	C	T	11	0.800354	0.767384	0.83191	0.880185	0.348151	0.651151	0.975752	0.683485	0.8607	0.871127	0.868539	0.782218	0.747876	1.00388	0.787209	0.743661	44.2297	2.99322e-06
Chr_12	13761113	G	A	11	2.43168	2.46597	2.39819	0.989931	0.319759	2.5482	2.2191	2.54845	2.39729	2.4432	2.38309	2.44831	2.51891	2.26089	2.35322	2.463	40.859	1.19514e-05
Chr_12	13761419	A	T	11	2.49265	2.52436	2.46306	0.754632	0.385014	2.65331	2.21894	2.5944	2.44132	2.49643	2.39739	2.53889	2.53768	2.35959	2.48706	2.52833	44.0112	3.27639e-06
Chr_12	13767486	G	A	11	2.41265	2.4296	2.39642	0.231601	0.63034	2.51394	2.27173	2.48002	2.43237	2.36043	2.27861	2.50161	2.51605	2.23959	2.40062	2.47086	38.4069	3.22335e-05
Chr_12	13799411	A	G	11	0.454281	0.321777	0.579823	13.7771	0.000205834	0.266699	0.579598	0.308464	0.433662	0.419239	0.401765	0.442807	0.829673	0.838487	0.803838	0.35948	150.329	0
Chr_12	13904585	G	A	11	0.492244	0.41098	0.570439	5.32964	0.0209658	0.485314	0.588686	0.295952	0.41225	0.382951	0.407439	0.445059	0.772019	0.739338	0.626282	0.536991	77.9476	1.2661e-12
Chr_12	13904586	C	G	11	0.483537	0.403934	0.560384	5.16177	0.0230893	0.476285	0.580166	0.293578	0.397603	0.377699	0.402658	0.442248	0.765635	0.726852	0.609348	0.526659	76.5946	2.32636e-12
Chr_12	14011271	A	G	11	2.16818	2.1757	2.16078	0.0482567	0.826125	2.20448	2.30112	2.08083	2.04967	2.15622	2.14597	2.34951	1.98644	2.19714	2.09101	2.22881	38.5021	3.10244e-05
Chr_12	14697519	A	G	11	0.566925	0.509499	0.622935	2.75866	0.0967294	0.500346	0.669884	0.571857	0.494556	0.465072	0.526712	0.613291	0.687673	0.792961	0.669888	0.559965	39.0885	2.44986e-05
Chr_12	14796375	T	C	11	0.475669	0.458693	0.492623	0.258113	0.61142	0.518118	0.582025	0.305681	0.423782	0.317914	0.469649	0.544702	0.476372	0.585728	0.633967	0.470648	47.1075	9.02679e-07
Chr_12	15085810	C	A	11	2.21096	2.27809	2.14427	3.97733	0.0461166	2.2896	2.29164	2.24595	2.08052	2.03736	2.298	2.14006	2.27857	2.06718	2.17191	2.17251	38.3246	3.33169e-05
Chr_12	15307268	G	A	11	1.8475	1.88893	1.80738	1.42285	0.232934	1.96241	1.66178	1.83652	1.74842	1.89459	1.86129	2.01322	1.97997	1.74756	1.74691	1.8109	40.2458	1.53362e-05
Chr_12	15442333	G	A	11	0.58166	0.751175	0.414154	24.7279	6.60212e-07	0.862573	0.46636	0.479345	0.595416	0.588798	0.482673	0.383388	0.420577	0.481159	0.455427	0.497929	51.578	1.36584e-07
Chr_12	15442348	T	C	11	0.644538	0.854894	0.440345	36.2593	1.72731e-09	0.946367	0.54046	0.551794	0.659799	0.677084	0.546959	0.421109	0.476789	0.533884	0.487224	0.508004	60.404	3.03913e-09
Chr_12	15510381	C	A	11	1.23564	1.16414	1.3058	4.35808	0.0368338	1.17202	1.1636	1.31233	1.23642	1.36071	1.12999	1.4045	1.08203	1.31922	1.28495	1.3216	40.3723	1.45681e-05
Chr_12	15567997	G	A	11	1.87177	1.84276	1.89999	0.694638	0.404591	1.9897	1.745	1.86076	1.83571	1.79477	1.89099	1.66387	1.83289	1.88856	1.75389	2.05126	45.5244	1.74861e-06
Chr_12	15568007	G	C	11	1.90908	1.87834	1.93903	0.783545	0.376059	2.02711	1.77901	1.91279	1.86369	1.83495	1.92564	1.71496	1.85714	1.93098	1.76246	2.10147	50.0984	2.56014e-07
Chr_12	15568011	C	A	11	1.9242	1.88742	1.96002	1.12176	0.289539	2.04243	1.78564	1.92093	1.87362	1.85736	1.9447	1.72326	1.87799	1.9471	1.77503	2.12603	53.4105	6.24667e-08
Chr_12	15568012	A	T	11	1.9033	1.86506	1.94046	1.20679	0.27197	2.01483	1.76592	1.9093	1.85717	1.84026	1.92677	1.68923	1.85782	1.92728	1.75107	2.10574	54.2271	4.40176e-08
Chr_12	15568054	G	A	11	1.90381	1.84596	1.95932	2.66795	0.102388	1.97191	1.8182	1.88241	1.81682	1.91188	1.95003	1.6944	1.8458	1.89293	1.77353	2.12292	50.2837	2.36683e-07
Chr_12	15568058	G	T	11	1.59728	1.53325	1.65855	3.23875	0.0719153	1.70905	1.42524	1.57853	1.51216	1.60038	1.62021	1.43812	1.51991	1.56879	1.43047	1.86004	68.3988	9.0261e-11
Chr_12	15568060	G	A	11	1.55585	1.49838	1.61071	2.59355	0.1073	1.68069	1.37606	1.52776	1.46984	1.56612	1.58128	1.35794	1.47101	1.52291	1.40538	1.81271	70.6842	3.27036e-11
Chr_12	15568099	C	A	11	1.37325	1.31055	1.43294	3.07402	0.0795527	1.47538	1.20604	1.38006	1.28083	1.37567	1.42577	1.19804	1.27712	1.34513	1.21172	1.62808	69.0091	6.88529e-11
Chr_12	15568100	C	T	11	1.35062	1.28766	1.41045	3.08372	0.0790795	1.46121	1.17431	1.35183	1.25996	1.34358	1.39939	1.17249	1.26416	1.32482	1.18422	1.60989	70.9847	2.86076e-11
Chr_12	15991059	T	C	11	1.12511	1.12882	1.12158	0.0109207	0.916771	1.09811	1.15139	1.35605	1.10042	1.02627	0.983611	0.89005	1.40201	1.09842	1.32327	1.0637	82.9408	1.32783e-13
Chr_12	15991061	A	G	11	1.62801	1.63194	1.62425	0.012443	0.911182	1.6042	1.65806	1.73901	1.54839	1.57219	1.57979	1.57259	1.87192	1.6334	1.75492	1.54742	37.8967	3.95552e-05
Chr_12	15991062	T	C	11	1.62621	1.62641	1.62603	3.02609e-05	0.995611	1.59993	1.651	1.74432	1.54664	1.56962	1.56616	1.58491	1.88155	1.62974	1.7619	1.5474	41.041	1.10971e-05
Chr_12	15991077	C	T	11	1.06044	1.0615	1.0594	0.000956921	0.975322	1.04825	1.08338	1.25392	1.06371	0.945548	0.930858	0.8859	1.30404	1.00796	1.19471	1.03865	63.8613	6.68923e-10
Chr_12	16520827	A	T	11	0.544041	0.551816	0.536356	0.052523	0.81873	0.571393	0.487514	0.707136	0.471087	0.482145	0.437232	0.622397	0.762546	0.582846	0.508824	0.515345	41.2528	1.01786e-05
Chr_12	16547008	T	G	11	2.22421	2.24374	2.20509	0.32621	0.5679	2.23816	2.11669	2.38014	2.26051	2.16182	2.23376	2.09366	2.34326	2.03766	2.37594	2.16492	50.7949	1.90535e-07
Chr_12	16547009	T	G	11	2.22485	2.23536	2.21456	0.0942842	0.7588	2.23664	2.1113	2.3736	2.25371	2.15871	2.23594	2.1015	2.34949	2.05951	2.37682	2.17549	46.8345	1.01203e-06
Chr_12	16676972	G	C	11	0.4381	0.358891	0.517362	5.60203	0.0179397	0.356418	0.542073	0.400793	0.33001	0.36955	0.385627	0.429728	0.723563	0.63535	0.719211	0.393178	82.4672	1.64646e-13
Chr_12	16804676	G	A	11	1.48841	1.31869	1.64823	22.31	2.31997e-06	1.33982	1.36066	1.57442	1.56539	1.51986	1.53608	1.53313	1.49179	1.53385	1.37853	1.72804	45.4577	1.79786e-06
Chr_12	16806773	A	C	11	0.749932	0.82776	0.675418	4.86461	0.0274129	0.705933	0.909169	0.769763	0.754908	0.677799	0.826072	0.713176	0.816675	0.827794	0.812698	0.530821	44.3945	2.79579e-06
Chr_12	16806779	T	C	11	2.42428	2.34407	2.502	5.34107	0.0208286	2.45715	2.28476	2.38864	2.41995	2.50269	2.3498	2.46737	2.3592	2.36506	2.37533	2.63669	41.1063	1.08055e-05
Chr_12	16806783	A	C	11	0.739948	0.803883	0.67775	3.42639	0.0641623	0.708326	0.886282	0.768452	0.723747	0.636937	0.798579	0.722972	0.83007	0.789649	0.83468	0.550726	40.9874	1.13422e-05
Chr_12	16806830	G	T	11	2.42937	2.34763	2.50955	5.72912	0.0166859	2.445	2.26571	2.4069	2.41253	2.53433	2.38615	2.53404	2.39825	2.37295	2.32499	2.62878	45.5927	1.69957e-06
Chr_12	16806836	C	G	11	2.43745	2.367	2.50628	4.21423	0.0400863	2.46698	2.27669	2.40132	2.43108	2.52517	2.38716	2.53442	2.4097	2.39463	2.3231	2.62137	40.477	1.39614e-05
Chr_12	16806882	A	G	11	2.44426	2.38462	2.50205	2.95308	0.085714	2.47403	2.30569	2.4038	2.44726	2.53007	2.39164	2.54522	2.43904	2.37058	2.30413	2.61878	39.5002	2.07451e-05
Chr_12	16865427	A	G	11	1.04871	0.993389	1.10077	2.36424	0.124144	0.934867	1.20116	0.935654	1.04324	1.00087	1.147	0.999675	1.35372	1.00905	1.12081	1.04249	47.3565	8.13239e-07
Chr_12	16865429	C	T	11	1.04592	0.989273	1.09908	2.45998	0.11678	0.931302	1.19761	0.933781	1.02685	0.997509	1.15828	0.985231	1.36243	1.0073	1.10997	1.04021	50.5981	2.07139e-07
Chr_12	16902389	A	G	11	0.907037	0.946309	0.868552	1.31915	0.250745	0.898592	0.999407	0.822093	0.910527	0.81459	0.897774	0.852358	1.13541	1.03728	1.01071	0.721461	58.2366	7.80181e-09
Chr_12	17016714	T	G	11	2.37312	2.36056	2.38563	0.138322	0.709955	2.51426	2.21967	2.30445	2.33891	2.28218	2.37124	2.44529	2.27477	2.37611	2.25305	2.51771	40.5369	1.36253e-05
Chr_12	17039449	C	G	11	1.40372	1.36927	1.43772	1.03578	0.308805	1.3651	1.40647	1.32243	1.46335	1.33052	1.33554	1.33785	1.7023	1.50479	1.57473	1.32739	57.6775	9.94139e-09
Chr_12	17039450	G	C	11	1.41567	1.37672	1.45408	1.32164	0.250298	1.37037	1.42678	1.32639	1.46895	1.33993	1.35164	1.35031	1.72482	1.52659	1.59708	1.33632	62.2551	1.35331e-09
Chr_12	17039451	G	C	11	1.43016	1.39105	1.46878	1.33806	0.247376	1.38122	1.45636	1.33858	1.48524	1.35951	1.35331	1.36033	1.73803	1.54465	1.60726	1.35373	63.2425	8.77828e-10
Chr_12	17130640	C	A	11	1.28416	1.22614	1.33871	2.58136	0.108129	1.18484	1.35675	1.39202	1.13746	1.37459	1.40402	1.0967	1.23111	1.32537	1.3193	1.34182	38.1892	3.51792e-05
Chr_12	17170825	C	T	11	1.51311	1.45931	1.56473	2.33477	0.126514	1.4988	1.54742	1.3702	1.48601	1.68471	1.42172	1.39956	1.58197	1.52553	1.42012	1.64585	41.2088	1.0363e-05
Chr_12	17267289	G	C	11	0.90221	0.868252	0.935772	1.0055	0.315983	0.828552	1.02651	0.886717	0.826766	0.801436	0.890618	0.996302	1.10853	1.06216	1.02931	0.82152	50.2034	2.44879e-07
Chr_12	17277717	C	G	11	0.639866	0.813312	0.474143	24.0865	9.21056e-07	0.912079	0.61588	0.580561	0.662395	0.448722	0.576357	0.431949	0.457549	0.56811	0.703824	0.516009	57.5766	1.03858e-08
Chr_12	17325464	C	T	11	0.487858	0.446499	0.528517	1.46376	0.226332	0.439763	0.560405	0.44252	0.472503	0.421722	0.440208	0.397894	0.75243	0.593399	0.627796	0.455567	41.1002	1.08325e-05
Chr_12	17663333	T	C	11	0.794443	0.714941	0.870013	5.01265	0.0251628	0.698654	0.888413	0.662025	0.824775	0.730392	0.744554	0.812645	0.956678	1.01328	0.974407	0.778604	45.9118	1.488e-06
Chr_12	17713892	C	A	11	2.57603	2.6598	2.49649	5.52224	0.0187762	2.86068	2.3928	2.42225	2.44258	2.46998	2.507	2.48395	2.56401	2.66937	2.5687	2.55214	54.4762	3.95532e-08
Chr_12	17914852	T	C	11	0.638135	0.560616	0.710254	4.55608	0.0328021	0.556451	0.749413	0.709925	0.603328	0.417035	0.624604	0.519498	0.870308	0.665348	0.817559	0.695672	54.7694	3.48726e-08
Chr_12	18174829	G	A	11	1.27509	1.1816	1.36586	7.30503	0.00687618	1.06297	1.45987	1.1751	1.35863	1.22137	1.29541	1.36483	1.46583	1.43609	1.52998	1.19619	73.8051	8.12372e-12
Chr_12	18208077	G	A	11	0.757195	0.946822	0.574226	29.0118	7.19399e-08	1.09157	0.704441	0.683533	0.671905	0.65548	0.57408	0.595329	0.707052	0.65095	0.680597	0.668649	56.2263	1.86192e-08
Chr_12	18250846	A	T	11	1.30279	1.27345	1.33203	0.758479	0.383805	1.40081	1.20803	1.16172	1.29865	1.35736	1.20651	1.35812	1.25227	1.21539	1.26904	1.46444	39.55	2.03318e-05
Chr_12	18254378	T	A	11	1.8824	1.91765	1.84879	0.974636	0.323527	1.79192	1.96636	1.91183	1.90405	1.89447	1.98148	1.84989	1.96533	1.95204	1.99916	1.68305	37.9672	3.84541e-05
Chr_12	18254386	A	G	11	1.88073	1.91716	1.846	1.04372	0.306957	1.78901	1.98003	1.9126	1.88615	1.87458	1.99483	1.86505	1.95683	1.96079	1.9774	1.68191	39.2148	2.32806e-05
Chr_12	18254459	T	G	11	1.31364	1.26583	1.3593	1.81739	0.177624	1.39299	1.23026	1.2771	1.30196	1.34296	1.2006	1.27397	1.20983	1.26232	1.22836	1.52649	41.6326	8.71576e-06
Chr_12	18254866	G	T	11	1.31837	1.28708	1.34811	0.769609	0.380338	1.40382	1.24064	1.2188	1.33591	1.30424	1.335	1.22972	1.19661	1.2221	1.18765	1.51024	40.6657	1.29298e-05
Chr_12	18255130	T	C	11	1.30131	1.24032	1.36091	3.13597	0.076583	1.34639	1.3059	1.25719	1.24821	1.25304	1.27489	1.26611	1.19631	1.23293	1.2484	1.52648	37.6436	4.37725e-05
Chr_12	18255144	G	A	11	1.39914	1.32588	1.46909	4.26527	0.0388992	1.44465	1.39305	1.35983	1.3476	1.32558	1.36192	1.39598	1.30151	1.31511	1.35382	1.64426	42.6047	5.85097e-06
Chr_12	18255145	A	G	11	1.39913	1.32427	1.47055	4.44284	0.0350478	1.43689	1.39611	1.34711	1.33742	1.34886	1.36986	1.40428	1.30462	1.31611	1.36262	1.63632	39.1188	2.4201e-05
Chr_12	18255200	A	C	11	1.31477	1.27263	1.35549	1.45403	0.227882	1.37744	1.32104	1.27008	1.27444	1.27622	1.25078	1.29538	1.2368	1.22941	1.20723	1.52705	37.3621	4.89835e-05
Chr_12	18255318	A	G	11	1.37018	1.3399	1.39921	0.733912	0.391618	1.44779	1.28475	1.33411	1.38038	1.36208	1.30296	1.40834	1.29855	1.28163	1.20883	1.55818	37.6564	4.35489e-05
Chr_12	18255329	T	A	11	1.95668	1.97947	1.93466	0.424888	0.514508	1.8884	2.06093	1.98996	1.9127	1.92881	2.01621	1.92066	2.02472	2.04544	2.14566	1.78556	39.8674	1.78801e-05
Chr_12	18256529	T	C	11	1.20899	1.17808	1.23859	0.762475	0.382555	1.33239	1.0558	1.17748	1.19482	1.12834	1.14888	1.22112	1.21213	1.11894	1.13132	1.38861	37.9114	3.93231e-05
Chr_12	18296617	G	T	11	1.66181	1.71245	1.61149	2.28549	0.130589	1.84703	1.56993	1.59792	1.6133	1.63811	1.60311	1.64075	1.56709	1.56876	1.48598	1.76731	39.3458	2.20811e-05
Chr_12	18296655	T	A	11	1.64375	1.68099	1.60654	1.24484	0.264541	1.81455	1.62009	1.56128	1.57682	1.58037	1.58985	1.59751	1.57153	1.55488	1.48883	1.77316	38.1342	3.5963e-05
Chr_12	18297610	C	T	11	1.71563	1.74278	1.68827	0.670016	0.413046	1.87132	1.62736	1.69381	1.68296	1.59653	1.73446	1.58334	1.63488	1.69131	1.5712	1.82826	38.5469	3.04699e-05
Chr_12	18310764	C	A	11	0.525792	0.435646	0.613508	6.77275	0.00925603	0.4337	0.618075	0.541668	0.484158	0.405369	0.429132	0.635715	0.770925	0.686124	0.666711	0.560704	50.5904	2.07813e-07
Chr_12	18362068	C	G	11	0.516813	0.543093	0.491626	0.553119	0.457046	0.51012	0.572437	0.511059	0.420093	0.459132	0.536094	0.484405	0.686145	0.578997	0.758855	0.35632	46.7272	1.05848e-06
Chr_12	18657129	T	C	11	1.56444	1.61993	1.51081	2.50582	0.113426	1.43824	1.99204	1.56463	1.44503	1.49173	1.63328	1.44593	1.58116	1.49217	1.50668	1.4942	89.9173	5.55112e-15
Chr_13	54171	A	G	11	0.896612	0.844229	0.947289	2.22683	0.135632	0.896933	0.958818	0.870294	0.880062	0.783914	0.966977	0.677284	0.798126	0.894416	0.992893	1.03288	37.4706	4.69072e-05
Chr_13	101219	G	A	11	1.72187	1.81094	1.63758	6.11648	0.0133927	1.6688	1.93764	1.78037	1.77097	1.71147	1.73087	1.58708	1.68465	1.78045	1.75469	1.53301	39.1317	2.40752e-05
Chr_13	133379	C	T	11	1.3816	1.2887	1.46651	6.25467	0.0123866	1.45089	1.24596	1.26478	1.39764	1.33173	1.35162	1.33126	1.40655	1.3914	1.30814	1.61548	41.8757	7.89023e-06
Chr_13	189439	A	G	11	1.20213	1.34233	1.06863	15.6049	7.80505e-05	1.45755	1.15235	1.19036	1.10389	1.1181	1.15953	1.19124	0.977375	1.05353	1.17604	1.1634	41.7664	8.25138e-06
Chr_13	347928	G	A	11	1.17812	1.20991	1.14757	0.817782	0.365829	1.24147	1.13736	1.24459	1.14839	1.03562	1.1114	1.20348	1.34347	1.06676	1.40425	1.09843	47.3112	8.28824e-07
Chr_13	347940	A	C	11	1.18398	1.21803	1.1514	0.928793	0.335177	1.23126	1.16442	1.26662	1.14542	1.08959	1.09154	1.19287	1.34815	1.08226	1.40621	1.09553	43.2914	4.41051e-06
Chr_13	424082	T	G	11	1.46086	1.50163	1.4227	1.27577	0.258686	1.40983	1.68654	1.45703	1.43965	1.38366	1.50086	1.33075	1.51909	1.37172	1.65258	1.35836	43.5611	3.94616e-06
Chr_13	550494	T	C	11	0.670245	0.837603	0.508237	23.1478	1.50012e-06	0.954019	0.583776	0.620361	0.649979	0.586385	0.557467	0.527667	0.600196	0.606345	0.603692	0.559984	39.7677	1.86173e-05
Chr_13	601738	G	A	11	0.732807	0.781694	0.68553	1.95609	0.161932	0.747714	0.718159	0.704692	0.681136	0.791178	0.73842	0.650215	0.961954	0.777239	0.790606	0.564951	38.1326	3.5987e-05
Chr_13	720781	C	T	11	2.2105	2.21241	2.20863	0.00309972	0.955601	2.08587	2.41283	2.25015	2.25305	2.12118	2.20207	2.11333	2.32539	2.1471	2.43533	2.10741	59.4935	4.51856e-09
Chr_13	855761	G	T	11	1.26076	1.12183	1.3907	14.6862	0.000126975	1.23753	1.19681	1.1981	1.27759	1.15949	1.24775	1.22882	1.25098	1.36668	1.26247	1.5053	39.0088	2.52988e-05
Chr_13	1479409	T	A	11	1.66507	1.7542	1.58218	6.05855	0.0138391	1.74134	1.62272	1.58291	1.72829	1.73231	1.74898	1.78223	1.57086	1.421	1.50041	1.61985	46.4355	1.19579e-06
Chr_13	4901368	C	A	11	0.952494	0.909679	0.993502	1.48884	0.222397	0.910739	1.05777	0.976702	0.971885	0.873366	0.812509	0.944863	1.05863	0.902652	1.15681	0.998328	38.2959	3.37033e-05
Chr_13	4901375	A	G	11	1.03258	0.993009	1.06982	1.21837	0.269681	0.987194	1.15774	1.06129	1.05275	0.936461	0.887946	1.03948	1.14733	0.97088	1.23698	1.07298	40.845	1.20196e-05
Chr_13	5064923	A	T	11	1.87251	1.7393	2.00151	14.6909	0.000126655	1.80206	1.81265	1.9022	1.87424	1.89095	1.91622	1.79101	1.84323	1.85677	1.86456	2.12591	37.6678	4.33507e-05
Chr_13	5414867	C	T	11	2.33136	2.36349	2.30077	0.816873	0.366096	2.47097	2.23171	2.34817	2.22608	2.3773	2.15806	2.45948	2.38888	2.19761	2.36592	2.36437	42.4559	6.21978e-06
Chr_13	5415193	C	T	11	2.32177	2.36162	2.28352	1.29081	0.255898	2.49262	2.20467	2.26235	2.25544	2.34497	2.16002	2.47988	2.38706	2.19304	2.27315	2.36795	45.5701	1.71564e-06
Chr_13	5415618	A	G	11	0.90505	0.872019	0.936919	0.900188	0.342731	0.780297	0.999178	0.957811	0.940303	0.888457	1.03501	0.772478	0.804097	1.09307	0.797763	0.906377	44.3386	2.86126e-06
Chr_13	5415684	A	G	11	2.25594	2.29901	2.21431	1.53754	0.214984	2.39927	2.1781	2.20427	2.16575	2.26711	2.14181	2.36149	2.35364	2.08118	2.36447	2.24455	41.7472	8.31654e-06
Chr_13	5415851	T	C	11	2.29007	2.3237	2.25741	0.948661	0.33006	2.41254	2.22312	2.28346	2.24216	2.24233	2.15402	2.46209	2.40878	2.16605	2.24538	2.31899	37.4986	4.63844e-05
Chr_13	5416098	T	C	11	1.00856	0.969153	1.04598	1.23858	0.265745	0.932213	0.985576	1.02354	1.05772	1.02237	1.14759	0.804825	0.864694	1.16209	1.0516	1.00512	40.0342	1.67113e-05
Chr_13	5416141	T	C	11	1.04036	0.980124	1.0966	2.77901	0.095507	0.930968	1.03487	1.04962	1.09536	1.09089	1.16589	0.817552	0.903587	1.19524	1.12595	1.05045	41.7929	8.16247e-06
Chr_13	5416142	T	G	11	1.04121	0.975285	1.1028	3.33237	0.0679291	0.932824	1.03858	1.04694	1.08659	1.08475	1.16433	0.818344	0.909877	1.20291	1.13525	1.05956	41.4253	9.48617e-06
Chr_13	5474444	C	G	11	2.05306	1.93461	2.17109	11.946	0.000547662	2.07023	1.87944	2.04935	2.09791	2.06639	1.99588	2.0344	1.98637	2.08406	1.99861	2.35017	57.9477	8.84315e-09
Chr_13	6206106	G	A	11	0.947485	0.900396	0.991185	1.66406	0.197056	0.842526	1.10279	0.926227	0.924101	0.905196	0.948527	0.742313	1.15793	1.09166	1.03928	0.919991	44.6647	2.4995e-06
Chr_13	9889016	T	C	11	0.706721	0.694827	0.718618	0.126451	0.72214	0.622863	0.808652	0.718403	0.639254	0.811637	0.721191	0.702669	0.648024	0.903606	0.596185	0.675296	37.646	4.37303e-05
Chr_13	9889118	T	C	11	0.700951	0.724186	0.678073	0.464566	0.495498	0.661807	0.807754	0.699526	0.609288	0.826998	0.694822	0.752605	0.613139	0.855108	0.525275	0.655075	42.1785	6.96974e-06
Chr_13	9890832	C	A	11	2.45124	2.39892	2.50211	2.27662	0.131338	2.52377	2.30204	2.49378	2.44502	2.32037	2.48377	2.40802	2.43953	2.32209	2.53699	2.6125	41.3796	9.66495e-06
Chr_13	10536661	C	T	11	2.20695	2.24704	2.16781	1.36475	0.242716	2.22187	2.23338	2.13398	2.18661	2.20344	2.22993	2.14395	2.2789	2.24681	2.40493	2.03766	37.7068	4.26798e-05
Chr_13	10536707	T	A	11	1.41319	1.3449	1.47998	3.9795	0.0460573	1.38068	1.35459	1.46223	1.43132	1.46354	1.40515	1.45257	1.35067	1.3719	1.24622	1.61067	38.9364	2.60478e-05
Chr_13	10747323	C	G	11	2.10215	2.01411	2.18719	6.35794	0.0116857	2.04773	1.95128	2.13642	2.19794	2.17049	2.09737	2.18908	2.13466	2.03535	1.95896	2.27789	41.5873	8.8785e-06
Chr_13	10747420	T	C	11	1.94322	1.85627	2.02975	6.71981	0.00953478	1.85734	1.83871	1.98181	2.01411	2.01228	1.984	2.04406	1.96583	1.92916	1.78438	2.10028	37.7106	4.26147e-05
Chr_13	10796548	G	A	11	1.51165	1.46933	1.55243	1.49928	0.220783	1.46823	1.5153	1.44321	1.62439	1.45589	1.45655	1.49485	1.4746	1.54413	1.82843	1.46707	55.1245	2.99339e-08
Chr_13	10798023	T	C	11	2.08505	2.08915	2.08112	0.0134525	0.907664	2.03923	2.11538	1.934	2.0462	2.15125	2.22121	2.19856	2.05391	2.21706	2.09653	1.96675	38.814	2.73645e-05
Chr_13	10963959	T	C	11	2.17645	2.05661	2.2937	12.1874	0.00048114	2.14949	2.06467	2.16368	2.16287	2.19568	2.19259	2.08055	2.36321	2.03829	2.30103	2.37801	50.8573	1.85552e-07
Chr_13	10963992	G	A	11	2.25538	2.13874	2.36988	11.7021	0.000624289	2.20967	2.17196	2.27552	2.25851	2.2738	2.25153	2.15751	2.4287	2.12306	2.34831	2.45991	46.4169	1.20513e-06
Chr_13	10964031	G	A	11	2.19966	2.10743	2.28896	7.06881	0.00784372	2.17788	2.03764	2.24001	2.22574	2.24991	2.17604	2.1299	2.39819	2.08335	2.26101	2.3467	42.1094	7.1699e-06
Chr_13	10964090	C	A	11	2.29294	2.18683	2.39348	8.84055	0.0029461	2.29506	2.1084	2.30963	2.3035	2.34584	2.26405	2.21809	2.46557	2.15574	2.32402	2.49441	50.7944	1.90578e-07
Chr_13	10964095	A	C	11	0.97864	1.06709	0.895114	6.08821	0.0136087	0.964956	1.14255	0.964754	0.975406	0.964857	0.984159	1.10998	0.803771	1.07723	0.934748	0.814008	39.4535	2.11408e-05
Chr_13	10964103	A	G	11	0.998947	1.10613	0.896653	9.20329	0.0024158	0.996817	1.18666	0.984061	0.985715	0.960163	1.01587	1.10123	0.816266	1.11178	0.953392	0.804987	49.4347	3.39018e-07
Chr_13	10964161	C	G	11	2.3048	2.20064	2.40437	8.76267	0.00307458	2.31508	2.15247	2.28254	2.31341	2.32685	2.26815	2.24062	2.48458	2.16001	2.41067	2.49523	49.768	2.94448e-07
Chr_13	10964163	G	A	11	2.14592	2.04879	2.23882	7.64026	0.00570798	2.15209	2.02753	2.12998	2.15312	2.15057	2.11551	2.04814	2.31803	2.01418	2.23518	2.33151	43.7399	3.66523e-06
Chr_13	11663818	C	T	11	0.520269	0.708134	0.336124	29.9776	4.37062e-08	0.847179	0.480819	0.488947	0.460027	0.378278	0.427872	0.373361	0.403705	0.368386	0.308204	0.483014	61.1461	2.19817e-09
Chr_13	12085451	A	C	11	0.766406	0.801153	0.732929	0.989744	0.319805	0.732107	1.02128	0.680881	0.752696	0.685848	0.7513	0.667817	0.820652	0.711202	0.993189	0.666063	54.5488	3.8339e-08
Chr_13	12085463	C	T	11	0.497216	0.501199	0.493418	0.0126991	0.910276	0.373453	0.837586	0.433524	0.507209	0.39749	0.50264	0.342911	0.625084	0.43058	0.835914	0.383216	105.256	0
Chr_13	12674492	A	G	11	0.889354	0.99007	0.795928	7.54947	0.00600279	1.12864	0.781253	0.957283	0.743377	0.831564	0.815206	0.677481	0.909069	0.779245	0.771084	0.912895	44.6498	2.51496e-06
Chr_13	12817822	G	A	11	0.599643	0.541727	0.654995	2.68981	0.100992	0.575335	0.610156	0.475255	0.68094	0.501595	0.529412	0.525162	0.72004	0.802978	0.764072	0.599901	44.1156	3.13796e-06
Chr_13	12817825	G	T	11	0.626292	0.57215	0.677999	2.35099	0.125203	0.605873	0.65878	0.482921	0.700476	0.509513	0.53932	0.541054	0.780167	0.858329	0.815821	0.606471	60.0206	3.59197e-09
Chr_13	12896060	C	A	11	1.75737	1.69771	1.81366	2.78867	0.0949331	1.77252	1.81798	1.62484	1.82136	1.58591	1.75109	1.7413	1.81166	1.73467	1.7157	1.92033	37.8223	4.07524e-05
Chr_13	12938078	G	T	11	1.76195	1.78946	1.73529	0.630106	0.427316	1.96265	1.61221	1.74658	1.64103	1.68258	1.75026	1.56988	1.78048	1.7657	1.72655	1.83659	40.2452	1.53402e-05
Chr_13	12938104	C	A	11	1.76309	1.8053	1.72126	1.57262	0.209826	1.96242	1.65094	1.74686	1.64257	1.66161	1.75849	1.58663	1.79763	1.75978	1.71265	1.81256	38.1143	3.62511e-05
Chr_13	12938235	G	T	11	1.85619	1.87686	1.83618	0.354068	0.551819	2.03431	1.75512	1.80653	1.85076	1.68432	1.81201	1.69173	1.86997	1.86567	1.83979	1.94051	37.998	3.79819e-05
Chr_13	12948377	C	G	11	1.17252	1.10574	1.23523	3.42427	0.0642445	1.27175	1.01455	1.05834	1.14494	1.18232	1.14006	1.10418	1.25542	1.09143	1.11958	1.37941	43.8196	3.54659e-06
Chr_13	12948438	G	T	11	1.20792	1.15757	1.25545	1.9806	0.159327	1.32349	1.04965	1.10753	1.16116	1.21803	1.15455	1.14516	1.30219	1.16379	1.1621	1.37944	37.5477	4.54846e-05
Chr_13	12948455	A	C	11	1.19578	1.14473	1.244	2.04079	0.15313	1.31552	1.02926	1.08213	1.16834	1.193	1.13963	1.1286	1.29172	1.15026	1.17874	1.36309	37.9197	3.91921e-05
Chr_13	12948524	T	A	11	1.18956	1.1464	1.23036	1.45618	0.22754	1.30441	1.03743	1.07973	1.15225	1.22097	1.11946	1.19118	1.28253	1.11411	1.1438	1.35089	37.8419	4.04336e-05
Chr_13	12982280	T	C	11	1.4553	1.50908	1.40522	2.19959	0.138047	1.42141	1.65193	1.52644	1.34796	1.37045	1.56955	1.31394	1.46689	1.57888	1.38762	1.34636	44.2483	2.97027e-06
Chr_13	13212896	C	G	11	0.50083	0.523396	0.478636	0.437168	0.508492	0.57452	0.609667	0.371356	0.447825	0.369832	0.426971	0.41183	0.610863	0.654261	0.552013	0.462356	39.9047	1.7612e-05
Chr_13	13229233	A	T	11	2.16582	2.18717	2.14458	0.402401	0.525852	2.3381	2.06872	2.11141	2.08194	2.15523	2.12161	1.98259	2.16036	2.05309	2.04846	2.30759	44.9145	2.25338e-06
Chr_13	13229310	G	A	11	2.30122	2.292	2.31044	0.0759502	0.782862	2.43453	2.23087	2.26787	2.22403	2.26862	2.26036	2.07605	2.23754	2.22704	2.31984	2.45478	39.8158	1.82579e-05
Chr_13	13229371	C	T	11	2.22575	2.21609	2.23534	0.0819894	0.774619	2.36743	2.14007	2.09574	2.20487	2.22698	2.19389	1.97053	2.17882	2.1453	2.15262	2.40342	52.3495	9.83074e-08
Chr_13	13229459	T	C	11	2.07374	2.06717	2.0802	0.0371329	0.847195	2.25937	1.95196	1.99959	2.04047	2.00028	1.994	1.8736	2.00869	1.97171	2.03546	2.27606	59.2701	4.97989e-09
Chr_13	13229511	A	G	11	2.32071	2.32814	2.31336	0.0481705	0.826278	2.44753	2.2855	2.31439	2.28829	2.28334	2.24787	2.10227	2.24148	2.20645	2.2589	2.48313	42.1781	6.97067e-06
Chr_13	13292101	C	T	11	1.68694	1.58048	1.79353	10.0314	0.00153897	1.69476	1.45378	1.74444	1.6577	1.70897	1.74292	1.64219	1.7278	1.63991	1.65709	1.90276	46.715	1.0639e-06
Chr_13	13292104	C	G	11	1.67154	1.56124	1.78212	10.8001	0.00101494	1.67712	1.43668	1.72278	1.64395	1.70129	1.72549	1.6353	1.69517	1.63188	1.647	1.89216	46.9171	9.77606e-07
Chr_13	13403671	G	T	11	0.452909	0.334786	0.567433	11.6426	0.000644572	0.364397	0.408438	0.519508	0.401248	0.330493	0.470648	0.620876	0.470399	0.634469	0.64446	0.521041	41.4412	9.42497e-06
Chr_13	13627832	C	T	11	2.35224	2.30974	2.39173	1.34681	0.245836	2.46347	2.12195	2.33941	2.2522	2.33111	2.45192	2.27229	2.27907	2.35231	2.22524	2.51484	47.3975	7.99371e-07
Chr_13	13627837	C	T	11	2.38753	2.35535	2.41743	0.773074	0.379268	2.51437	2.16609	2.36484	2.29441	2.37435	2.44944	2.31536	2.29545	2.37622	2.3084	2.53648	39.7714	1.85891e-05
Chr_13	13977829	G	C	11	0.68621	0.79013	0.583285	9.28529	0.00231001	0.919859	0.540851	0.666553	0.697347	0.523368	0.561924	0.605987	0.728324	0.611353	0.71038	0.635478	43.8143	3.55425e-06
Chr_13	14023231	C	T	11	2.09726	2.03905	2.1559	3.07745	0.0793847	2.08315	1.99462	2.21436	2.10384	2.02916	2.15109	2.14994	2.18896	1.99783	1.97618	2.25434	40.8595	1.19492e-05
Chr_13	14054610	C	T	11	0.763424	0.664402	0.859027	8.08856	0.00445456	0.680169	0.781051	0.665766	0.745758	0.728326	0.74318	0.714102	1.01242	0.959643	0.894731	0.785362	43.4937	4.05743e-06
Chr_13	14074826	G	T	11	0.987116	1.16533	0.815862	25.7733	3.83967e-07	1.29805	0.960045	0.830749	0.867566	0.875563	0.928968	0.860972	0.899207	0.957607	0.940541	0.862335	49.8603	2.83167e-07
Chr_13	14097017	G	T	11	0.512311	0.690321	0.333593	28.2782	1.05073e-07	0.817893	0.37638	0.530247	0.364894	0.470896	0.439591	0.449351	0.373757	0.360502	0.462139	0.397236	56.7367	1.49362e-08
Chr_13	14099868	T	G	11	2.36584	2.28883	2.43922	4.69683	0.0302184	2.40479	2.20348	2.25955	2.41534	2.2933	2.35929	2.599	2.37026	2.39559	2.24971	2.52456	43.9855	3.31153e-06
Chr_13	14099932	T	C	11	0.903976	0.943613	0.86556	1.30776	0.2528	0.863162	1.05752	0.956433	0.802876	0.987739	0.945073	0.637969	0.92947	0.890661	0.991561	0.808124	42.404	6.35362e-06
Chr_13	14099941	A	T	11	2.45427	2.38375	2.52275	4.15305	0.0415596	2.46486	2.30875	2.40813	2.5288	2.38231	2.44451	2.68802	2.44789	2.48624	2.36074	2.58928	37.771	4.15981e-05
Chr_13	14099946	A	G	11	2.41377	2.34074	2.48417	4.3765	0.0364378	2.41847	2.26503	2.37143	2.51566	2.34083	2.39902	2.64706	2.38557	2.44708	2.29093	2.56166	44.0294	3.25193e-06
Chr_13	14366234	G	C	11	0.710828	0.654425	0.763675	2.41776	0.119966	0.636502	0.9187	0.628874	0.724264	0.57946	0.768839	0.593728	0.777263	0.599379	0.830612	0.806485	40.1915	1.56783e-05
Chr_13	14366248	A	C	11	0.685354	0.680707	0.689754	0.0167698	0.896964	0.619534	0.909511	0.672931	0.693577	0.576554	0.709246	0.498166	0.81228	0.572357	0.866455	0.670592	45.4717	1.78738e-06
Chr_13	14375382	G	C	11	0.6435	0.62472	0.661531	0.284046	0.594061	0.679024	0.616257	0.555251	0.53466	0.595617	0.887198	0.474555	0.537622	0.631881	0.552291	0.723355	57.255	1.19372e-08
Chr_13	14375390	G	C	11	0.650601	0.622245	0.677822	0.646332	0.421427	0.695096	0.631215	0.544683	0.509453	0.600511	0.900615	0.463294	0.542031	0.627462	0.55909	0.761401	68.1702	9.98861e-11
Chr_13	14690389	T	G	11	1.34113	1.28758	1.39122	2.19845	0.13815	1.27156	1.3028	1.30123	1.50908	1.29686	1.23415	1.41063	1.19227	1.4965	1.65923	1.28983	71.4129	2.36402e-11
Chr_13	14690445	T	A	11	1.31261	1.27627	1.34699	1.04149	0.307475	1.24834	1.25285	1.24672	1.5371	1.28087	1.21202	1.38374	1.21053	1.445	1.55323	1.245	65.0221	4.01397e-10
Chr_13	14771413	C	A	11	0.647275	0.634664	0.6599	0.141819	0.706479	0.594476	0.839066	0.579799	0.619541	0.578064	0.554196	0.604064	0.785194	0.774636	0.814344	0.579619	49.9324	2.74659e-07
Chr_13	14775736	C	T	11	2.28378	2.25719	2.31034	0.627525	0.428265	2.41735	2.11776	2.28595	2.24173	2.27146	2.13517	2.19652	2.26359	2.31489	2.33359	2.41412	40.5802	1.33879e-05
Chr_13	15118033	A	G	11	1.88746	1.92287	1.85239	1.09411	0.295563	1.97278	1.90348	1.81822	1.8453	1.80248	1.73544	1.83608	2.04034	1.99571	2.03732	1.78379	47.9227	6.41169e-07
Chr_13	15152200	A	T	11	0.786444	0.780802	0.791968	0.0268116	0.869934	0.667711	0.891333	0.898043	0.896088	0.768735	0.919029	0.549348	0.816832	0.736802	0.630289	0.804065	49.0611	3.96964e-07
Chr_13	15152201	G	A	11	0.788315	0.778915	0.797535	0.0748186	0.784446	0.667744	0.897993	0.890242	0.908303	0.751857	0.924975	0.547926	0.822089	0.739013	0.641174	0.811871	51.3166	1.52648e-07
Chr_13	15152263	T	G	11	2.41657	2.4178	2.41536	0.00128392	0.971416	2.52624	2.29481	2.30831	2.35303	2.46116	2.28036	2.64337	2.36757	2.43042	2.53124	2.42308	43.3942	4.22745e-06
Chr_13	15263904	T	G	11	2.64345	2.68514	2.60247	1.48548	0.222919	2.78767	2.5293	2.70666	2.6393	2.57447	2.51233	2.56392	2.69694	2.4798	2.72351	2.67724	37.4829	4.6676e-05
Chr_13	15509621	T	G	11	0.862031	0.850986	0.872435	0.0943825	0.758678	0.812953	0.812832	0.853553	1.10338	0.797643	0.897429	0.78894	0.70028	0.8946	0.927835	0.848659	38.0592	3.70611e-05
Chr_13	15569240	A	G	11	2.09748	2.06327	2.1307	0.957255	0.327879	1.97022	2.24546	1.91043	2.1551	2.12789	2.185	2.17719	2.17921	2.16362	2.18787	2.02028	37.9897	3.81092e-05
Chr_13	15786291	C	A	11	0.589044	0.606556	0.572177	0.249956	0.617106	0.519979	0.917328	0.531992	0.565234	0.55452	0.553174	0.367365	0.572843	0.552059	0.691487	0.575864	52.4567	9.39113e-08
Chr_13	15873158	C	T	11	2.09991	2.07891	2.11985	0.346461	0.556123	2.13488	2.08628	1.95721	2.13883	1.99351	2.21855	1.82584	2.13223	2.15987	2.15137	2.13666	38.1883	3.51911e-05
Chr_13	15873161	A	C	11	2.10157	2.08215	2.12	0.295999	0.586402	2.13993	2.09545	1.96475	2.12689	1.98432	2.22132	1.81954	2.13886	2.15874	2.16898	2.13566	39.7026	1.91143e-05
Chr_13	16087699	T	C	11	2.48783	2.46791	2.50728	0.332538	0.564168	2.60052	2.39792	2.50667	2.43012	2.43225	2.42831	2.32539	2.47129	2.49091	2.36398	2.66094	38.1314	3.60041e-05
Chr_13	16089387	C	A	11	0.906241	0.859587	0.95117	1.76999	0.183383	0.843229	1.00582	0.81024	0.854194	0.873993	0.823633	0.953547	1.18118	1.0407	1.05062	0.855025	49.2176	3.71583e-07
Chr_13	16119784	A	G	11	2.05742	2.17613	1.93837	12.5507	0.000396051	2.12533	2.14479	1.9826	2.12057	2.05266	2.05076	1.9455	1.89306	2.14666	1.93291	1.8976	37.5477	4.54828e-05
Chr_13	16207470	G	T	11	0.620729	0.57167	0.66804	1.96358	0.161131	0.650565	0.681757	0.575776	0.453985	0.553323	0.495841	0.630945	0.730799	0.821771	0.750997	0.659339	48.8104	4.41247e-07
Chr_13	16525177	G	T	11	2.02542	2.01	2.041	0.217216	0.64117	2.16747	1.92336	2.00174	1.97199	1.9633	2.01427	1.89744	1.95906	1.92064	1.91071	2.23769	53.5667	5.84251e-08
Chr_13	16592913	C	T	11	2.03644	2.05928	2.01387	0.456366	0.499327	1.93441	2.14734	2.08284	2.03151	2.02656	2.09603	2.13653	2.14363	2.00533	2.17756	1.87139	39.3753	2.18201e-05
Chr_13	16592914	T	A	11	1.47108	1.46554	1.47653	0.0266151	0.870407	1.25281	1.66971	1.54478	1.44298	1.52911	1.57056	1.5859	1.57133	1.51944	1.6862	1.25572	85.2238	4.71845e-14
Chr_13	16605074	C	T	11	1.15263	1.09463	1.20893	2.77079	0.0959987	1.12464	1.28287	1.01141	1.12666	1.21618	1.09827	1.08165	0.963422	1.28323	1.15624	1.28227	42.2818	6.68051e-06
Chr_13	16673817	G	T	11	0.455299	0.378533	0.529107	4.74576	0.0293706	0.388856	0.559872	0.295644	0.337956	0.402405	0.350901	0.526601	0.769079	0.700227	0.807877	0.370364	113.572	0
Chr_13	16747627	C	T	11	0.514846	0.487335	0.542309	0.665695	0.414557	0.455566	0.557887	0.490562	0.501908	0.46663	0.497454	0.509088	0.73198	0.675281	0.649808	0.423402	37.5557	4.53376e-05
Chr_13	16969239	T	C	11	2.63864	2.56521	2.71059	4.59969	0.0319778	2.51372	2.62031	2.74067	2.79047	2.68119	2.64089	2.62791	2.68805	2.47579	2.63717	2.75809	37.3403	4.94117e-05
Chr_13	17238909	C	G	11	0.511011	0.513048	0.509093	0.0032195	0.954752	0.496166	0.597147	0.621917	0.52543	0.289116	0.547217	0.450295	0.682091	0.352338	0.563527	0.53197	48.2757	5.52716e-07
Chr_13	17309215	C	A	11	2.16455	2.10424	2.22361	3.09665	0.0784537	2.23358	2.09958	2.05646	2.13016	2.14489	2.18057	1.98185	2.10773	2.22497	2.10748	2.35242	38.7744	2.78046e-05
Chr_13	17309268	A	C	11	2.01456	1.92951	2.09861	6.29281	0.0121229	2.02536	1.99616	1.97302	1.9747	2.00927	2.01307	1.82525	1.97288	2.0786	1.97986	2.22603	37.3841	4.85561e-05
Chr_13	17394316	C	T	11	1.30898	1.13673	1.47122	23.2163	1.44767e-06	1.0285	1.37625	1.39453	1.356	1.44217	1.34887	1.27622	1.42436	1.24663	1.46298	1.45444	50.3531	2.29824e-07
Chr_13	17394391	G	A	11	1.39653	1.27032	1.51474	12.2291	0.000470499	1.11395	1.53046	1.42571	1.41524	1.56664	1.47321	1.42299	1.49814	1.28144	1.53917	1.4619	55.6911	2.34531e-08
Chr_13	17414540	G	T	11	1.23175	1.30342	1.16295	4.14583	0.0417373	1.21892	1.43004	1.06459	1.22306	1.31502	1.34678	1.25123	1.14016	1.10944	1.21803	1.12553	42.3589	6.47245e-06
Chr_13	17504710	A	T	11	1.03234	1.05294	1.0121	0.362851	0.546927	0.9715	1.3346	1.04019	0.99212	0.886955	0.972898	0.962693	1.09708	0.970222	1.25931	0.966823	69.0539	6.74999e-11
Chr_13	17571397	C	T	11	2.07023	2.04331	2.09544	0.553038	0.457079	2.13592	2.01055	1.76485	2.08967	2.10421	2.10281	2.18358	2.11491	2.06026	1.98842	2.14601	39.6697	1.93709e-05
Chr_13	17571399	T	C	11	2.20189	2.1943	2.20901	0.0441046	0.833659	2.304	2.1265	1.91809	2.22564	2.21155	2.19213	2.3151	2.24256	2.19182	2.09383	2.27467	38.5787	3.00824e-05
Chr_13	17738428	G	A	11	0.547589	0.55929	0.536454	0.10773	0.742743	0.548306	0.560397	0.534002	0.517242	0.422741	0.490314	0.651554	0.841162	0.612089	0.702892	0.415532	53.9374	4.98435e-08
Chr_13	17738433	T	C	11	0.554316	0.564592	0.54458	0.0822262	0.774303	0.554983	0.554993	0.546908	0.51466	0.428289	0.508363	0.659029	0.850158	0.627311	0.712371	0.419201	54.528	3.86838e-08
Chr_13	17738435	T	A	11	0.556936	0.573888	0.54085	0.224637	0.63553	0.565513	0.56081	0.554258	0.515279	0.433875	0.498179	0.659492	0.848629	0.633639	0.692201	0.420829	52.9836	7.49835e-08
Chr_13	17766368	C	T	11	0.432765	0.417098	0.447874	0.201583	0.653446	0.340703	0.576514	0.377882	0.472915	0.31612	0.328329	0.380749	0.74805	0.66956	0.714392	0.249747	118.215	0
Chr_13	17846656	G	A	11	1.86497	1.82968	1.89985	1.07946	0.298818	1.98648	1.85067	1.82127	1.72675	1.75149	1.82728	1.73895	1.79171	1.91552	1.9065	2.03351	43.0143	4.94377e-06
Chr_13	17846659	A	G	11	1.61962	1.59082	1.64798	0.711943	0.398799	1.78974	1.60196	1.55928	1.44177	1.46908	1.56625	1.4895	1.53761	1.68044	1.61694	1.82282	65.6334	3.066e-10
Chr_13	17846666	G	A	11	1.85012	1.8167	1.88274	0.935727	0.333379	1.96304	1.84358	1.81516	1.71079	1.74138	1.81762	1.7257	1.7807	1.88186	1.88854	2.01405	38.4378	3.18365e-05
Chr_13	17874801	A	G	11	0.576957	0.498045	0.651127	4.7609	0.0291132	0.477165	0.723823	0.448667	0.482348	0.562257	0.553221	0.703861	0.596896	0.763619	0.816981	0.565129	47.1659	8.80873e-07
Chr_13	17909184	G	A	11	0.938728	0.907493	0.969889	0.867173	0.351739	0.902534	1.0054	0.945073	0.904862	0.834105	0.855166	0.925388	1.18056	1.06256	1.089	0.885791	46.9337	9.70845e-07
Chr_13	18071353	T	C	11	2.08134	2.00601	2.15689	5.09294	0.0240235	2.12368	2.10072	2.00831	1.9837	2.05853	2.05061	1.94268	2.0328	2.14611	2.09011	2.2898	38.9161	2.62616e-05
Chr_13	18090665	A	C	11	0.568868	0.511828	0.624005	2.68172	0.101506	0.533662	0.717643	0.421969	0.528154	0.429642	0.588496	0.624114	0.751342	0.610416	0.604955	0.634076	37.6104	4.43571e-05
Chr_13	18270325	T	G	11	1.3519	1.282	1.42139	4.2776	0.0386178	1.21933	1.39783	1.43567	1.48541	1.20943	1.33908	1.46705	1.4292	1.38074	1.50976	1.36036	38.7546	2.80268e-05
Chr_13	18333854	C	G	11	0.681063	0.676955	0.684965	0.0132153	0.908479	0.625642	0.586352	0.640205	0.732416	0.7523	0.872263	0.590658	0.669218	0.816971	0.623458	0.590462	38.7044	2.85997e-05
Chr_13	18641146	T	C	11	0.882674	0.941338	0.825212	2.94133	0.0863395	0.805999	0.956937	1.02245	0.884218	0.988828	0.834111	1.0378	0.967569	0.7881	0.83819	0.735911	40.7348	1.25715e-05
Chr_13	18654697	C	T	11	0.650279	0.692695	0.609106	1.4985	0.220902	0.62669	0.713694	0.696022	0.698396	0.570672	0.662912	0.89136	0.747511	0.463524	0.62231	0.581295	38.5149	3.0865e-05
Chr_13	18844682	C	T	11	0.816639	0.80404	0.829157	0.138664	0.709613	0.650034	0.896985	0.889684	0.890571	0.834812	0.925361	0.876039	0.862399	0.903406	0.888207	0.668907	37.5705	4.50703e-05
Chr_13	18848517	C	G	11	2.24152	2.28555	2.19721	1.74552	0.186441	2.42885	2.18885	2.05851	2.11893	2.2826	2.18724	2.19801	2.20283	2.19886	2.12706	2.31851	41.2942	1.00079e-05
Chr_14	35253	C	T	11	2.36852	2.56544	2.17372	34.1633	5.06748e-09	2.62404	2.3277	2.23997	2.39109	2.28141	2.25989	2.44257	2.27905	2.41581	2.21112	2.14727	64.3416	5.41581e-10
Chr_14	35266	G	A	11	2.38201	2.56881	2.19883	30.0851	4.13503e-08	2.63321	2.32075	2.27088	2.41331	2.27895	2.27525	2.46767	2.29033	2.45107	2.22814	2.17366	63.8094	6.84361e-10
Chr_14	102936	T	C	11	1.69799	1.79742	1.60478	7.68421	0.00557059	1.83935	1.85928	1.52604	1.69089	1.62608	1.64849	1.48202	1.567	1.85027	1.54473	1.66059	58.1219	8.19971e-09
Chr_14	108548	G	A	11	1.99416	1.93734	2.05078	2.87441	0.0899977	1.82822	2.07214	1.97503	2.04893	2.00632	2.07791	2.02552	2.05819	2.08599	2.1925	1.90302	37.5228	4.59381e-05
Chr_14	110847	T	A	11	2.2158	2.22726	2.20455	0.112807	0.736971	2.375	2.1329	2.20436	2.17338	2.12064	2.14484	2.17699	2.15363	2.15369	2.09908	2.3705	37.8198	4.07919e-05
Chr_14	111250	A	C	11	2.18041	2.16721	2.19345	0.151532	0.697076	2.3333	2.05737	2.14686	2.12572	2.07193	2.13912	2.12267	2.1236	2.23059	2.06688	2.33666	41.2004	1.03985e-05
Chr_14	285568	A	G	11	1.67634	1.66204	1.69044	0.177438	0.673584	1.79923	1.58181	1.71864	1.64614	1.56187	1.58758	1.59243	1.65542	1.73408	1.53303	1.83914	45.2271	1.97885e-06
Chr_14	285575	A	G	11	1.55838	1.54115	1.5754	0.259083	0.610751	1.6623	1.46946	1.6015	1.52494	1.49811	1.47993	1.41753	1.52745	1.61364	1.42998	1.71417	38.6569	2.91514e-05
Chr_14	571069	T	G	11	1.74993	1.76153	1.73869	0.112485	0.737333	1.64265	1.86345	1.72175	1.76369	1.76629	1.77129	1.82555	1.79285	1.90432	1.88113	1.56212	45.9568	1.4603e-06
Chr_14	681252	G	A	11	1.09006	1.03333	1.14302	2.42268	0.11959	0.994805	1.22279	1.17315	1.08618	0.954471	1.05273	0.933174	1.29291	1.04849	1.31533	1.11263	53.8808	5.10672e-08
Chr_14	880816	G	A	11	0.567346	0.548431	0.585101	0.273484	0.601004	0.505856	0.720853	0.517247	0.413123	0.435804	0.555547	0.587636	0.993759	0.718075	0.876514	0.400346	124.618	0
Chr_14	889423	A	C	11	1.41526	1.42358	1.40715	0.0582549	0.809276	1.37999	1.53563	1.47824	1.34564	1.42854	1.30837	1.32377	1.56353	1.33033	1.62642	1.35525	43.8457	3.50854e-06
Chr_14	1027907	C	T	11	1.26654	1.20857	1.32426	2.98548	0.0840142	1.07244	1.33538	1.28782	1.36407	1.28728	1.34132	1.36501	1.28487	1.3646	1.44927	1.1705	40.9003	1.17522e-05
Chr_14	1034809	T	A	11	0.449443	0.415499	0.481887	0.918451	0.337882	0.282472	0.6302	0.48141	0.522904	0.418983	0.488189	0.363417	0.53514	0.41315	0.69038	0.375181	47.2631	8.45716e-07
Chr_14	1627202	A	G	11	0.802574	0.799337	0.805735	0.00889915	0.924843	0.80212	0.872436	0.699673	0.794041	0.712458	0.767684	0.745823	1.0003	0.90293	0.982704	0.709643	44.2729	2.94014e-06
Chr_14	1627204	G	A	11	0.811791	0.804579	0.81881	0.043687	0.834437	0.8131	0.863777	0.709073	0.80606	0.732246	0.779617	0.749976	1.01047	0.904705	0.986455	0.728966	39.8134	1.82758e-05
Chr_14	1691708	C	T	11	2.21838	2.17272	2.26419	1.86691	0.17183	2.31491	2.02481	2.22341	2.17965	2.26386	2.1969	2.14763	2.17778	2.17788	2.06948	2.43021	54.3595	4.15869e-08
Chr_14	1691714	G	A	11	2.3467	2.31709	2.3764	0.784959	0.375629	2.44363	2.18606	2.32612	2.32509	2.36275	2.33734	2.26883	2.3086	2.31964	2.20969	2.51893	38.467	3.14644e-05
Chr_14	1691717	C	G	11	2.34226	2.30677	2.37774	1.11847	0.290249	2.43431	2.18118	2.31975	2.31976	2.36795	2.32972	2.26781	2.3014	2.32212	2.19082	2.52646	42.0779	7.26308e-06
Chr_14	1691719	C	T	11	2.34585	2.31245	2.37923	0.990761	0.319556	2.43752	2.19132	2.31864	2.32167	2.37142	2.33403	2.27524	2.30604	2.32628	2.19633	2.52458	40.0268	1.67616e-05
Chr_14	1691722	C	T	11	2.33923	2.30818	2.37024	0.853656	0.35552	2.43224	2.18848	2.3108	2.3193	2.36721	2.31923	2.26476	2.30264	2.30874	2.1913	2.51775	39.7303	1.89015e-05
Chr_14	1691737	G	T	11	2.31808	2.29293	2.3432	0.557075	0.455441	2.40838	2.1836	2.29478	2.29806	2.34125	2.30441	2.26173	2.26005	2.28522	2.15522	2.49084	37.8621	4.01077e-05
Chr_14	1869047	A	T	11	0.580405	0.564243	0.595771	0.206608	0.649439	0.532232	0.664918	0.622228	0.549026	0.507941	0.592366	0.488353	0.549954	0.584183	1.00362	0.489017	70.4267	3.66742e-11
Chr_14	1869050	A	G	11	0.56907	0.546303	0.590713	0.409451	0.522248	0.501898	0.656947	0.606744	0.537305	0.512541	0.594528	0.491044	0.533014	0.590907	0.998031	0.468528	72.4517	1.48739e-11
Chr_14	1881208	C	A	11	1.79714	1.84015	1.75474	1.59109	0.20717	1.87039	1.79786	1.90279	1.79345	1.69674	1.77995	1.92834	1.59342	1.64254	1.72124	1.85628	39.6571	1.947e-05
Chr_14	1889196	G	A	11	0.844204	0.796268	0.89008	1.84901	0.173899	0.942284	0.654389	0.793214	0.808083	0.869113	0.832667	0.832895	0.686573	0.808412	0.848206	1.01388	37.8765	3.98771e-05
Chr_14	1907856	A	T	11	1.61456	1.47219	1.75803	18.3318	1.85584e-05	1.5788	1.46079	1.60264	1.57106	1.68716	1.6864	1.58729	1.6259	1.62172	1.57421	1.88585	52.3366	9.88539e-08
Chr_14	1961745	G	A	11	2.08911	2.16432	2.0139	5.07582	0.0242618	2.2611	2.0254	2.15867	2.04771	2.0095	2.01648	2.0389	2.06989	1.91076	1.91565	2.16144	42.2985	6.63479e-06
Chr_14	1961966	G	C	11	1.51397	1.53702	1.49157	0.449099	0.502763	1.66706	1.408	1.53502	1.54241	1.43181	1.46731	1.40936	1.48367	1.3345	1.36217	1.68316	55.7778	2.25934e-08
Chr_14	1962853	A	T	11	2.26739	2.32228	2.21294	2.65011	0.103543	2.41186	2.09188	2.33367	2.3437	2.2388	2.18719	2.26655	2.25542	2.06182	2.06782	2.35733	60.4348	2.99855e-09
Chr_14	1962854	G	A	11	0.985376	0.902098	1.06788	6.07343	0.0137231	0.857007	1.1327	0.894686	0.890928	1.00619	1.07538	0.970278	0.974071	1.17852	1.19388	0.970171	52.9108	7.73551e-08
Chr_14	1998240	T	A	11	2.57999	2.48064	2.67684	8.31737	0.00392676	2.52053	2.65427	2.51216	2.54853	2.53796	2.5319	2.39455	2.79097	2.62161	2.70938	2.71003	41.5951	8.85024e-06
Chr_14	1999434	C	T	11	2.52792	2.44014	2.61117	6.03974	0.0139874	2.46947	2.60924	2.49865	2.50595	2.56517	2.37469	2.416	2.71948	2.54548	2.56597	2.67239	38.6285	2.94858e-05
Chr_14	1999435	A	G	11	2.53336	2.44559	2.61661	6.03873	0.0139954	2.47038	2.60845	2.51599	2.51274	2.58217	2.38101	2.43716	2.72175	2.54679	2.55137	2.67975	37.6068	4.4422e-05
Chr_14	2208819	T	C	11	1.12699	1.05648	1.19432	3.96664	0.0464102	1.05554	1.08225	1.24414	1.13834	1.07195	1.05293	1.02315	1.37268	1.15028	1.36865	1.13344	47.2017	8.67745e-07
Chr_14	2751025	G	A	11	1.40423	1.42378	1.38574	0.301306	0.583065	1.35118	1.48048	1.34981	1.43662	1.31508	1.41043	1.46129	1.67006	1.43559	1.55549	1.23593	52.7747	8.19881e-08
Chr_14	2848676	A	G	11	1.50792	1.61592	1.40212	9.95939	0.00160031	1.55917	1.51321	1.45846	1.57663	1.44804	1.5883	1.50015	1.49006	1.50336	1.56257	1.2817	37.53	4.5807e-05
Chr_14	2848729	G	A	11	1.86812	1.75585	1.97936	11.0785	0.000873334	1.86865	1.80284	1.92112	1.79654	1.87388	1.79152	1.80483	1.8896	1.92624	1.78167	2.13378	51.9421	1.16964e-07
Chr_14	2848781	G	A	11	1.78872	1.695	1.88193	7.79905	0.00522737	1.75915	1.76986	1.89284	1.77008	1.76701	1.72551	1.69887	1.78536	1.82196	1.66618	2.03262	48.6464	4.7282e-07
Chr_14	2978883	T	A	11	0.522107	0.506195	0.537618	0.212195	0.645052	0.410287	0.743498	0.482699	0.573997	0.516731	0.506021	0.335162	0.58755	0.527218	0.652573	0.492456	38.235	3.45384e-05
Chr_14	3392384	C	A	11	2.1688	2.23784	2.09948	4.29217	0.0382883	2.21237	2.33354	2.18278	2.08415	2.04604	2.13738	1.89554	2.33716	2.0322	2.28032	2.07615	67.0678	1.62721e-10
Chr_14	3392395	C	A	11	2.54601	2.53146	2.56064	0.191609	0.661581	2.42999	2.66807	2.65393	2.54871	2.55537	2.58362	2.45308	2.66004	2.34634	2.60608	2.55215	40.517	1.37363e-05
Chr_14	3898559	G	A	11	1.94641	1.89151	1.99886	2.39474	0.121744	2.01634	1.83325	1.9217	1.90535	1.96116	1.90922	1.83823	1.99695	1.89392	1.80195	2.15173	40.1732	1.57948e-05
Chr_14	3898562	G	A	11	1.94904	1.89355	2.00211	2.45459	0.117182	2.01687	1.834	1.9277	1.89822	1.97509	1.91769	1.85282	1.99427	1.89087	1.7959	2.15639	41.5055	9.18029e-06
Chr_14	3898571	A	G	11	1.97624	1.91362	2.0366	3.19101	0.0740442	2.0368	1.84862	1.96139	1.93798	1.99335	1.94654	1.89497	2.02844	1.92031	1.84464	2.18685	40.3193	1.48856e-05
Chr_14	3898572	T	C	11	1.97506	1.91953	2.0286	2.51117	0.113042	2.03839	1.84826	1.96298	1.93411	1.99634	1.9464	1.89475	2.02401	1.92117	1.84218	2.17176	37.4262	4.77459e-05
Chr_14	3898780	C	A	11	2.05971	1.99869	2.11923	3.12557	0.0770728	2.09556	1.90057	2.08141	2.11461	2.03294	2.03611	2.01945	2.12264	2.03384	1.90635	2.24224	38.8991	2.64421e-05
Chr_14	3898831	C	A	11	2.1055	2.04738	2.16168	2.77784	0.0955773	2.13537	1.94052	2.1508	2.1847	2.10725	2.04118	2.1001	2.13628	2.04863	1.98516	2.28048	37.831	4.06102e-05
Chr_14	4471951	A	G	11	0.519972	0.618677	0.425301	7.84296	0.00510189	0.536155	0.908768	0.447184	0.405533	0.329305	0.657089	0.415846	0.395766	0.445931	0.438275	0.458986	91.8806	2.22045e-15
Chr_14	5122166	C	G	11	1.36822	1.2907	1.44164	4.76028	0.0291238	1.31576	1.40236	1.27838	1.33259	1.31452	1.28813	1.40287	1.64392	1.48653	1.51286	1.3815	43.3737	4.26341e-06
Chr_14	7044988	T	C	11	0.727466	0.697528	0.755225	0.67443	0.411511	0.654632	0.695033	0.803472	0.768653	0.615879	0.942991	0.59829	0.769143	0.705948	0.724574	0.728132	39.347	2.20705e-05
Chr_14	8113775	T	A	11	1.70496	1.79043	1.61983	6.44461	0.011129	1.6578	1.99664	1.88453	1.67229	1.46771	1.59452	1.42234	1.92633	1.51098	1.95161	1.53582	172.613	0
Chr_14	8115367	A	T	11	2.10996	2.13348	2.08739	0.445212	0.504617	2.17985	1.90655	2.26489	2.17675	2.05979	2.02397	2.12688	2.2604	2.01295	2.11412	2.08968	39.6904	1.92093e-05
Chr_14	8718926	A	G	11	1.93065	1.88428	1.97283	1.55764	0.212012	1.9718	1.81453	2.07985	1.87101	1.81742	1.97935	1.89647	1.94639	1.77602	1.865	2.09343	42.1144	7.15534e-06
Chr_14	8728118	G	A	11	1.59891	1.64027	1.55887	1.40449	0.235974	1.70543	1.69755	1.65375	1.57388	1.38903	1.50219	1.40793	1.62925	1.52998	1.6223	1.65536	41.7481	8.31336e-06
Chr_14	8977092	G	A	11	0.705862	0.745961	0.66734	1.31485	0.251519	0.715113	0.780201	0.59824	0.676019	0.642622	0.685541	0.78617	0.888485	0.784424	0.878331	0.523457	51.1619	1.63032e-07
Chr_14	9041555	A	G	11	1.8489	1.73267	1.96501	12.049	0.00051819	1.81834	1.70238	1.91338	1.89576	1.80775	1.89304	1.83473	1.79234	1.87413	1.79244	2.08365	43.5243	4.00654e-06
Chr_14	9123725	A	G	11	0.490224	0.361637	0.614432	13.7274	0.000211352	0.374841	0.474646	0.561109	0.558339	0.46377	0.494068	0.476618	0.528417	0.367307	0.613143	0.691531	38.4489	3.1694e-05
Chr_14	9123747	T	C	11	0.461303	0.32285	0.594203	15.6846	7.48326e-05	0.347282	0.417924	0.539412	0.53642	0.445461	0.452155	0.470198	0.470072	0.361627	0.545391	0.686383	39.2537	2.29182e-05
Chr_14	9137873	A	C	11	2.24333	2.30338	2.18512	2.99934	0.0832983	2.26406	2.3006	2.17839	2.19604	2.43472	2.18517	2.08489	2.3389	2.21708	2.18445	2.15284	38.572	3.01639e-05
Chr_14	9151570	T	C	11	1.29948	1.19838	1.39315	7.6199	0.00577276	1.13984	1.4242	1.31994	1.25858	1.28679	1.31733	1.56881	1.1994	1.44342	1.34164	1.36467	37.8896	3.96688e-05
Chr_14	9165741	G	T	11	2.19653	2.26939	2.12603	4.41748	0.0355726	2.26586	2.08628	2.31186	2.17645	2.29417	2.21844	2.06088	2.25443	1.99062	2.09945	2.15129	38.5745	3.01337e-05
Chr_14	9165742	T	A	11	0.946896	0.871947	1.0194	4.67188	0.0306603	0.879337	1.06769	0.827104	0.96176	0.842776	0.916888	1.08002	0.892593	1.16022	1.03867	1.00004	41.3831	9.65103e-06
Chr_14	9168922	A	T	11	2.21666	2.22715	2.20651	0.0903965	0.763674	2.24183	2.11085	2.35843	2.27182	2.13661	2.22389	2.16669	2.36063	2.00964	2.22252	2.24154	39.011	2.52762e-05
Chr_14	9168986	G	C	11	0.983487	0.955447	1.01031	0.629882	0.427399	0.942193	1.17015	0.825336	0.911299	1.01276	0.947647	1.03928	0.907248	1.16721	0.967024	1.00444	37.7631	4.17298e-05
Chr_14	9169013	T	G	11	2.178	2.19823	2.15887	0.318542	0.572485	2.22431	1.98236	2.32936	2.24378	2.14774	2.20638	2.10872	2.26901	1.97045	2.19439	2.18349	40.3471	1.4718e-05
Chr_14	9170520	A	G	11	2.1757	2.20322	2.14929	0.613822	0.433353	2.15567	2.04123	2.35212	2.24568	2.23934	2.18623	2.24367	2.28139	2.01678	2.03865	2.14137	39.137	2.40233e-05
Chr_14	9170638	G	A	11	1.45111	1.41858	1.48172	0.826201	0.363373	1.38707	1.55416	1.34369	1.44074	1.51852	1.38425	1.41135	1.43024	1.65893	1.63489	1.39598	39.2617	2.28442e-05
Chr_14	9172984	C	A	11	1.01735	0.947084	1.08272	3.72777	0.0535149	0.998479	1.15733	0.846326	0.870548	1.01038	1.02942	1.02861	0.894549	1.23088	1.11699	1.09814	47.9937	6.22308e-07
Chr_14	9172985	G	A	11	1.02676	0.952282	1.09598	4.17263	0.0410819	1.00809	1.16735	0.847699	0.875399	1.02118	1.03561	1.04149	0.894124	1.24817	1.13584	1.11315	52.0307	1.12629e-07
Chr_14	9300006	G	T	11	0.680771	0.687746	0.674243	0.0374672	0.846517	0.657722	0.658347	0.909386	0.579576	0.592579	0.64811	0.55387	0.978166	0.590439	0.912557	0.58633	81.4011	2.66565e-13
Chr_14	9476827	A	C	11	0.745351	0.751948	0.738973	0.0359005	0.849721	0.644751	1.01792	0.724353	0.669233	0.66728	0.892433	0.71213	0.643106	0.698392	0.851962	0.702929	54.371	4.13809e-08
Chr_14	9484905	G	C	11	1.86451	1.73537	1.99334	14.7742	0.000121181	1.91865	1.69585	1.84049	1.80344	1.83307	1.90192	1.80699	1.83389	1.85075	1.8075	2.19032	73.6628	8.65763e-12
Chr_14	9484914	C	T	11	1.882	1.7885	1.97387	7.4517	0.00633766	1.91458	1.74343	1.91516	1.84289	1.83001	1.92136	1.92899	1.83686	1.8094	1.82741	2.12663	46.7573	1.04527e-06
Chr_14	9645688	C	T	11	2.37133	2.36833	2.37416	0.00691332	0.933735	2.45541	2.30268	2.39824	2.34078	2.3616	2.27672	2.50569	2.37438	2.25269	2.18778	2.51013	38.2799	3.39207e-05
Chr_14	10192830	G	T	11	0.872799	0.838298	0.906234	0.984462	0.3211	0.821585	0.936345	0.805546	0.82441	0.860701	0.888882	0.818709	1.19604	0.872238	0.920396	0.854594	37.7275	4.23286e-05
Chr_14	10193814	T	A	11	2.37189	2.42335	2.32158	2.23033	0.135325	2.44013	2.38493	2.44855	2.3952	2.3805	2.2834	2.34144	2.09005	2.25334	2.47356	2.38138	38.9682	2.57164e-05
Chr_14	10203323	T	C	11	1.32905	1.38693	1.27261	2.81222	0.0935491	1.45988	1.35488	1.3948	1.11682	1.35003	1.22186	1.32379	1.21733	1.23331	1.39182	1.34095	38.0463	3.72532e-05
Chr_14	10203334	G	A	11	1.33633	1.38749	1.28691	2.14864	0.142696	1.4762	1.37297	1.36102	1.12097	1.37007	1.20562	1.34521	1.22343	1.2491	1.35698	1.37974	39.5009	2.07399e-05
Chr_14	10241685	T	C	11	1.53903	1.50389	1.57295	1.00349	0.316467	1.58561	1.51841	1.50762	1.59816	1.53699	1.38622	1.44749	1.47197	1.60506	1.4163	1.70339	38.721	2.84085e-05
Chr_14	10795698	T	C	11	1.77734	1.77914	1.77565	0.00251384	0.960012	1.92398	1.71451	1.77795	1.72195	1.68377	1.74125	1.79564	1.69266	1.71426	1.59718	1.96038	46.1566	1.34352e-06
Chr_14	11674573	C	T	11	1.0138	1.01274	1.01481	0.000919391	0.975811	1.19397	0.822344	0.912061	0.920927	0.937907	1.03931	0.947169	1.10017	1.04394	0.986741	1.08172	38.7096	2.85394e-05
Chr_14	12544770	T	C	11	2.35922	2.36841	2.35068	0.0633351	0.8013	2.29856	2.40695	2.34585	2.32656	2.33994	2.36758	2.50477	2.40567	2.5692	2.47872	2.19566	41.447	9.40254e-06
Chr_14	12900604	A	G	11	1.53747	1.37583	1.68754	19.5498	9.80124e-06	1.22524	1.50884	1.62584	1.64457	1.66339	1.5727	1.82406	1.69293	1.63741	1.67037	1.53818	60.14	3.40976e-09
Chr_14	12900615	G	C	11	1.54108	1.38054	1.69073	19.4386	1.03887e-05	1.22511	1.52827	1.60692	1.65835	1.66272	1.58831	1.82707	1.70376	1.64253	1.65933	1.54108	59.9945	3.63307e-09
Chr_14	12900770	A	C	11	1.82327	1.71234	1.92583	9.08163	0.0025819	1.54721	1.96189	1.91525	1.84719	1.88697	1.84607	2.01678	1.91848	1.94827	1.90006	1.8045	42.5054	6.0946e-06
Chr_14	13369865	C	T	11	0.702169	0.876088	0.531277	25.4354	4.57458e-07	0.927098	0.678071	0.675918	0.682362	0.572819	0.537313	0.589237	0.817804	0.729954	0.769082	0.467858	67.1289	1.58385e-10
Chr_14	13369868	T	G	11	0.699634	0.867526	0.534407	23.8285	1.05311e-06	0.920082	0.679268	0.676958	0.67099	0.573067	0.541002	0.588082	0.810038	0.710641	0.776693	0.476763	62.7664	1.08166e-09
Chr_14	13395946	A	T	11	1.94012	1.9465	1.93389	0.0344026	0.852853	2.06757	1.74807	1.97018	1.86962	1.98621	1.95966	1.94838	1.86785	1.83553	1.77778	2.0602	44.1754	3.0613e-06
Chr_14	13395957	A	T	11	1.71639	1.69297	1.73944	0.473906	0.491196	1.80958	1.55316	1.75547	1.69486	1.72938	1.69461	1.70608	1.66042	1.61987	1.59633	1.88061	38.2853	3.38481e-05
Chr_14	13395958	A	T	11	1.71201	1.68733	1.7363	0.52613	0.468238	1.80462	1.54844	1.74962	1.68493	1.72842	1.6953	1.70662	1.64946	1.61602	1.5952	1.87685	38.4086	3.22123e-05
Chr_14	13396072	T	C	11	1.51962	1.59662	1.44215	5.35492	0.0206639	1.44806	1.70333	1.52258	1.57001	1.51458	1.4837	1.57477	1.55772	1.55262	1.60557	1.28583	50.7235	1.964e-07
Chr_14	14088199	C	G	11	0.471728	0.442302	0.5	0.70794	0.400129	0.463924	0.5027	0.39908	0.437946	0.407415	0.358899	0.443548	0.726046	0.693785	0.58314	0.410587	56.8032	1.45133e-08
Chr_14	14181080	C	G	11	1.00695	0.956891	1.05337	1.85884	0.172759	0.881618	1.03971	1.07712	1.02726	1.02925	1.16509	0.94314	0.811283	1.02862	1.22231	0.996727	40.5311	1.36578e-05
Chr_14	14418867	C	G	11	1.78964	1.81737	1.76343	0.594288	0.440766	1.57014	2.22341	1.72166	1.77494	1.82188	1.87656	1.77657	1.70402	1.71172	1.8285	1.70035	96.2179	3.33067e-16
Chr_14	14421591	T	A	11	0.671016	0.64222	0.698069	0.643121	0.422583	0.572836	0.862215	0.791835	0.632736	0.568213	0.605413	0.507406	0.925874	0.558362	0.868487	0.667122	67.6661	1.24874e-10
Chr_14	14456312	C	G	11	2.39857	2.37726	2.41952	0.391853	0.531327	2.38712	2.32465	2.36686	2.50392	2.41857	2.49009	2.433	2.34862	2.36367	2.05381	2.54339	72.3987	1.52297e-11
Chr_14	14489493	C	T	11	2.30979	2.46115	2.16284	19.2902	1.12279e-05	2.56432	2.30579	2.14341	2.27526	2.22394	2.22437	2.28287	2.2843	2.31223	2.22003	2.18191	39.493	2.08057e-05
Chr_14	14527631	A	G	11	2.17642	2.20208	2.15165	0.534477	0.46473	2.12261	2.21453	2.32574	2.2267	2.16156	2.07792	2.18175	2.27954	2.01422	2.31214	2.08762	39.944	1.73338e-05
Chr_14	14648027	C	T	11	1.84106	1.81018	1.87149	0.826749	0.363214	1.75923	1.83443	1.68267	1.94949	1.90958	1.9322	1.70664	1.96907	1.94729	1.88925	1.77154	41.3132	9.93077e-06
Chr_14	15135911	C	T	11	2.03184	2.03848	2.0254	0.0364384	0.848613	2.17996	1.86076	1.98674	1.97647	2.03198	2.06034	2.04779	2.00453	1.95239	1.80511	2.17015	49.1644	3.80015e-07
Chr_14	15135912	T	C	11	2.06376	2.07843	2.04965	0.174865	0.675824	2.22783	1.8917	2.01038	1.99401	2.07572	2.07575	2.0932	2.03731	1.97659	1.835	2.19602	50.537	2.1258e-07
Chr_14	15135923	G	A	11	1.2393	1.20446	1.27253	0.958944	0.327453	1.08307	1.40303	1.23948	1.29454	1.23761	1.25701	1.17356	1.23759	1.38183	1.41388	1.15499	37.9933	3.80539e-05
Chr_14	15135930	A	G	11	1.23043	1.20833	1.25157	0.38948	0.532573	1.07016	1.38538	1.25363	1.28842	1.26545	1.232	1.15379	1.24716	1.35333	1.4171	1.11576	41.8727	7.90003e-06
Chr_14	15140989	T	A	11	1.78255	1.79051	1.7753	0.0460494	0.830086	1.84737	1.70784	1.7752	1.76749	1.74331	1.87069	1.85487	1.8231	1.54112	1.64072	1.87173	39.2998	2.24952e-05
Chr_14	15140993	A	T	11	1.80079	1.8121	1.79047	0.093105	0.760266	1.86033	1.73708	1.79128	1.78773	1.77379	1.8949	1.86314	1.82241	1.5461	1.67333	1.88293	38.5243	3.07477e-05
Chr_14	15518360	G	C	11	0.793243	0.921292	0.668059	13.7871	0.000204734	1.02693	0.751553	0.745683	0.718935	0.626564	0.752687	0.742969	0.855631	0.729044	0.641791	0.732722	38.0944	3.65424e-05
Chr_14	15729478	T	G	11	0.95328	0.911027	0.994028	1.43827	0.23042	0.910178	1.0557	1.01205	0.9181	0.862085	0.90226	0.816378	1.19108	0.857157	1.03852	1.02405	40.1841	1.57256e-05
Chr_14	15729482	A	T	11	0.956347	0.914026	0.997134	1.44176	0.229854	0.917492	1.04337	1.01726	0.925381	0.87196	0.903109	0.815257	1.18604	0.85858	1.04825	1.02758	38.3733	3.26715e-05
Chr_14	16367639	A	C	11	2.16785	2.21502	2.1224	1.82119	0.177172	2.10579	2.3355	2.27212	2.14533	2.09245	2.12124	2.09669	2.3301	2.0373	2.27432	2.05263	47.0653	9.18805e-07
Chr_14	16367641	C	A	11	2.15617	2.20261	2.11137	1.76934	0.183464	2.09576	2.3252	2.26376	2.13316	2.06954	2.108	2.08241	2.32224	2.01525	2.27169	2.04328	50.4172	2.23656e-07
Chr_14	16367643	A	C	11	2.1607	2.20533	2.11772	1.62864	0.201892	2.09131	2.33614	2.26134	2.13477	2.08421	2.11698	2.09405	2.33428	2.02512	2.27704	2.04219	51.2324	1.58218e-07
Chr_14	16679135	C	T	11	0.542758	0.557191	0.528609	0.177333	0.673675	0.50201	0.755967	0.543475	0.463702	0.444863	0.45193	0.537975	0.69948	0.653812	0.712774	0.425707	59.9819	3.65305e-09
Chr_14	18265458	C	A	11	2.55596	2.48825	2.62134	3.82487	0.0504974	2.36422	2.61267	2.7579	2.54529	2.67068	2.52358	2.56846	2.62868	2.65822	2.52691	2.56412	37.5056	4.62552e-05
Chr_14	18764249	A	C	11	0.6027	0.657659	0.550111	2.4256	0.119367	0.550592	0.763197	0.564193	0.572853	0.579626	0.662394	0.670026	0.696036	0.573891	0.725516	0.416848	39.9275	1.74505e-05
Chr_14	19408877	A	T	11	1.6707	1.52118	1.81461	18.3951	1.79515e-05	1.63822	1.52809	1.66385	1.64506	1.72561	1.65495	1.57275	1.65837	1.7749	1.66369	1.929	47.1335	8.92902e-07
Chr_14	19876288	A	C	11	0.821877	0.778885	0.864151	1.59051	0.207254	0.796752	0.863946	0.783704	0.686493	0.750546	0.797908	0.718585	1.11413	1.02893	1.02459	0.740073	77.6332	1.4585e-12
Chr_14	20151945	G	A	11	2.37842	2.40608	2.35056	0.696081	0.404104	2.29799	2.57362	2.43806	2.36778	2.3119	2.39338	2.19085	2.48083	2.30174	2.47357	2.293	44.1809	3.05431e-06
Chr_14	20151948	C	T	11	2.40732	2.43255	2.3819	0.579584	0.446475	2.33112	2.60289	2.46917	2.38829	2.34343	2.40831	2.23398	2.49768	2.34395	2.48707	2.33541	38.6498	2.92349e-05
Chr_14	20151951	A	G	11	2.39598	2.41924	2.37248	0.49595	0.481285	2.30891	2.59789	2.43995	2.37556	2.3508	2.42178	2.22001	2.48475	2.32397	2.48682	2.31527	41.4671	9.32564e-06
Chr_14	20151960	A	T	11	2.35644	2.38748	2.32511	0.881405	0.347817	2.27162	2.56448	2.41282	2.34738	2.29152	2.37147	2.17428	2.45787	2.28167	2.44146	2.26545	45.333	1.89361e-06
Chr_14	20475600	G	A	11	0.627659	0.890551	0.3652	60.4587	7.54952e-15	1.07241	0.492134	0.484657	0.52241	0.513386	0.482676	0.516859	0.651318	0.499502	0.397103	0.448281	106.244	0
Chr_14	20908721	A	T	11	2.04398	2.02799	2.05947	0.211896	0.645285	1.96037	2.21562	2.10258	2.0893	1.98565	2.06008	1.90578	1.92488	2.15337	1.92844	2.11072	39.0324	2.50586e-05
Chr_14	20991406	G	A	11	1.2136	1.05559	1.36133	18.9454	1.34515e-05	1.13516	1.11758	1.20527	1.20331	1.25049	1.23804	1.2328	1.11956	1.26503	1.22352	1.46857	37.9803	3.82524e-05
Chr_14	21070406	G	A	11	2.46173	2.54182	2.38398	5.33055	0.0209548	2.50101	2.49272	2.4168	2.62525	2.32208	2.42653	2.56499	2.43432	2.45993	2.48009	2.31869	38.5062	3.09728e-05
Chr_14	21202678	A	G	11	1.35533	1.36811	1.34259	0.144416	0.70393	1.22667	1.52636	1.4387	1.44672	1.34109	1.27243	1.34301	1.46667	1.3349	1.43979	1.25283	39.8099	1.8302e-05
Chr_14	21209439	T	C	11	1.57599	1.52131	1.62779	2.35285	0.125054	1.46438	1.69867	1.55096	1.5872	1.5446	1.58042	1.48608	1.8363	1.48781	1.72287	1.58163	41.5433	9.03977e-06
Chr_14	21249553	G	C	11	0.947282	0.914044	0.979101	0.894506	0.344259	0.892197	1.04151	0.858744	0.980873	0.866055	0.880278	0.908569	1.18787	1.06543	1.09835	0.887189	45.5475	1.73188e-06
Chr_14	21274602	T	C	11	2.10293	2.14199	2.06353	1.36192	0.243205	1.99036	2.34737	2.05466	2.14294	2.04173	2.21476	2.07394	2.18332	1.98269	1.98921	2.03731	54.3015	4.26355e-08
Chr_14	21274606	G	A	11	2.11667	2.13843	2.09458	0.430604	0.511693	2.00292	2.35329	2.06983	2.13542	2.06593	2.22747	2.07394	2.19742	2.00091	2.02114	2.08199	49.602	3.15867e-07
Chr_14	21456098	G	T	11	0.464406	0.361386	0.565109	9.02402	0.00266455	0.391368	0.53295	0.289063	0.375655	0.373088	0.406545	0.494434	0.883527	0.675915	0.813872	0.408115	133.806	0
Chr_14	21529659	C	G	11	2.40918	2.38398	2.43414	0.553664	0.456825	2.41834	2.46882	2.44318	2.40117	2.37401	2.30923	2.34391	2.27151	2.57256	2.29147	2.52548	38.7239	2.83757e-05
Chr_14	21598251	T	C	11	0.765674	0.819559	0.71249	2.50835	0.113244	0.648067	1.22599	0.786902	0.649881	0.629789	0.776549	0.614442	0.859873	0.632533	0.984083	0.633927	140.942	0
Chr_14	21882040	G	T	11	2.16119	2.13796	2.1837	0.443076	0.505641	2.18815	2.21321	1.9898	2.14729	2.16291	2.05327	2.29492	2.05804	2.1831	2.40419	2.178	41.0053	1.12598e-05
Chr_14	21993011	T	A	11	0.531794	0.669223	0.397797	15.6972	7.43355e-05	0.674988	0.681254	0.419575	0.592877	0.380794	0.459656	0.573464	0.430286	0.413654	0.441466	0.442094	38.4087	3.22113e-05
Chr_14	22113109	C	A	11	0.577159	0.601419	0.553187	0.512775	0.47394	0.657726	0.453296	0.745997	0.589457	0.521821	0.495556	0.600222	0.484991	0.410741	0.650768	0.620119	38.8891	2.65487e-05
Chr_14	22113119	A	G	11	0.559394	0.577364	0.541717	0.278673	0.597572	0.643592	0.40166	0.720242	0.58111	0.525208	0.471018	0.585315	0.461395	0.39343	0.648911	0.607438	42.5376	6.01445e-06
Chr_14	22129045	G	A	11	1.23631	1.17623	1.29257	2.76944	0.0960796	1.27368	1.20385	1.23817	1.18272	1.15246	1.30155	1.20757	1.08776	1.11257	1.22025	1.4381	40.5564	1.3518e-05
Chr_14	22588753	T	A	11	1.88406	1.86991	1.89782	0.164949	0.68464	1.90395	1.71883	2.01999	1.78102	1.99607	1.98816	1.85372	1.79655	1.78446	1.7951	1.95338	41.722	8.40269e-06
Chr_14	22640869	T	A	11	2.43204	2.40066	2.46185	0.782725	0.376309	2.43889	2.48259	2.43107	2.41306	2.24289	2.46774	2.46485	2.5688	2.41513	2.2754	2.54377	38.161	3.55795e-05
Chr_14	22864967	T	G	11	2.28869	2.25558	2.32109	0.929828	0.334908	2.20352	2.51337	2.2138	2.24222	2.17862	2.244	2.33838	2.3231	2.21102	2.48788	2.29781	50.271	2.37956e-07
Chr_14	22899343	G	A	11	0.902852	0.93136	0.875011	0.680786	0.409316	0.953441	0.921947	0.918393	0.82786	0.796901	0.825275	0.837144	1.0506	1.01944	1.05703	0.793137	38.9648	2.57518e-05
Chr_14	22908559	C	A	11	0.921875	0.888118	0.954396	0.934664	0.333654	0.78667	1.13652	1.15177	0.902121	0.722655	0.867518	0.660643	1.29261	0.753547	1.18088	0.900991	152.209	0
Chr_14	22908561	C	A	11	1.06502	1.01433	1.11378	2.10112	0.147191	0.941202	1.26436	1.26822	1.02176	0.881397	0.984768	0.916302	1.38608	0.927559	1.27346	1.09301	111.296	0
Chr_14	23100690	G	A	11	2.18633	2.10962	2.26362	5.36014	0.0206022	2.20585	2.10957	2.1347	2.17521	2.2535	2.16495	2.06104	2.15995	2.17706	2.10327	2.40805	40.4992	1.3836e-05
Chr_14	23121710	C	A	11	2.31612	2.32794	2.30442	0.122128	0.726738	2.38778	2.26177	2.35026	2.27288	2.3995	2.27249	2.08304	2.21148	2.35925	2.17452	2.4042	37.5579	4.52979e-05
Chr_14	23197704	G	C	11	1.39792	1.39822	1.39764	6.97353e-05	0.993337	1.34913	1.45259	1.34996	1.62316	1.33254	1.41299	1.18532	1.49644	1.34422	1.35839	1.40093	37.7505	4.19403e-05
Chr_14	23203289	T	C	11	2.40551	2.53289	2.28337	12.8728	0.000333389	2.41579	2.4807	2.36468	2.4404	2.44401	2.4844	2.44413	2.40722	2.35268	2.3959	2.1394	41.5112	9.15899e-06
Chr_14	23203290	T	C	11	2.41816	2.54401	2.29669	12.752	0.000355628	2.43068	2.4873	2.3859	2.45135	2.46144	2.48822	2.45233	2.42071	2.35599	2.40788	2.15856	39.1644	2.37591e-05
Chr_14	23203422	G	T	11	2.09895	2.02521	2.1708	4.57623	0.0324184	2.19525	2.03986	1.9795	2.02613	2.06081	2.1068	1.8839	2.04195	2.11883	2.00879	2.35992	63.7848	6.91812e-10
Chr_14	23203432	G	A	11	2.15117	2.07511	2.225	4.82522	0.0280463	2.23611	2.08299	2.04707	2.07438	2.11044	2.18123	1.95384	2.08831	2.17343	2.07152	2.40012	57.3173	1.16197e-08
Chr_14	23343449	C	G	11	1.60997	1.61959	1.60075	0.074354	0.7851	1.72914	1.46645	1.66086	1.61361	1.66995	1.47836	1.47256	1.55173	1.5342	1.51438	1.73432	40.078	1.64173e-05
Chr_14	23343485	G	A	11	1.75037	1.7242	1.77535	0.545385	0.460209	1.62627	1.88172	1.70205	1.71495	1.69918	1.85279	1.88658	1.87558	1.87695	1.85542	1.62941	42.6938	5.64069e-06
Chr_14	23343502	A	G	11	1.42535	1.44487	1.40686	0.297664	0.585351	1.55695	1.30489	1.46711	1.45538	1.46195	1.32702	1.28682	1.27876	1.29165	1.28749	1.5827	50.4822	2.17573e-07
Chr_14	23343503	T	C	11	1.42911	1.44686	1.41229	0.24634	0.619664	1.5598	1.30327	1.4677	1.46092	1.46943	1.33077	1.29329	1.28243	1.29692	1.29937	1.58514	49.8842	2.8032e-07
Chr_14	23343575	C	T	11	1.75928	1.69065	1.82418	3.64728	0.0561608	1.60171	1.85051	1.72156	1.75494	1.72007	1.83563	1.88921	1.92347	1.91623	1.88376	1.68342	37.9615	3.85419e-05
Chr_14	23649743	G	A	11	1.49543	1.46644	1.52299	0.668122	0.413707	1.40845	1.57596	1.49746	1.4633	1.46266	1.44506	1.39295	1.76573	1.64622	1.68946	1.37053	61.1109	2.23229e-09
Chr_14	23649747	G	C	11	1.3275	1.30048	1.35285	0.563299	0.452934	1.22947	1.4547	1.26766	1.26856	1.26789	1.23558	1.24763	1.67894	1.55177	1.63075	1.12183	127.73	0
Chr_14	23803663	C	G	11	0.429963	0.425716	0.434107	0.0150938	0.90222	0.3824	0.596259	0.327574	0.425422	0.341649	0.325745	0.445147	0.604268	0.635689	0.588339	0.316357	62.8208	1.05619e-09
Chr_14	23923939	G	A	11	1.00495	1.1222	0.886934	12.2147	0.000474142	1.15284	1.13723	0.790469	1.00865	0.931265	0.982064	0.953724	0.836901	0.917703	1.00183	0.925533	39.4287	2.13537e-05
Chr_14	23950252	T	A	11	1.96484	1.97404	1.9557	0.074762	0.784526	2.12646	1.88529	1.9319	1.89449	1.88406	1.93871	1.72255	1.89746	1.96397	1.89399	2.10307	43.1804	4.61693e-06
Chr_14	23950289	A	G	11	1.87085	1.8753	1.86646	0.0171438	0.895827	2.04095	1.80181	1.77948	1.80183	1.7944	1.84282	1.62158	1.80895	1.87364	1.81313	2.01899	46.5013	1.16336e-06
Chr_14	23950291	A	G	11	1.85985	1.86238	1.85734	0.00557349	0.940489	2.03174	1.78562	1.77939	1.79273	1.77194	1.82932	1.60504	1.80108	1.86496	1.80093	2.01366	48.6688	4.68383e-07
Chr_14	24079841	G	A	11	1.08018	0.971716	1.18426	9.52764	0.002024	1.01383	1.03678	1.25754	1.00023	1.05103	1.04577	1.06161	1.13582	0.997372	1.21346	1.25559	38.4919	3.11509e-05
Chr_14	24128477	C	A	11	1.60293	1.58185	1.62315	0.357053	0.550147	1.52012	1.82433	1.54407	1.52553	1.46979	1.49044	1.63602	1.87006	1.85341	1.78845	1.47027	98.9295	1.11022e-16
Chr_14	24150567	T	A	11	2.19044	2.22158	2.15933	0.852292	0.355905	2.12419	2.3679	2.29692	2.09857	2.08304	2.23853	2.08034	2.31002	2.19394	2.17484	2.11218	38.6708	2.89881e-05
Chr_14	24586361	C	T	11	1.96455	1.91424	2.01345	2.10971	0.146367	1.84621	2.0964	1.95021	2.07889	1.97034	1.92914	1.73807	2.07844	1.87704	2.12061	2.00264	41.6312	8.72075e-06
Chr_14	24660350	C	T	11	1.64576	1.68599	1.60636	1.36629	0.24245	1.68288	1.65045	1.81183	1.61902	1.67892	1.54821	1.60239	1.70537	1.52245	1.42881	1.69985	38.3094	3.35219e-05
Chr_14	24736302	A	G	11	2.52346	2.61587	2.43259	7.3101	0.00685681	2.60538	2.5025	2.48392	2.4965	2.56393	2.5479	2.31357	2.45678	2.63442	2.58233	2.33967	38.9589	2.58124e-05
Chr_14	24752139	T	C	11	1.9574	1.98415	1.93098	0.617938	0.431815	1.92018	1.90936	2.11792	2.05877	1.90724	1.96524	1.94364	1.79027	2.05625	2.09423	1.8339	43.3364	4.32937e-06
Chr_14	24753163	T	C	11	1.68662	1.70197	1.67156	0.198597	0.655855	1.6418	1.63062	1.86815	1.63143	1.67191	1.82289	1.67158	1.57557	1.7687	1.76545	1.5747	39.3511	2.2034e-05
Chr_14	24796149	G	T	11	1.34269	1.27035	1.4125	4.31178	0.0378494	1.23228	1.31233	1.40247	1.39097	1.29228	1.28281	1.36855	1.66949	1.35825	1.59028	1.29245	62.0132	1.50453e-09
Chr_14	24796152	T	G	11	1.03264	0.981799	1.08154	2.1167	0.1457	0.918069	1.03428	1.2159	1.07401	0.930454	0.922174	0.956994	1.40628	1.04325	1.35057	0.936952	109.948	0
Chr_14	24800994	C	G	11	2.13167	2.10985	2.15274	0.391556	0.531483	2.29135	2.01395	2.05754	2.04693	2.0174	2.06734	2.04818	2.21993	2.15778	2.07134	2.27678	40.7536	1.24759e-05
Chr_14	24801011	A	T	11	2.12995	2.11005	2.14923	0.327596	0.567078	2.29779	1.99545	2.06464	2.02885	2.02013	2.07651	2.04124	2.20853	2.16911	2.06635	2.27181	42.5813	5.90747e-06
Chr_14	24801019	T	G	11	2.18491	2.162	2.20712	0.435051	0.509521	2.34492	2.0741	2.11646	2.06817	2.09446	2.11417	2.09682	2.27431	2.22193	2.11443	2.33471	42.9135	5.15319e-06
Chr_14	24801022	G	A	11	2.04302	2.02712	2.05853	0.212762	0.644611	2.20343	1.93559	1.96226	1.95426	1.96922	1.96691	1.93875	2.10805	2.0562	1.99104	2.18553	37.5407	4.56105e-05
Chr_14	24801309	T	C	11	2.08977	2.1045	2.07531	0.186395	0.665934	2.26468	2.02001	1.99002	2.03442	2.03804	2.00551	1.9928	2.01531	2.10117	1.96998	2.22882	38.5259	3.07283e-05
Chr_14	24801311	A	T	11	2.08325	2.10051	2.06631	0.255383	0.61331	2.25902	2.02273	1.98309	2.03031	2.02734	1.99572	1.98296	1.99983	2.09645	1.95305	2.22417	40.1286	1.60833e-05
Chr_14	24801315	C	G	11	2.0708	2.09709	2.04502	0.590607	0.442184	2.25664	2.00466	1.98355	2.01355	2.0255	1.96705	1.96895	1.98681	2.07112	1.93134	2.20628	41.3595	9.7447e-06
Chr_14	24803872	G	T	11	1.41381	1.41946	1.40828	0.0270759	0.8693	1.61026	1.38193	1.29862	1.28366	1.31237	1.34604	1.32522	1.4413	1.35488	1.32252	1.5885	52.5324	9.09248e-08
Chr_14	24803875	G	A	11	1.67418	1.69276	1.65671	0.263642	0.607629	1.8744	1.67958	1.58439	1.53587	1.54186	1.57659	1.58663	1.64821	1.61414	1.60365	1.83748	48.0638	6.04239e-07
Chr_14	24806608	C	A	11	2.3059	2.33694	2.27579	0.799165	0.371343	2.51378	2.32379	2.12468	2.20343	2.17171	2.18364	2.23749	2.30502	2.31491	2.25942	2.41394	47.9544	6.32688e-07
Chr_14	24806610	T	G	11	2.31343	2.34322	2.2844	0.746475	0.387594	2.51483	2.32048	2.14009	2.22319	2.16611	2.22063	2.24194	2.31316	2.32841	2.27364	2.41081	43.8679	3.4764e-06
Chr_14	24807031	C	A	11	2.05015	2.02176	2.07831	0.708417	0.39997	2.18545	1.95218	2.00891	2.02134	1.89227	2.02659	1.93893	2.0511	2.05814	1.98622	2.22799	44.5634	2.60671e-06
Chr_14	24817718	G	A	11	1.97387	1.95875	1.98876	0.199891	0.654809	2.1335	1.95447	1.95631	1.83041	1.85351	1.89639	1.77703	1.94145	2.00951	2.00566	2.12998	52.325	9.93426e-08
Chr_14	24817739	G	A	11	1.89337	1.87834	1.90813	0.196121	0.65787	2.02647	1.89493	1.84167	1.771	1.78919	1.83095	1.71575	1.8696	1.94019	1.93839	2.01998	38.7086	2.85512e-05
Chr_14	24819067	T	C	11	1.69249	1.69765	1.68745	0.0227394	0.880137	1.86415	1.6267	1.60936	1.62157	1.65469	1.62118	1.56873	1.61979	1.63176	1.63721	1.8513	38.6282	2.94899e-05
Chr_14	24839239	T	A	11	1.90755	1.96539	1.85222	2.74272	0.0976984	2.1065	1.92079	1.8406	1.75735	1.83958	1.88228	1.77225	1.8348	1.82967	1.79992	1.99943	38.5774	3.00983e-05
Chr_14	24839243	C	A	11	1.91385	1.97464	1.85559	3.04171	0.0811504	2.1145	1.93048	1.84411	1.77051	1.84026	1.88978	1.76864	1.84003	1.83091	1.81117	2.00251	38.4915	3.11569e-05
Chr_14	24839338	G	C	11	1.99293	2.03625	1.95075	1.59977	0.205935	2.22083	1.92611	1.93243	1.84728	1.84918	1.98717	1.92396	1.98284	1.90224	1.94638	2.08861	46.7031	1.06922e-06
Chr_14	24927820	A	G	11	0.71079	0.625865	0.79398	6.21597	0.0126603	0.701175	0.666377	0.564375	0.684859	0.688715	0.698123	0.668675	0.557149	0.714735	1.31279	0.686501	164.435	0
Chr_14	25080005	C	T	11	0.545209	0.527759	0.56202	0.245661	0.620147	0.526067	0.608973	0.662928	0.545178	0.511215	0.551529	0.432664	0.280377	0.565991	0.491101	0.655	37.477	4.67869e-05
Chr_14	25277356	C	T	11	1.88019	1.80824	1.95299	4.7447	0.0293887	1.88495	1.80886	1.8801	1.84751	1.97738	1.89451	1.6704	1.72206	1.87809	1.8986	2.07333	48.1419	5.8471e-07
Chr_14	25353443	G	C	11	1.90699	1.927	1.88681	0.361848	0.547482	2.06634	1.82028	1.90886	1.83605	1.8772	1.82803	1.79399	1.83739	1.83941	1.79745	2.05031	37.4628	4.70534e-05
Chr_14	26201108	A	G	11	2.00136	1.92758	2.07451	4.77718	0.0288393	2.01273	1.92784	1.95966	2.00812	1.92694	1.95993	2.26628	2.01959	1.97509	1.96409	2.16204	37.5505	4.5433e-05
Chr_14	26204518	A	G	11	0.923955	0.84304	1.00141	5.22985	0.0222025	0.948182	0.749311	1.10334	0.81952	0.859247	0.858778	0.999507	0.947137	0.932489	0.928395	1.09025	42.1821	6.95935e-06
Chr_14	26207454	A	G	11	1.15121	1.14638	1.15584	0.0187556	0.891069	1.08455	1.29489	1.29777	1.09598	1.04507	1.08602	1.05655	1.30226	1.08158	1.39352	1.0875	56.0971	1.96867e-08
Chr_14	26207455	A	T	11	1.09768	1.08494	1.10976	0.127269	0.721281	1.01825	1.23717	1.27785	1.04026	0.991419	1.01613	0.988231	1.28878	1.00291	1.36962	1.03678	70.0633	4.31075e-11
Chr_14	26264892	G	C	11	2.2966	2.33363	2.25942	1.23841	0.265779	2.49576	2.1883	2.2563	2.23121	2.12276	2.30298	2.2331	2.26933	2.2345	2.2597	2.37774	40.8719	1.18889e-05
Chr_14	26308082	G	T	11	1.9103	1.82605	1.99475	6.33765	0.0118201	1.7767	1.98047	1.85484	2.03178	1.78928	2.01417	2.00048	1.91077	2.06051	1.88819	1.96633	39.4823	2.08965e-05
Chr_14	26651740	C	T	11	2.45926	2.4406	2.47785	0.308239	0.578763	2.54335	2.36078	2.51033	2.41649	2.42979	2.33456	2.41059	2.62849	2.41742	2.32838	2.59322	43.1059	4.76081e-06
Chr_14	26656463	G	A	11	1.75691	1.72392	1.78959	0.936407	0.333203	1.84263	1.62416	1.6956	1.68347	1.77635	1.75195	1.77089	1.8828	1.67365	1.56219	1.92224	46.3426	1.24312e-06
Chr_14	26656474	T	C	11	1.73261	1.69896	1.76592	0.972477	0.324063	1.82019	1.59826	1.67443	1.6564	1.74278	1.72854	1.73845	1.86792	1.6466	1.56145	1.89311	43.6109	3.86583e-06
Chr_14	26656475	C	T	11	1.78099	1.73432	1.82707	1.85388	0.173333	1.85689	1.63061	1.71942	1.71308	1.80634	1.78036	1.77813	1.90956	1.71071	1.61619	1.95268	43.4049	4.20882e-06
Chr_14	26656480	C	T	11	1.60175	1.64681	1.55827	1.62583	0.202281	1.52021	1.78911	1.63128	1.63968	1.57324	1.63422	1.5763	1.45291	1.72966	1.78575	1.41759	53.5696	5.83526e-08
Chr_14	26656515	T	G	11	1.61811	1.5585	1.67601	2.91298	0.0878695	1.68631	1.43484	1.60902	1.50536	1.70544	1.56322	1.61355	1.80783	1.53938	1.48057	1.79675	56.6707	1.53682e-08
Chr_14	26656850	C	T	11	1.62102	1.58313	1.6577	1.17402	0.278577	1.68287	1.4903	1.65389	1.54081	1.55946	1.63919	1.53291	1.85644	1.53818	1.53937	1.74055	41.3754	9.68173e-06

## Sheet: Directional.SNPs
chromosome	position	Reference base	Alternative base	Number of timepoints	Mean z	z_1998	z_2021	LRT_Directional change	pvalue_directional_change	z_1998	z_2007	z_2010	z_2011	z_2012	z_2013	z_2014	z_2015	z_2016	z_2017	z_2021	LRT_fluctuating_change	pvalue_fluctuating_change
Chr_01	882083	C	T	11	0.526618	0.72001	0.331855	33.7177	6.37187e-09	0.841739	0.420835	0.567005	0.501484	0.441289	0.387675	0.243403	0.365008	0.444882	0.325676	0.456017	73.0257	1.15108e-11
Chr_01	3851088	C	T	11	2.20608	2.38552	2.03912	24.078	9.25093e-07	2.53778	2.04254	2.2027	2.13557	2.0806	2.11238	2.17158	2.08596	2.31006	1.98668	2.09498	67.5745	1.30045e-10
Chr_01	4529837	A	G	11	0.775591	0.999761	0.561154	39.0378	4.15688e-10	0.860214	0.819575	0.722625	0.767818	0.869658	0.817515	0.831284	0.85593	0.767888	0.785215	0.299491	115.378	0
Chr_01	4840537	G	C	11	0.511197	0.717019	0.314978	33.1651	8.46584e-09	0.714891	0.779509	0.35114	0.625286	0.37379	0.302557	0.449352	0.317968	0.416388	0.440374	0.370646	81.5151	2.53242e-13
Chr_02	6541235	G	C	11	0.780256	0.981977	0.580063	35.722	2.27584e-09	1.06732	0.805642	0.57649	0.631163	0.768277	0.703429	0.625319	0.806616	0.747537	0.788854	0.538124	76.9359	1.99563e-12
Chr_02	12562857	G	C	11	0.741885	0.950787	0.53938	35.9293	2.0461e-09	1.12317	0.545059	0.661376	0.767845	0.555742	0.630254	0.63579	0.676203	0.60349	0.671255	0.61349	80.9069	3.33289e-13
Chr_02	16561946	T	C	11	0.612613	0.790445	0.442999	25.087	5.4801e-07	0.914983	0.520604	0.543159	0.63377	0.519427	0.507501	0.482847	0.527623	0.47138	0.414857	0.559869	50.8777	1.83958e-07
Chr_03	13425918	T	G	11	0.59722	0.793632	0.404556	32.3329	1.29894e-08	0.923134	0.572135	0.507364	0.491802	0.483558	0.459111	0.535017	0.520007	0.490925	0.513241	0.478896	52.1954	1.04991e-07
Chr_04	998412	C	T	11	1.07474	1.25943	0.88869	30.6094	3.15567e-08	1.38817	0.977363	1.03557	1.05184	0.947158	0.890346	0.898685	1.08107	0.983864	0.988911	0.956321	62.2433	1.36032e-09
Chr_04	4047267	T	C	11	0.743138	0.91497	0.572211	25.6877	4.01379e-07	1.0332	0.723194	0.661383	0.666976	0.605316	0.642951	0.653337	0.740468	0.613762	0.619309	0.65684	46.1134	1.36796e-06
Chr_04	6319970	A	G	11	2.07959	2.27679	1.90378	26.6467	2.44262e-07	2.46008	1.93738	2.00905	1.97291	2.01001	1.96901	2.06471	1.92021	2.17747	1.961	1.94822	67.9454	1.10345e-10
Chr_04	8777161	G	C	11	1.39983	1.19106	1.59446	32.6077	1.1277e-08	1.335	1.1732	1.37153	1.33751	1.45099	1.44929	1.37993	1.4277	1.52198	1.38951	1.70705	64.0351	6.19724e-10
Chr_04	15690038	G	A	11	0.623805	0.819297	0.433951	31.3757	2.12629e-08	0.828267	0.826497	0.465573	0.646441	0.479007	0.581698	0.419166	0.568222	0.514672	0.472806	0.482769	59.1847	5.16823e-09
Chr_04	20191871	G	C	11	1.65075	1.47213	1.823	26.0161	3.38578e-07	1.43987	1.64103	1.69879	1.67008	1.72329	1.69049	1.75265	1.69002	1.72451	1.73143	1.82896	29.3655	0.00108706
Chr_05	19014214	G	T	11	0.532911	0.76631	0.307214	45.3285	1.6661e-11	0.901117	0.457057	0.452156	0.556824	0.412981	0.414911	0.426849	0.333916	0.308831	0.385683	0.429926	77.234	1.74527e-12
Chr_06	4140466	C	T	11	0.742342	0.935868	0.55308	31.0944	2.45773e-08	1.08887	0.687341	0.611094	0.645825	0.702763	0.66962	0.396045	0.637711	0.589465	0.634303	0.679767	74.1246	7.0417e-12
Chr_06	14070146	T	C	11	0.981091	1.20653	0.759807	43.1858	4.97815e-11	1.2587	1.06605	0.919961	0.905646	0.901083	0.834727	0.804192	1.01898	0.821351	0.889451	0.792143	60.5121	2.8991e-09
Chr_07	1991956	G	A	11	0.99782	0.826861	1.16557	24.8256	6.2757e-07	0.859295	0.978377	0.959007	1.02992	0.928014	1.02865	1.03881	1.09218	1.20339	1.05675	1.17926	37.558	4.52971e-05
Chr_07	9426409	A	G	11	0.640785	0.828669	0.466224	26.4419	2.71583e-07	0.857307	0.619992	0.641182	0.610669	0.63679	0.541969	0.598136	0.620863	0.505077	0.616489	0.450144	33.9575	0.000187786
Chr_07	10143655	T	G	11	1.30407	1.12969	1.46939	23.9833	9.71751e-07	1.1492	1.25411	1.34232	1.34321	1.33116	1.3676	1.33723	1.21459	1.37535	1.30734	1.55717	41.9334	7.70612e-06
Chr_07	15169040	C	T	11	1.7405	1.92587	1.56274	27.0604	1.97198e-07	1.91256	1.76251	1.71655	1.80233	1.67572	1.66156	1.67477	1.69534	1.68279	1.67934	1.5217	33.933	0.000189588
Chr_08	292729	A	G	11	1.00861	1.17971	0.838688	25.615	4.16795e-07	1.17175	1.15134	1.03732	0.952299	0.876629	0.955085	0.90254	0.955103	0.887288	0.893168	0.869903	36.1672	7.87851e-05
Chr_08	4262911	C	G	11	0.674237	0.858824	0.49297	28.856	7.79649e-08	0.8307	0.768428	0.652653	0.661373	0.590662	0.613009	0.628265	0.638759	0.612313	0.696075	0.424178	41.253	1.01777e-05
Chr_08	4262914	G	C	11	0.679941	0.864687	0.498893	28.7463	8.25057e-08	0.837422	0.776004	0.65752	0.663076	0.595774	0.620487	0.642143	0.645894	0.61331	0.699109	0.43251	40.6377	1.30784e-05
Chr_11	6694754	C	T	11	0.577492	0.786547	0.371087	37.7291	8.12816e-10	0.878235	0.54422	0.453382	0.562067	0.526868	0.451715	0.566274	0.462025	0.424192	0.482817	0.415773	53.1997	6.83651e-08
Chr_12	2634128	A	T	11	2.16403	1.95785	2.35524	33.9745	5.58404e-09	2.02723	2.11116	2.11284	2.23335	2.0374	2.10238	2.17366	2.10018	2.13653	2.70776	2.2509	192.047	0
Chr_12	2634129	G	A	11	2.18549	1.98879	2.3673	30.7201	2.98055e-08	2.06908	2.12235	2.14174	2.24053	2.05439	2.11845	2.19398	2.11288	2.16632	2.70656	2.27343	177.738	0
Chr_12	4336145	T	C	11	1.77909	1.6097	1.95017	25.1469	5.31262e-07	1.78808	1.7125	1.7232	1.76604	1.68141	1.77102	1.77819	1.7706	1.77781	1.74989	2.22816	101.987	0
Chr_12	4336148	A	G	11	1.7861	1.60761	1.96592	27.7705	1.36591e-07	1.7914	1.71069	1.73094	1.77457	1.68884	1.77919	1.79646	1.77683	1.77943	1.75961	2.25051	108.439	0
Chr_12	15442333	G	A	11	0.58166	0.751175	0.414154	24.7279	6.60212e-07	0.862573	0.46636	0.479345	0.595416	0.588798	0.482673	0.383388	0.420577	0.481159	0.455427	0.497929	51.578	1.36584e-07
Chr_12	15442348	T	C	11	0.644538	0.854894	0.440345	36.2593	1.72731e-09	0.946367	0.54046	0.551794	0.659799	0.677084	0.546959	0.421109	0.476789	0.533884	0.487224	0.508004	60.404	3.03913e-09
Chr_12	17277717	C	G	11	0.639866	0.813312	0.474143	24.0865	9.21056e-07	0.912079	0.61588	0.580561	0.662395	0.448722	0.576357	0.431949	0.457549	0.56811	0.703824	0.516009	57.5766	1.03858e-08
Chr_12	18208077	G	A	11	0.757195	0.946822	0.574226	29.0118	7.19399e-08	1.09157	0.704441	0.683533	0.671905	0.65548	0.57408	0.595329	0.707052	0.65095	0.680597	0.668649	56.2263	1.86192e-08
Chr_13	11663818	C	T	11	0.520269	0.708134	0.336124	29.9776	4.37062e-08	0.847179	0.480819	0.488947	0.460027	0.378278	0.427872	0.373361	0.403705	0.368386	0.308204	0.483014	61.1461	2.19817e-09
Chr_13	14074826	G	T	11	0.987116	1.16533	0.815862	25.7733	3.83967e-07	1.29805	0.960045	0.830749	0.867566	0.875563	0.928968	0.860972	0.899207	0.957607	0.940541	0.862335	49.8603	2.83167e-07
Chr_13	14097017	G	T	11	0.512311	0.690321	0.333593	28.2782	1.05073e-07	0.817893	0.37638	0.530247	0.364894	0.470896	0.439591	0.449351	0.373757	0.360502	0.462139	0.397236	56.7367	1.49362e-08
Chr_14	35253	C	T	11	2.36852	2.56544	2.17372	34.1633	5.06748e-09	2.62404	2.3277	2.23997	2.39109	2.28141	2.25989	2.44257	2.27905	2.41581	2.21112	2.14727	64.3416	5.41581e-10
Chr_14	35266	G	A	11	2.38201	2.56881	2.19883	30.0851	4.13503e-08	2.63321	2.32075	2.27088	2.41331	2.27895	2.27525	2.46767	2.29033	2.45107	2.22814	2.17366	63.8094	6.84361e-10
Chr_14	13369865	C	T	11	0.702169	0.876088	0.531277	25.4354	4.57458e-07	0.927098	0.678071	0.675918	0.682362	0.572819	0.537313	0.589237	0.817804	0.729954	0.769082	0.467858	67.1289	1.58385e-10
Chr_14	20475600	G	A	11	0.627659	0.890551	0.3652	60.4587	7.54952e-15	1.07241	0.492134	0.484657	0.52241	0.513386	0.482676	0.516859	0.651318	0.499502	0.397103	0.448281	106.244	0
