# Supplementary material for: The genomic scale of fluctuating selection in a natural plant population
Source: Evol Lett. 2022 Dec 11;6(6):506–21. doi: 10.1002/evl3.308 (PMC9783439; doi:10.1002/evl3.308)
Supplement: Supplementary file 5 — Supplemental Information [file EVL3-6-506-s002.zip]

Archive with 41 entries (41 files):
- ashr1.r
- bam.to.fastq.py
- behavior.Fluctuating.snps.py
- bulk.depth.py
- call.snps.bcf.py
- call.snps.by.section.py
- Change.per.interval.py
- change.versus.maf.py
- clean.split.fqs.py
- clean.vcf.py
- Delta_z.unpolarized.py
- FluctuatingSNPs.behavior.txt
- gemma.effect.versus.greenness.py
- gene.LD.txt
- LD_between_genes.py
- LD_within_gene.py
- Line_phenotypes.txt
- linear.and.fluctuating.tests.py
- m_and_z.genic.py
- map.split.fqs.py
- merging.py
- Minor.allele.change.Fluctuating.py
- Ne.robust.estimation.py
- Null.var.estimation.py
- outlier.snps.py
- Peren.allele.change.Fluctuating.py
- polygenic.scores.fluctuators.py
- R2.withingene.txt
- Reduce.snpset.v2.py
- relevant.snps.py
- rmdups.index.py
- simplify.vcf.py
- Single.test.per.gene.py
- SNP.to.gene.py
- standardized_LD_per_gene.py
- temporal.covariance.all.py
- temporal.covariance.bs.py
- temporal.covariance.by.gene.bs.py
- temporal.covariance.by.gene.py
- vcf.readcounts.py
- z.per.year.v2.py
