# Supplementary material for: The genomic scale of fluctuating selection in a natural plant population
Source: Evol Lett. 2022 Dec 11;6(6):506–21. doi: 10.1002/evl3.308 (PMC9783439; doi:10.1002/evl3.308)
Supplement: Supplementary file 5 — Supplemental Information [file EVL3-6-506-s002.zip › ashr1.r]

args <- commandArgs(trailingOnly = TRUE)
infile = paste(args[1])
out1 = paste(args[2])

library(ashr)
dat<-read.table(infile,header=FALSE)
names(dat)<-c("ch","pos","beta","se","pval")
b=c(dat$beta)
s=c(dat$se)
beta.ash = ash(b, s, mixcompdist = "normal", df = NULL, pointmass=TRUE, prior="nullbiased")
beta.ash$fitted_g
x1=c(beta.ash$fitted_g$pi)
x2=c(beta.ash$fitted_g$sd)
v=mapply(c,x1,x2, SIMPLIFY=FALSE)
write.table(v,out1, append = FALSE, sep = "\t", dec = ".", row.names = FALSE, col.names = FALSE)
