# Supplementary material for: The genomic scale of fluctuating selection in a natural plant population
Source: Evol Lett. 2022 Dec 11;6(6):506–21. doi: 10.1002/evl3.308 (PMC9783439; doi:10.1002/evl3.308)
Supplement: Supplementary file 5 — Supplemental Information [file EVL3-6-506-s002.zip › bam.to.fastq.py]

#!/usr/bin/env python

import sys

commandsFile = open("cir.sh", 'w') 


src=open("convert.list.txt","r")
for line_idx, line in enumerate(src):
	cols = line.replace('\n', '').split('\t') 
# JKK-00-4_S6_L003	00-4_L003
# JKK-00-4_S6_L004	00-4_L004
	bam =cols[0]
	sampleName = cols[1] #  

	shellScriptName = 'r%s.sh' % (sampleName)
	shellScript = open(shellScriptName, 'w' )

	commandsFile.write('sbatch %s \n' % (shellScriptName))

	shellScript.write("#!/bin/bash\n" )
	shellScript.write("#SBATCH --job-name=%s\n" % (sampleName))

	shellScript.write("#SBATCH --partition=sjmac       \n" )
	shellScript.write("#SBATCH --time=0-155:59:00        \n" )
	shellScript.write("#SBATCH --mem-per-cpu=5gb           \n" )

	shellScript.write("#SBATCH --mail-type=NONE          \n" )
	shellScript.write("#SBATCH --mail-user=jkk@ku.edu    \n" )	
	shellScript.write("#SBATCH --ntasks=1                   \n" )	
	shellScript.write("#SBATCH --cpus-per-task=1            \n" )
	shellScript.write("#SBATCH --output=rx_%s.log\n\n\n" % sampleName )
        shellScript.write("module load bwa/0.7.17\n")
        shellScript.write("module load samtools/1.9\n\n\n")
#	shellScript.write("module load java/1.8.0_212\n")

	shellScript.write("samtools fastq %s > %s.fastq\n" % (bam,sampleName))
        shellScript.write("bwa mem /home/jkk/Combined.v5.fa %s.fastq | samtools view -bS - | samtools sort - -o %s.bam\n" % (sampleName,sampleName))
        shellScript.write("samtools index %s.bam\n" % (sampleName))
