# Supplementary material for: The genomic scale of fluctuating selection in a natural plant population
Source: Evol Lett. 2022 Dec 11;6(6):506–21. doi: 10.1002/evl3.308 (PMC9783439; doi:10.1002/evl3.308)
Supplement: Supplementary file 5 — Supplemental Information [file EVL3-6-506-s002.zip › behavior.Fluctuating.snps.py]

# mult-normal pdf 1
# includes test of linear change model

from scipy.stats import pearsonr,ttest_1samp
from math import sqrt,sin


Year_seq=[1998,2007,2010,2011,2012,2013,2014,2015,2016,2017,2021]
Interval_type=["g","y","y","y","g","y","g","y","g","y"]

Total_years = len(Year_seq)

out1=open("FluctuatingSNPs.behavior.txt","w")

dist=[[],[]]
for j in range(50): 
	dist[0].append(0)
	dist[1].append(0)


in1  =open("thinned.genes.Fluctuating.txt", "r") # 
for line_idx, line in enumerate(in1):
        cols = line.replace('\n', '').split('\t') 
# 1	D0854	Chr_04	4252588	A	C	11	1.511949339556863	1.66569805456	1.5104197642109292	1.5133938879539408	1.66661169467	0.00182728022263	0.9659034536419151	[1.41348417326, 1.66579463204, 1.40311407918, 1.52047331378, 1.54152584313, 1.53492021768, 1.52153928091, 1.57766492331, 1.53433719656, 1.71416039406, 1.38213602906]	40.5621517517	1.3486339781820789e-05
	vv=cols[14].strip("[").strip("]").split(",")
	rsnps={"g":[0,0.0],"y":[0,0.0]}
	greenscore=0.0	
	for j in range(10):
		z=float(vv[j])
		nz=float(vv[j+1])
		if Interval_type[j]=="g":
			greenscore+=(nz-z)
		else:
			greenscore+=(z-nz)
		if nz>z:
			rsnps[ Interval_type[j] ][0]+=1
			rsnps[ Interval_type[j] ][1]+=(nz-z)
		else:
			rsnps[ Interval_type[j] ][0]+=0
			rsnps[ Interval_type[j] ][1]+=(nz-z)
	print cols[1],rsnps["g"],rsnps["y"]
	out1.write(cols[1]+'\t'+cols[2]+'\t'+cols[3]+'\t'+cols[4]+'\t'+cols[5]+'\tgreen:'+str(rsnps["g"][0])+","+str(rsnps["g"][1])+'\tyellow:'+str(rsnps["y"][0])+","+str(rsnps["y"][1]))
	if rsnps["g"][0]>2 and rsnps["y"][0]<3 and rsnps["g"][1]>0.0 and rsnps["y"][1]<0.0:
		out1.write('\tRef=G\t'+str(greenscore)+'\n')
	elif rsnps["g"][0]<2 and rsnps["y"][0]>3 and rsnps["g"][1]<0.0 and rsnps["y"][1]>0.0:
		out1.write('\tRef=Y\t'+str(greenscore)+'\n')
	else:
		out1.write('\tunclassified\t'+str(greenscore)+'\n')
in1.close()
