# Supplementary material for: The genomic scale of fluctuating selection in a natural plant population
Source: Evol Lett. 2022 Dec 11;6(6):506–21. doi: 10.1002/evl3.308 (PMC9783439; doi:10.1002/evl3.308)
Supplement: Supplementary file 5 — Supplemental Information [file EVL3-6-506-s002.zip › bulk.depth.py]

#-------------------------------------------------------------------------------
# Name:        
# Purpose:     Depth by for IM bulks combined
#-------------------------------------------------------------------------------
import sys

src = open(sys.argv[1],"r") # "Chr1_7.genic.readcounts.txt"

depth=[]

name={}
for line_idx, line in enumerate(src):
        cols = line.replace('\n', '').split('\t') 
	if line_idx==0: 
		pass
	else:

# Chr_01	10	T	G	0,5	0,6	0,5	0,10	0,0	0,12	0,0	0,7	0,0	2,9	0,5	0,8	1,12	0,16	0,0	0,0	0,0	0,6	0,10	1,17	0,00,0	0,7	0,5	0,8	0,0	0,0	2,6	0,0	0,0
		cc=[0,0]
		for j in range(4,4+22):
			ra=cols[j].split(",")
			cc[0]+= int(ra[0])
			cc[1]+= int(ra[1]) 
		
		depth.append(cc[0]+cc[1])
			
src.close()

n = len(depth)
depth.sort()
print n,"IM bulks median",depth[int(n/2)]

for j in range(1,20):
	print float(j)/20.0, depth[int(j*n/20)]
