# Supplementary material for: The genomic scale of fluctuating selection in a natural plant population
Source: Evol Lett. 2022 Dec 11;6(6):506–21. doi: 10.1002/evl3.308 (PMC9783439; doi:10.1002/evl3.308)
Supplement: Supplementary file 5 — Supplemental Information [file EVL3-6-506-s002.zip › call.snps.bcf.py]

#!/usr/bin/env python

import sys

commandsFile = open("big.bcf.sh", 'w') 
window = 100000

lastbase = {}
in1 = open("combined.v5.chrom.sizes.txt","r")
for line_idx, line in enumerate(in1):
	cols = line.replace('\n', '').split('\t')
# Chr_01	11879706
	lastbase[cols[0]]=int(cols[1])


for j in range(1,8):
	
	if j > 9:
		chrom = "Chr_"+str(j)
	else:
		chrom = "Chr_0"+str(j)

	pos=0
	while pos < lastbase[chrom]:
		st=pos+1
		end=pos+window
		if end>lastbase[chrom]:
			end=lastbase[chrom]
		interval = chrom+":"+str(st)+"-"+str(end)

		sampleName = interval #  

		shellScriptName = 'b%s.sh' % (sampleName)
		shellScript = open(shellScriptName, 'w' )

		commandsFile.write('sbatch %s \n' % (shellScriptName))

		shellScript.write("#!/bin/bash\n" )
		shellScript.write("#SBATCH --job-name=%s\n" % (sampleName))

		shellScript.write("#SBATCH --partition=sixhour       \n" )
		shellScript.write("#SBATCH --time=0-5:59:00        \n" )
		shellScript.write("#SBATCH --mem-per-cpu=50gb           \n" )

		shellScript.write("#SBATCH --mail-type=NONE          \n" )
		shellScript.write("#SBATCH --mail-user=jkk@ku.edu    \n" )	
		shellScript.write("#SBATCH --ntasks=1                   \n" )	
		shellScript.write("#SBATCH --cpus-per-task=1            \n" )
		shellScript.write("#SBATCH --output=bcf_%s.log\n\n\n" % sampleName )


                shellScript.write("module load bcftools/1.9\n" )
                shellScript.write("bcftools mpileup -Ou -I -a FORMAT/AD --max-depth 5000 -r %s -f /home/jkk/Combined.v5.fa 1998_1.combined.bam 1998_2.combined.bam 2007_1.combined.bam 2007_2.combined.bam 2010_A.combined.bam 2010_B.combined.bam 2011_A.combined.bam 2011_B.combined.bam 2012_A.combined.bam 2012_B.combined.bam 2013_1C.combined.bam 2013_2D.combined.bam 2014_1.combined.bam 2014_2.combined.bam 2015_A.combined.bam 2015_B.combined.bam 2016_1.combined.bam 2016_2.combined.bam 2017_1.combined.bam 2017_2.combined.bam 2021_even.run3.bam 2021_odd.run3.bam CP.bam IA.bam Quarry.bam s.mim10_S8.bam s.mim12_S9.bam s.mim14_S10.bam s.mim15_S11.bam s.mim16_S12.bam s.mim1_S1.bam s.mim21_S13.bam s.mim22_S14.bam s.mim24_S15.bam s.mim25_S16.bam s.mim26_S17.bam s.mim27_S18.bam s.mim28_S19.bam s.mim29_S20.bam s.mim2_S2.bam s.mim30_S21.bam s.mim31_S22.bam s.mim34_S24.bam s.mim41_S25.bam s.mim42_S26.bam s.mim46_S27.bam s.mim47_S28.bam s.mim48_S29.bam s.mim49_S30.bam s.mim4_S3.bam s.mim50_S31.bam s.mim51_S32.bam s.mim52_S33.bam s.mim53_S34.bam s.mim54_S35.bam s.mim56_S36.bam s.mim61_S37.bam s.mim62_S38.bam s.mim63_S39.bam s.mim64_S40.bam s.mim65_S41.bam s.mim68_S42.bam s.mim69_S43.bam s.mim6_S4.bam s.mim70_S44.bam s.mim71_S45.bam s.mim73_S46.bam s.mim74_S48.bam s.mim75_S47.bam s.mim7_S5.bam s.mim8_S6.bam s.mim9_S7.bam s.mim9_S7.bam | bcftools call -vmO v -o IM2021.bcf.%s.vcf\n" % (interval,interval))

		pos+=window
