# Supplementary material for: The genomic scale of fluctuating selection in a natural plant population
Source: Evol Lett. 2022 Dec 11;6(6):506–21. doi: 10.1002/evl3.308 (PMC9783439; doi:10.1002/evl3.308)
Supplement: Supplementary file 5 — Supplemental Information [file EVL3-6-506-s002.zip › call.snps.by.section.py]

#!/usr/bin/env python

import sys

commandsFile = open("bigts.sh", 'w') 
window = 100000


lastbase = {}
in1 = open("combined.v5.chrom.sizes.txt","r")
for line_idx, line in enumerate(in1):
	cols = line.replace('\n', '').split('\t')
# Chr_01	11879706
	lastbase[cols[0]]=int(cols[1])


for j in range(1,15):
	
	if j > 9:
		chrom = "Chr_"+str(j)
	else:
		chrom = "Chr_0"+str(j)

	pos=0
	while pos < lastbase[chrom]:
		st=pos+1
		end=pos+window
		if end>lastbase[chrom]:
			end=lastbase[chrom]
		interval = chrom+":"+str(st)+"-"+str(end)

		sampleName = interval #  

		shellScriptName = 'r%s.sh' % (sampleName)
		shellScript = open(shellScriptName, 'w' )

		commandsFile.write('sbatch %s \n' % (shellScriptName))

		shellScript.write("#!/bin/bash\n" )
		shellScript.write("#SBATCH --job-name=%s\n" % (sampleName))

		shellScript.write("#SBATCH --partition=sixhour       \n" )
		shellScript.write("#SBATCH --time=0-5:59:00        \n" )
		shellScript.write("#SBATCH --mem-per-cpu=50gb           \n" )

		shellScript.write("#SBATCH --mail-type=NONE          \n" )
		shellScript.write("#SBATCH --mail-user=jkk@ku.edu    \n" )	
		shellScript.write("#SBATCH --ntasks=1                   \n" )	
		shellScript.write("#SBATCH --cpus-per-task=1            \n" )
		shellScript.write("#SBATCH --output=imts_%s.log\n\n\n" % sampleName )

                shellScript.write("module load bcftools/1.9\n" )
                shellScript.write("bcftools mpileup -Ou -I -a FORMAT/AD --max-depth 100 -r %s -f /home/jkk/Combined.v5.fa Lines_with_data/*bam | bcftools call -vmO v -o gwas187.to_v5.%s.vcf\n" % (interval,interval))

		pos+=window
