# Supplementary material for: The genomic scale of fluctuating selection in a natural plant population
Source: Evol Lett. 2022 Dec 11;6(6):506–21. doi: 10.1002/evl3.308 (PMC9783439; doi:10.1002/evl3.308)
Supplement: Supplementary file 5 — Supplemental Information [file EVL3-6-506-s002.zip › Change.per.interval.py]

# v2:: adjust for varying sampling variance per snp
# v3:: 1998 --> 2021
# v4:: one year intervals

import sys
from scipy.stats import norm
from math import sqrt,asin

infile = "Z.by.year.txt"
styear = int(sys.argv[1]) # 0 through 9

Year_seq=[1998,2007,2010,2011,2012,2013,2014,2015,2016,2017,2021]

t = Year_seq[styear+1]-Year_seq[styear]

minMAF = 0.05
zlow = 2.0*asin(sqrt(minMAF))
zhigh= 2.0*asin(sqrt(1.0-minMAF))

# main
meanEvar=0.0
Evar={}
DZ={}

dzlist=[]
src  =open(infile, "r") # 
for line_idx, line in enumerate(src):
        cols = line.replace('\n', '').split('\t') 
# Chrom	pos	Ref	alt	1998	2007	2010	2011	2012	2013	2014	2015	2016	2017	2021
# Chr_01	10010600	T	C	1.63503595078,0.0690018824485,186,170	1.61725490128,0.0634819755488,202,194	1.54627876335,0.0615431523506,201,207	1.58117822053,0.0566128680817,225,176	1.56738563042,0.0556019889642,184,192	1.62637050799,0.0485538364144,305,348	1.4535119275,0.0725987099081,210,147	1.59846850687,0.0603957613752,291,345	1.5325003197,0.0561639308283,364,379	1.49073445027,0.0566823817171,229,245	1.61849210292,0.0469647656851,454,581

	if line_idx==0:
		pass
	elif cols[4][0] != "N" and cols[14][0] != "N":
		z1=float(cols[4+styear].split(",")[0])
		z2=float(cols[5+styear].split(",")[0])
		zbar = (z1+z2  )/2.0
		if zbar>zlow and zbar<zhigh:

			dz = z1-z2
			if line_idx % 2 == 0:
				dz = -dz
			se1 = float(cols[4+styear].split(",")[1])
			se2 = float(cols[5+styear].split(",")[1])
			evar= se1**2.0 + se2**2.0
			dzlist.append([dz,evar])
			meanEvar+=evar
			try:
				Evar[cols[0]]+=evar
				DZ[cols[0]].append([dz,evar])
			except KeyError:
				Evar[cols[0]]=evar
				DZ[cols[0]]=[[dz,evar]]

nx=len(dzlist)
dzlist.sort()
qlist={}
for j in range(1,20):
	# print float(j)/20,dzlist[int(j*nx/20)]
	qlist[j]= dzlist[int(j*nx/20)][0]
IQR = qlist[15]-qlist[5]
Q25 = -IQR/2
# print Year_seq[styear],"to",Year_seq[styear+1]
print "IQR=",IQR,"SNPs included ",nx
meanEvar=meanEvar/float(nx)

x1 = (IQR/1.34896)**2.0 - meanEvar
if x1>=0:
	print Year_seq[styear],"to",Year_seq[styear+1],"Estimation error variance ",meanEvar,"Divergence variance",x1,"change",sqrt(x1/float(t))
else:
	print Year_seq[styear],"to",Year_seq[styear+1],"Estimation error variance ",meanEvar,"Divergence variance",x1," negative change"

change_per_chrom=[]
for chx in DZ:

	nx=len(DZ[chx])
	DZ[chx].sort()
	qlist={}
	for j in range(1,20):
		qlist[j]= DZ[chx][int(j*nx/20)][0]
	IQR = qlist[15]-qlist[5]
	Evar[chx]=Evar[chx]/float(nx)
	x1 = (IQR/1.34896)**2.0 - Evar[chx]
	print chx,"IQR=",IQR,"SNPs included ",nx,"Estimation error variance ",Evar[chx],"Divergence variance",x1
	if x1>0.0:
		change_per_chrom.append( sqrt(x1/float(t)) )
	else:
		change_per_chrom.append( 0.0 )

mn = sum(change_per_chrom)/14.0
ss=0.0
for j in range(14):
	ss+= (change_per_chrom[j]-mn)**2.0
ss = ss/13.0
print Year_seq[styear],"to",Year_seq[styear+1],"mean change ", mn,"SE",sqrt(ss/14.0)
