# Supplementary material for: The genomic scale of fluctuating selection in a natural plant population
Source: Evol Lett. 2022 Dec 11;6(6):506–21. doi: 10.1002/evl3.308 (PMC9783439; doi:10.1002/evl3.308)
Supplement: Supplementary file 5 — Supplemental Information [file EVL3-6-506-s002.zip › change.versus.maf.py]

# ascertain specials

dist1={}
dist2={}
for j in range(10):
	dist1[j]=[0,0.0]
	dist2[j]=[0,0.0]

in1=open("2010_2017.z_abs.txt","r")
for line_idx, line in enumerate(in1):
	cols = line.replace('\n', '').split('\t') 
# 7	1	0	0.0	0	0.0
# 7	2	4	0.0682457284397	2	0.06054540467	
	afcat =int(cols[1])
	if afcat>50:
		afcat=100-afcat
	val = int(afcat/5)
	if val==10:
		val=9
	dist1[val][0]+=int(cols[2])
	dist1[val][1]+=float(cols[3])*float(cols[2])
	dist2[val][0]+=int(cols[4])
	dist2[val][1]+=float(cols[5])*float(cols[4])
in1.close()

for j in range(10):
	dist1[j][1]=dist1[j][1]/float(dist1[j][0])
	dist2[j][1]=dist2[j][1]/float(dist2[j][0])
	print j, dist1[j][0],dist1[j][1],dist2[j][0],dist2[j][1]
