# Supplementary material for: The genomic scale of fluctuating selection in a natural plant population
Source: Evol Lett. 2022 Dec 11;6(6):506–21. doi: 10.1002/evl3.308 (PMC9783439; doi:10.1002/evl3.308)
Supplement: Supplementary file 5 — Supplemental Information [file EVL3-6-506-s002.zip › clean.split.fqs.py]

#!/usr/bin/env python

import sys

commandsFile = open("cii.sh", 'w') 

src=open("set2a.txt","r")
for line_idx, line in enumerate(src):
	cols = line.replace('\n', '').split('\t') 
# JKK-00-4_S6_L003	00-4_L003
# JKK-00-4_S6_L004	00-4_L004

	sampleName = cols[0] # 
	fq1=sampleName+"_R1_001.fastq.gz" # SJM-A9_S29_L001_R1_001.fastq.gz 
	fq2=sampleName+"_R2_001.fastq.gz"
	fq1x=sampleName+".1.fq.gz" # 
	fq2x=sampleName+".2.fq.gz"

	shellScriptName = 'r%s.sh' % (sampleName)
	shellScript = open(shellScriptName, 'w' )

	commandsFile.write('sbatch %s \n' % (shellScriptName))

	shellScript.write("#!/bin/bash\n" )
	shellScript.write("#SBATCH --job-name=%s\n" % (sampleName))

	shellScript.write("#SBATCH --partition=kbs       \n" )
	shellScript.write("#SBATCH --time=0-55:59:00        \n" )
	shellScript.write("#SBATCH --mem-per-cpu=5gb           \n" )

	shellScript.write("#SBATCH --mail-type=NONE          \n" )
	shellScript.write("#SBATCH --mail-user=jkk@ku.edu    \n" )	
	shellScript.write("#SBATCH --ntasks=1                   \n" )	
	shellScript.write("#SBATCH --cpus-per-task=1            \n" )
	shellScript.write("#SBATCH --output=rx_%s.log\n\n\n" % sampleName )

	shellScript.write("/home/jkk/fastp -i %s -I %s -o %s.1.fq.gz -O %s.2.fq.gz -h %s.fastp.html --cut_tail --cut_mean_quality 30 --cut_window_size 2 --length_required 50 --correction --overrepresentation_analysis\n" %(fq1,fq2,sampleName,sampleName,sampleName))

	outname1 = cols[1]+".R1"
	outname2 = cols[1]+".R2"

	shellScript.write("zcat %s | split -l 10000000 - %s\n" %(fq1x,outname1))
	shellScript.write("zcat %s | split -l 10000000 - %s\n" %(fq2x,outname2))
