# Supplementary material for: The genomic scale of fluctuating selection in a natural plant population
Source: Evol Lett. 2022 Dec 11;6(6):506–21. doi: 10.1002/evl3.308 (PMC9783439; doi:10.1002/evl3.308)
Supplement: Supplementary file 5 — Supplemental Information [file EVL3-6-506-s002.zip › Delta_z.unpolarized.py]

# v2>> delta z for each successive interval
# randomize direction of change for input to AshR

from math import sqrt,asin,sin
from scipy.stats import chi2

import sys

Year_seq=[1998,2007,2010,2011,2012,2013,2014,2015,2016,2017,2021]

start_year=int(sys.argv[1]) # start_year = 0 to 9
out0=open(str(Year_seq[start_year])+".dz.txt","w") # start_year = 0 to 9
out1=open(str(Year_seq[start_year])+".z_abs(dz).txt","w") # start_year = 0 to 9


keep={}
in1=open("Fluct.Linear.txt","r")
for line_idx, line in enumerate(in1):
        cols = line.replace('\n', '').split('\t') 
#  Chr_01	10051348	A	G	11	1.6373592959487258	16.7761112955	1.6186518377612193	1.6547418173263437	16.9079014452	0.263580299273	0.6076710420644877	[1.61403977419, 1.6814885722, 1.58809501536, 1.62211889486, 1.6227667827, 1.61931160498, 1.80672254478, 1.66774365428, 1.60115160597, 1.67164819773, 1.64746199367]	9.85554275807	0.4532572393131944
	keep[cols[0]+"_"+cols[1]]=1

in1.close()

# ascertain specials
keep2={}
in1=open("thinned.genes.Fluctuating.txt","r")
for line_idx, line in enumerate(in1):
	cols = line.replace('\n', '').split('\t') 
# 1	N0685	Chr_14	3898562	G	A	11	1.94891398416	44.6688326926	2.495201691266047e-06	
	keep2[cols[2]+"_"+cols[3]]=1
in1.close()

absdz_dist={}
for j in range(101):
	absdz_dist[j]=[ [0,0.0],[0,0.0] ] # all, specials


# main
src  =open("Z.by.year.txt", "r") # 
for line_idx, line in enumerate(src):
        cols = line.replace('\n', '').split('\t') 
# Chrom	pos	Ref	alt	1998	2007	2010	2011	2012	2013	2014	2015	2016	2017	2021	CP	IA	Quarry
# Chr_01	10051348	A	G	1.61403977419,0.0561050869598,531,467	1.6814885722,0.0574262022831,245,334	1.58809501536,0.0541371872198,340,386	1.62211889486,0.0474120904959,354,310	1.6227667827,0.0462739134636,293,333	1.61931160498,0.0434108467322,406,607	1.80672254478,0.0643042319101,390,306	1.66774365428,0.0576416732667,454,470	1.60115160597,0.0511792384261,390,610	1.67164819773,0.0552579256383,261,271	1.64746199367,0.0412609819422,1202,1535	160,7	129,22	204,70

	try:
		uk=keep[cols[0]+"_"+cols[1]]

		try:
			catx = keep2[cols[0]+"_"+cols[1]]
		except KeyError:
			catx = 0

		z=[]
		se=[]
		mbar=[]
		for j in range(4+start_year,4+start_year+2):
			z.append( float( cols[j].split(",")[0] ) )
			se.append( float( cols[j].split(",")[1] ) )
			m1=int(cols[j].split(",")[2])
			m2=int(cols[j].split(",")[3])
			mbar.append(float(m1+m2)/2.0)


		zbar = (z[0]*se[1]**2.0 + z[1]*se[0]**2.0)/(se[0]**2.0 + se[1]**2.0) # mean for test with single z
		px = int(100*(sin(zbar/2.0))**2.0)
		absdz_dist[px][catx][0]+=1
		absdz_dist[px][catx][1]+=abs(z[1]-z[0])

		# print z[0],z[1]
		LRT = 0.0
		for j in range(2): 
			LRT += ( (z[j]-zbar)**2.0 ) / (se[j]**2.0)  # 2 in front cancels 2 next to se**2

		pvalue = 1.0-chi2.cdf(LRT, 1)
		if line_idx % 2 == 0: # randomizes direction of change wrt reference base
			delta_z = z[1]-z[0]
		else:
			delta_z = z[0]-z[1]
		imat_SE = sqrt(se[0]**2.0 + se[1]**2.0)

		out0.write(cols[0]+'\t'+cols[1]+"\t"+str(delta_z)+"\t"+str(imat_SE)+"\t"+str(pvalue)+"\n")
		
		if line_idx % 10000 == 0:
			print cols[0]+'\t'+cols[1]+'\t'+str(z)+'\t'+str(zbar)+'\t'+str(LRT)+'\t'+str(pvalue)

	except KeyError:
		pass


for j in range(101):
	if absdz_dist[j][0][0]>0:
		absdz_dist[j][0][1]=absdz_dist[j][0][1]/float(absdz_dist[j][0][0])
	if absdz_dist[j][1][0]>0:
		absdz_dist[j][1][1]=absdz_dist[j][1][1]/float(absdz_dist[j][1][0])
	out1.write(sys.argv[1]+'\t'+str(j)+'\t'+str(absdz_dist[j][0][0])+'\t'+str(absdz_dist[j][0][1])+'\t'+str(absdz_dist[j][1][0])+'\t'+str(absdz_dist[j][1][1])+'\n')
