# Supplementary material for: The genomic scale of fluctuating selection in a natural plant population
Source: Evol Lett. 2022 Dec 11;6(6):506–21. doi: 10.1002/evl3.308 (PMC9783439; doi:10.1002/evl3.308)
Supplement: Supplementary file 5 — Supplemental Information [file EVL3-6-506-s002.zip › FluctuatingSNPs.behavior.txt]

N0685	Chr_14	3898562	G	A	green:1,-0.19378703272	yellow:3,0.33330860203	unclassified	-0.52709563475
D0854	Chr_04	4252588	A	C	green:3,0.48165367323	yellow:2,-0.51300181743	Ref=G	0.99465549066
M1649	Chr_13	16747627	C	T	green:3,0.330564313357	yellow:2,-0.362728380755	Ref=G	0.693292694112
F0199	Chr_06	769102	T	C	green:1,-0.59575880013	yellow:5,0.5610513866	Ref=Y	-1.15681018673
N1576	Chr_14	12544770	T	C	green:2,-0.05355308168	yellow:3,-0.04935193462	unclassified	-0.00420114706
D0281	Chr_04	1296212	G	A	green:2,-0.0701683159	yellow:3,-0.1822346503	unclassified	0.1120663344
L0177	Chr_12	1411283	G	A	green:1,-0.4052983336	yellow:5,0.68257715377	Ref=Y	-1.08787548737
H1189	Chr_08	9920209	T	C	green:4,0.350844537934	yellow:2,-0.49105601931	Ref=G	0.841900557244
H2523	Chr_08	23856054	G	A	green:3,0.54210681374	yellow:2,-0.45181524977	Ref=G	0.99392206351
G1174	Chr_07	10547702	T	C	green:2,0.01431000515	yellow:5,0.31268153786	unclassified	-0.29837153271
D1135	Chr_04	5784421	C	T	green:3,0.36491488344	yellow:4,-0.34999256818	unclassified	0.71490745162
C0599	Chr_03	12688772	C	G	green:2,-0.08862499765	yellow:2,0.02718276776	unclassified	-0.11580776541
B1789	Chr_02	17332373	T	A	green:2,0.16528636158	yellow:3,0.08986883022	unclassified	0.07541753136
B1788	Chr_02	17326641	C	T	green:2,-0.13833595708	yellow:3,0.1427017802	unclassified	-0.28103773728
C0595	Chr_03	12671623	G	A	green:4,0.570750958755	yellow:1,-0.500988859846	Ref=G	1.0717398186
N1842	Chr_14	15518360	G	C	green:2,-0.123846123824	yellow:1,-0.170362481543	unclassified	0.046516357719
N1537	Chr_14	14648027	C	T	green:3,0.30220656603	yellow:1,-0.28989567296	Ref=G	0.59210223899
F0789	Chr_06	3624445	T	G	green:4,0.877267010085	yellow:0,-0.845942242317	Ref=G	1.7232092524
K0316	Chr_11	1438853	C	T	green:3,0.07411966797	yellow:2,0.13202178751	unclassified	-0.05790211954
D1528	Chr_04	13543064	T	C	green:2,0.098456611106	yellow:3,-0.010408753548	unclassified	0.108865364654
A0216	Chr_01	1047889	C	A	green:4,0.644164350388	yellow:1,-0.639832249983	Ref=G	1.28399660037
I1107	Chr_09	13594452	T	A	green:2,-0.08345141328	yellow:4,0.18411599173	unclassified	-0.26756740501
K0311	Chr_11	1408264	A	T	green:3,0.828547728026	yellow:1,-0.849305304027	Ref=G	1.67785303205
C0814	Chr_03	14219900	A	C	green:1,-0.25927801965	yellow:3,0.41632352543	unclassified	-0.67560154508
I1108	Chr_09	13598827	G	A	green:1,-0.00878320969	yellow:5,0.10727805089	Ref=Y	-0.11606126058
M0945	Chr_13	13292104	C	G	green:3,-0.14124750515	yellow:3,0.35629481877	unclassified	-0.49754232392
F1810	Chr_06	15555719	C	T	green:4,0.44889592274	yellow:1,-0.55340565135	Ref=G	1.00230157409
E1199	Chr_05	15008806	C	A	green:3,0.297483793939	yellow:3,-0.335826295016	unclassified	0.633310088955
H2235	Chr_08	20505889	C	A	green:2,-0.06726359928	yellow:5,0.24495160868	unclassified	-0.31221520796
L0455	Chr_12	2617186	C	T	green:4,0.84864308533	yellow:0,-0.51675578819	Ref=G	1.36539887352
N2328	Chr_14	20991406	G	A	green:0,-0.18478006598	yellow:4,0.51819345575	Ref=Y	-0.70297352173
H1139	Chr_08	6093552	A	C	green:3,0.488936573002	yellow:2,-0.38945007142	Ref=G	0.878386644422
K0839	Chr_11	10365112	G	A	green:2,0.26952196493	yellow:4,-0.02911488503	unclassified	0.29863684996
J0897	Chr_10	4713601	A	G	green:4,1.36490050223	yellow:0,-1.38519397796	Ref=G	2.75009448018
M0113	Chr_13	720781	C	T	green:4,0.90813674065	yellow:1,-0.88659591735	Ref=G	1.794732658
K0934	Chr_11	4442958	G	A	green:2,-0.149842618803	yellow:3,-0.006869145617	unclassified	-0.142973473186
M1016	Chr_13	13627832	C	T	green:2,-0.34099736168	yellow:4,0.3923606605	unclassified	-0.73335802218
D2335	Chr_04	19741762	A	T	green:3,0.210958542706	yellow:2,-0.29911671943	Ref=G	0.510075262136
N1325	Chr_14	11674573	C	T	green:2,-0.17442551084	yellow:4,0.06216920821	unclassified	-0.23659471905
H0267	Chr_08	1497482	C	T	green:4,0.65240380562	yellow:2,-0.61730736207	Ref=G	1.26971116769
M1395	Chr_13	15509621	T	G	green:2,0.044239489795	yellow:3,-0.008533993757	unclassified	0.052773483552
M1466	Chr_13	15786291	C	A	green:3,0.740909815296	yellow:1,-0.685024256375	Ref=G	1.42593407167
N3402	Chr_14	26651740	C	T	green:1,-0.14894555317	yellow:4,0.19881617009	Ref=Y	-0.34776172326
D0357	Chr_04	1723593	A	T	green:2,-0.26970644466	yellow:2,0.12924149814	unclassified	-0.3989479428
H1940	Chr_08	16611667	C	G	green:4,0.47968009133	yellow:2,-0.56326396656	Ref=G	1.04294405789
K1189	Chr_11	14546678	C	T	green:3,0.04432485736	yellow:3,-0.09361933559	unclassified	0.13794419295
N3404	Chr_14	26656515	T	G	green:1,-0.25821895429	yellow:4,0.36865501275	Ref=Y	-0.62687396704
C0042	Chr_03	1933802	T	C	green:3,0.28619626834	yellow:4,-0.18376584856	unclassified	0.4699621169
A0078	Chr_01	347143	A	T	green:4,0.775569600545	yellow:0,-0.684147240308	Ref=G	1.45971684085
J1483	Chr_10	16236921	A	G	green:1,-0.25814544661	yellow:3,0.3061311173	unclassified	-0.56427656391
N1939	Chr_14	16367643	A	C	green:4,0.7697496221	yellow:0,-0.81886788613	Ref=G	1.58861750823
C0293	Chr_03	4852857	A	G	green:4,1.6665294991	yellow:0,-1.80167506154	Ref=G	3.46820456064
B0784	Chr_02	5992048	C	T	green:1,-0.24776612081	yellow:4,0.30072387381	Ref=Y	-0.54848999462
A0378	Chr_01	1854350	C	A	green:2,0.00260156956	yellow:3,0.25014473967	unclassified	-0.24754317011
H0666	Chr_08	4823220	G	A	green:4,0.63508229627	yellow:1,-0.6081579317	Ref=G	1.24324022797
A0376	Chr_01	1846458	A	G	green:1,-0.29705643742	yellow:3,0.15530821141	unclassified	-0.45236464883
B1719	Chr_02	16918795	G	C	green:1,-0.4065602556	yellow:5,0.57193168556	Ref=Y	-0.97849194116
J1271	Chr_10	9495065	T	G	green:1,-0.2617638731	yellow:5,0.55705290056	Ref=Y	-0.81881677366
A0375	Chr_01	1844508	G	A	green:3,0.25177770218	yellow:4,0.01451370964	unclassified	0.23726399254
A0372	Chr_01	1834655	G	T	green:3,0.667073864094	yellow:2,-0.746437864974	Ref=G	1.41351172907
N1522	Chr_14	14456312	C	G	green:1,-0.38519409903	yellow:4,0.5414656766	Ref=Y	-0.92665977563
H0221	Chr_08	1743918	G	A	green:1,-0.15664170368	yellow:4,0.06159994553	Ref=Y	-0.21824164921
B1494	Chr_02	15565462	A	C	green:1,-0.42970600689	yellow:5,0.45248629081	Ref=Y	-0.8821922977
N0198	Chr_14	1027907	C	T	green:3,0.32151548918	yellow:3,-0.22345847871	unclassified	0.54497396789
F1216	Chr_06	5970593	A	T	green:2,0.200170107869	yellow:3,-0.141168026613	unclassified	0.341338134482
K0925	Chr_11	11991099	T	G	green:3,0.529906691401	yellow:2,-0.324586393266	Ref=G	0.854493084667
K0924	Chr_11	11984559	G	A	green:2,0.09184948158	yellow:4,-0.02593014706	unclassified	0.11777962864
H1610	Chr_08	14622872	C	G	green:3,0.40641031856	yellow:2,-0.34830228972	Ref=G	0.75471260828
N2338	Chr_14	21070406	G	A	green:2,-0.01434226913	yellow:3,-0.16797432753	unclassified	0.1536320584
I0522	Chr_09	9765498	A	G	green:2,0.32471484868	yellow:2,-0.35831831502	unclassified	0.6830331637
H0216	Chr_08	1792681	A	T	green:4,1.03257115931	yellow:0,-0.973457509318	Ref=G	2.00602866863
H0217	Chr_08	1791653	A	C	green:3,0.16364120729	yellow:3,-0.08169072381	unclassified	0.2453319311
I0654	Chr_09	10928778	G	A	green:1,-0.142479189394	yellow:2,0.079307453052	unclassified	-0.221786642446
F1213	Chr_06	5945990	G	A	green:1,-0.521756644448	yellow:4,0.171353223263	Ref=Y	-0.693109867711
D1224	Chr_04	6509723	A	G	green:3,0.38391353193	yellow:2,-0.40951377956	Ref=G	0.79342731149
L1414	Chr_12	16902389	A	G	green:3,0.440477229452	yellow:1,-0.617608319961	Ref=G	1.05808554941
H0400	Chr_08	2957616	G	A	green:1,-0.21891675357	yellow:5,0.42522452918	Ref=Y	-0.64414128275
H0550	Chr_08	3883222	C	T	green:3,-0.03314848774	yellow:3,-0.0709953079	unclassified	0.03784682016
B1355	Chr_02	14078776	C	G	green:3,0.360197454833	yellow:3,-0.508858766229	unclassified	0.869056221062
B1357	Chr_02	14091436	C	T	green:4,0.454836565286	yellow:0,-0.558634474157	Ref=G	1.01347103944
N2836	Chr_14	23950291	A	G	green:2,-0.05671737072	yellow:3,0.03863875582	unclassified	-0.09535612654
M0883	Chr_13	9889118	T	C	green:1,-0.455527868742	yellow:4,0.448796073427	Ref=Y	-0.904323942169
N2830	Chr_14	23923939	G	A	green:2,0.00249459881	yellow:2,-0.229804503535	unclassified	0.232299102345
L1172	Chr_12	15510381	C	A	green:0,-0.5958856327	yellow:5,0.74546939243	Ref=Y	-1.34135502513
D0512	Chr_04	2530582	G	A	green:3,0.518158030606	yellow:2,-0.478475264553	Ref=G	0.996633295159
I0085	Chr_09	1318892	T	C	green:3,0.4085826072	yellow:2,-0.48037598054	Ref=G	0.88895858774
M1174	Chr_13	14366248	A	C	green:4,1.03087990303	yellow:1,-0.979822493755	Ref=G	2.01070239678
J1572	Chr_10	17049225	G	A	green:3,0.44042949537	yellow:2,-0.37981931756	Ref=G	0.82024881293
E1534	Chr_05	10345082	G	A	green:3,0.43429041731	yellow:1,-0.53103432113	Ref=G	0.96532473844
B1569	Chr_02	16079207	A	T	green:1,-0.24679461588	yellow:4,0.41050466842	Ref=Y	-0.6572992843
M0010	Chr_13	101219	G	A	green:3,0.36003402988	yellow:1,-0.49582099327	Ref=G	0.85585502315
D0012	Chr_04	49079	T	C	green:3,-0.00047163597	yellow:3,0.07558222177	unclassified	-0.07605385774
F1607	Chr_06	12420308	C	T	green:1,0.102527437223	yellow:3,0.083803113363	unclassified	0.01872432386
J1776	Chr_10	18555336	C	A	green:2,0.46679263567	yellow:1,-0.46371982474	unclassified	0.93051246041
G0178	Chr_07	963623	T	G	green:1,-0.120024373556	yellow:3,0.206082475087	unclassified	-0.326106848643
D2239	Chr_04	19240454	G	A	green:4,0.968719587443	yellow:0,-0.980697397777	Ref=G	1.94941698522
D1598	Chr_04	14495699	G	A	green:2,-0.51593022404	yellow:4,0.61283996991	unclassified	-1.12877019395
I0625	Chr_09	10632543	T	A	green:2,0.12918859755	yellow:3,-0.148543906	unclassified	0.27773250355
L1709	Chr_12	18296617	G	T	green:0,-0.46853767061	yellow:6,0.38881552392	Ref=Y	-0.85735319453
F1132	Chr_06	5484480	C	T	green:2,-0.23281377719	yellow:3,0.41594546348	unclassified	-0.64875924067
K1291	Chr_11	15416787	T	A	green:4,1.12246802747	yellow:1,-1.20009527423	Ref=G	2.3225633017
L1258	Chr_12	15991059	T	C	green:3,0.747425732139	yellow:1,-0.781834808809	Ref=G	1.52926054095
L0386	Chr_12	1747684	G	C	green:3,0.493630885027	yellow:2,-0.485622111724	Ref=G	0.979252996751
L1700	Chr_12	18250846	A	T	green:1,-0.39583328571	yellow:4,0.459470152	Ref=Y	-0.85530343771
N0960	Chr_14	7044988	T	C	green:4,0.556993934699	yellow:2,-0.483493841652	Ref=G	1.04048777635
B0536	Chr_02	2792088	G	A	green:3,0.731300488912	yellow:1,-0.687352630464	Ref=G	1.41865311938
L0426	Chr_12	2090847	T	G	green:1,-0.06712828199	yellow:4,0.38664482025	Ref=Y	-0.45377310224
F1038	Chr_06	4925064	C	T	green:1,-0.27159781297	yellow:3,0.3121540124	unclassified	-0.58375182537
A1184	Chr_01	10925757	C	T	green:2,0.318275362645	yellow:3,-0.292779646101	unclassified	0.611055008746
N2596	Chr_14	22640869	T	A	green:3,0.23278144699	yellow:1,-0.12789546218	Ref=G	0.36067690917
I0150	Chr_09	1817731	T	C	green:1,-0.21938530989	yellow:3,0.13981818148	unclassified	-0.35920349137
I0156	Chr_09	1890511	C	A	green:3,0.35707852963	yellow:1,-0.457483231261	Ref=G	0.814561760891
M0353	Chr_13	5064923	A	T	green:4,0.09586421314	yellow:4,0.227981254	unclassified	-0.13211704086
G0314	Chr_07	1743813	A	T	green:4,0.70529480094	yellow:0,-0.721701089	Ref=G	1.42699588994
B0923	Chr_02	7517280	A	T	green:3,0.34010517803	yellow:2,-0.60735113932	Ref=G	0.94745631735
A0784	Chr_01	4325447	G	A	green:1,-0.38105261614	yellow:4,0.42914811075	Ref=Y	-0.81020072689
H2380	Chr_08	22760586	G	T	green:2,0.107194625778	yellow:4,0.070916330772	unclassified	0.036278295006
K1212	Chr_11	14752525	C	G	green:2,0.274632871426	yellow:2,-0.291154232325	unclassified	0.565787103751
F0928	Chr_06	4362194	G	T	green:3,0.427668851206	yellow:2,-0.502576246532	Ref=G	0.930245097738
G1310	Chr_07	15063141	A	C	green:2,-0.20652214526	yellow:4,0.26337282324	unclassified	-0.4698949685
G0382	Chr_07	2134397	C	T	green:1,-0.12317668184	yellow:3,-0.19256491019	unclassified	0.06938822835
K0879	Chr_11	9685427	C	T	green:2,0.27494250356	yellow:1,-0.16256440182	unclassified	0.43750690538
I0841	Chr_09	12092224	T	C	green:3,0.312514152001	yellow:2,-0.425800638558	Ref=G	0.738314790559
G0389	Chr_07	2171084	A	T	green:2,-0.1568375114	yellow:4,0.34291510584	unclassified	-0.49975261724
D0184	Chr_04	720704	G	A	green:4,0.628833481085	yellow:1,-0.58308984702	Ref=G	1.21192332811
N2996	Chr_14	24801019	T	G	green:2,-0.1811214652	yellow:3,0.17091133911	unclassified	-0.35203280431
J1115	Chr_10	11287010	C	G	green:2,0.375108151411	yellow:2,-0.496974183878	unclassified	0.872082335289
L0812	Chr_12	13162785	A	T	green:3,0.623144233158	yellow:2,-0.633365024932	Ref=G	1.25650925809
D0075	Chr_04	311335	G	C	green:2,-0.20066462986	yellow:4,0.39124704717	unclassified	-0.59191167703
L0429	Chr_12	2102288	T	C	green:0,-0.24269961543	yellow:3,0.40419328305	unclassified	-0.64689289848
A0926	Chr_01	5369101	C	T	green:3,0.15575842549	yellow:2,-0.39016400531	Ref=G	0.5459224308
M0816	Chr_13	12817825	G	T	green:3,0.279319695015	yellow:3,-0.278721712544	unclassified	0.558041407559
D0812	Chr_04	4021731	G	C	green:3,0.404177263862	yellow:3,-0.272407824084	unclassified	0.676585087946
H1495	Chr_08	13866579	G	A	green:3,0.02944958521	yellow:2,-0.12111530633	Ref=G	0.15056489154
D0817	Chr_04	4047269	A	G	green:1,-0.237785879514	yellow:2,-0.12643085323	unclassified	-0.111355026284
B1104	Chr_02	11513763	A	G	green:1,-0.06023460043	yellow:4,0.21422553448	Ref=Y	-0.27446013491
B1107	Chr_02	7726296	T	C	green:2,0.1937442982	yellow:4,-0.07447037429	unclassified	0.26821467249
C0491	Chr_03	11650082	T	C	green:2,0.386383461934	yellow:2,-0.258787182643	unclassified	0.645170644577
H0881	Chr_08	7060999	C	G	green:1,-0.20465593542	yellow:3,0.4055135063	unclassified	-0.61016944172
I0993	Chr_09	12887992	T	A	green:3,0.15525832347	yellow:1,-0.3690829301	Ref=G	0.52434125357
N2500	Chr_14	22129045	G	A	green:2,0.0671283972	yellow:3,0.09729301744	unclassified	-0.03016462024
N2138	Chr_14	19408877	A	T	green:1,-0.20637276116	yellow:4,0.49715715096	Ref=Y	-0.70352991212
M2066	Chr_13	18641146	T	C	green:2,-0.023917500461	yellow:3,-0.046169995542	unclassified	0.022252495081
B0405	Chr_02	2086524	A	G	green:1,-0.46012108345	yellow:5,0.37216438497	Ref=Y	-0.83228546842
F1850	Chr_06	15874499	A	G	green:2,0.14849936541	yellow:2,-0.34435395985	unclassified	0.49285332526
H0962	Chr_08	1190048	C	T	green:4,0.45188719322	yellow:1,-0.50419169897	Ref=G	0.95607889219
H1545	Chr_08	14214214	A	G	green:3,0.65530117439	yellow:1,-0.68980358973	Ref=G	1.34510476412
K0218	Chr_11	976246	T	C	green:2,-0.21765730667	yellow:4,0.30500459249	unclassified	-0.52266189916
K0467	Chr_11	2337882	G	T	green:3,0.29495618331	yellow:3,-0.18716338371	unclassified	0.48211956702
A0857	Chr_01	4840537	G	C	green:2,-0.114012477406	yellow:3,-0.230232729553	unclassified	0.116220252147
M0643	Chr_13	10796548	G	A	green:3,0.31179914541	yellow:3,-0.31295471836	unclassified	0.62475386377
I0363	Chr_09	4484079	T	A	green:0,-0.593605235218	yellow:4,0.556251285638	Ref=Y	-1.14985652086
A1079	Chr_01	8252398	T	G	green:2,0.0979644332	yellow:2,-0.31104658557	unclassified	0.40901101877
J1602	Chr_10	17400506	A	G	green:1,-0.367345138386	yellow:3,0.204988626542	unclassified	-0.572333764928
H2617	Chr_08	24349445	C	T	green:4,0.78737761002	yellow:1,-0.71316421814	Ref=G	1.50054182816
L1495	Chr_12	17267289	G	C	green:3,0.36651983301	yellow:1,-0.373552054231	Ref=G	0.740071887241
L0104	Chr_12	765986	T	C	green:1,-0.338843875864	yellow:3,0.312843705151	unclassified	-0.651687581015
A0994	Chr_01	5815665	T	G	green:4,0.859703214907	yellow:1,-0.832922458698	Ref=G	1.69262567361
J0227	Chr_10	1269507	C	A	green:4,0.65748718948	yellow:1,-0.53873610702	Ref=G	1.1962232965
L0457	Chr_12	2634128	A	T	green:3,0.64665733268	yellow:4,-0.42299057778	unclassified	1.06964791046
B0819	Chr_02	4062712	C	T	green:3,0.3787783407	yellow:2,-0.1818505753	Ref=G	0.560628916
C1223	Chr_03	16308296	A	G	green:1,-0.28242830465	yellow:4,0.38912270963	Ref=Y	-0.67155101428
N0787	Chr_14	5122166	C	G	green:3,0.32759530708	yellow:2,-0.26185869239	Ref=G	0.58945399947
L0729	Chr_06	9876239	T	C	green:2,-0.05464097804	yellow:3,0.26419580714	unclassified	-0.31883678518
M1115	Chr_13	14099946	A	G	green:1,-0.51288875134	yellow:5,0.65607989639	Ref=Y	-1.16896864773
M1114	Chr_13	14097017	G	T	green:1,-0.446774847581	yellow:3,0.026117855312	unclassified	-0.472892702893
K0460	Chr_11	2307080	T	C	green:0,-0.217490558904	yellow:3,0.072011619459	unclassified	-0.289502178363
K0604	Chr_11	3277931	C	T	green:0,-0.43076002578	yellow:3,0.16062167865	unclassified	-0.59138170443
N0201	Chr_14	1034809	T	A	green:4,0.86588572986	yellow:1,-0.773177288491	Ref=G	1.63906301835
N0016	Chr_14	102936	T	C	green:3,-0.17821540156	yellow:3,-0.00054307951	unclassified	-0.17767232205
N0017	Chr_14	110847	T	A	green:1,-0.2958621249	yellow:4,0.29136510867	Ref=Y	-0.58722723357
A0336	Chr_01	1640758	C	T	green:3,0.616825178541	yellow:2,-0.757151011952	Ref=G	1.37397619049
K1056	Chr_11	8402802	A	G	green:3,0.614354992371	yellow:2,-0.582264811301	Ref=G	1.19661980367
K0501	Chr_11	2595108	G	T	green:1,0.17903283035	yellow:4,0.08585849823	unclassified	0.09317433212
D1777	Chr_04	16267957	T	G	green:2,-0.101100863226	yellow:2,-0.284758425009	unclassified	0.183657561783
J0833	Chr_10	4015271	C	A	green:3,0.519720624741	yellow:2,-0.511364679336	Ref=G	1.03108530408
N0018	Chr_14	111250	A	C	green:2,-0.37150743124	yellow:3,0.37487022099	unclassified	-0.74637765223
N0392	Chr_14	1998240	T	A	green:3,0.61186329344	yellow:2,-0.42236456763	Ref=G	1.03422786107
C0642	Chr_03	13035984	T	C	green:4,0.87878981805	yellow:0,-0.90303326702	Ref=G	1.78182308507
M0484	Chr_13	6206106	G	A	green:3,0.666838317138	yellow:0,-0.589373478923	Ref=G	1.25621179606
D1679	Chr_04	15116670	G	A	green:3,0.04835794896	yellow:3,-0.09553017222	unclassified	0.14388812118
K1277	Chr_11	15275558	A	G	green:4,0.461880494433	yellow:2,-0.524612897043	Ref=G	0.986493391476
I0873	Chr_09	12275284	G	C	green:4,0.70770185591	yellow:2,-0.86390565134	Ref=G	1.57160750725
L0459	Chr_12	2659044	G	C	green:3,0.22703749088	yellow:2,-0.23809529496	Ref=G	0.46513278584
G0922	Chr_07	8833916	G	A	green:4,0.87209479505	yellow:1,-0.91096631145	Ref=G	1.7830611065
H0708	Chr_08	5025342	G	A	green:2,-0.17459718808	yellow:3,0.37380639271	unclassified	-0.54840358079
H1498	Chr_08	13886067	T	C	green:4,0.5976651974	yellow:0,-0.77039013127	Ref=G	1.36805532867
M1983	Chr_13	18333854	C	G	green:2,-0.034281415979	yellow:4,-0.000899201398	unclassified	-0.033382214581
K0116	Chr_11	485422	A	G	green:2,-0.185003640355	yellow:3,0.312084784463	unclassified	-0.497088424818
J0320	Chr_10	1670337	T	A	green:3,0.609406333818	yellow:1,-0.658671038514	Ref=G	1.26807737233
H2566	Chr_08	24131035	C	A	green:2,-0.13329101573	yellow:3,0.38260116948	unclassified	-0.51589218521
I0928	Chr_09	12591010	T	C	green:2,-0.25411802538	yellow:4,0.29932104248	unclassified	-0.55343906786
M1637	Chr_13	16673817	G	T	green:3,0.469640751372	yellow:3,-0.488132893461	unclassified	0.957773644833
N2473	Chr_14	21993011	T	A	green:3,-0.030237830438	yellow:3,-0.202655957296	unclassified	0.172418126858
L0103	Chr_12	752777	G	A	green:3,0.55366685918	yellow:2,-0.584495947114	Ref=G	1.13816280629
I0995	Chr_09	12876970	A	C	green:4,0.73077480129	yellow:0,-0.92626598726	Ref=G	1.65704078855
H0946	Chr_08	1093960	A	T	green:1,-0.51192539202	yellow:4,0.42753064019	Ref=Y	-0.93945603221
K0462	Chr_11	2314199	G	C	green:2,-0.20647130972	yellow:4,0.409790711057	unclassified	-0.616262020777
B1393	Chr_02	14976797	T	A	green:1,-0.432506232	yellow:3,0.26820229557	unclassified	-0.70070852757
K0345	Chr_11	1640822	T	G	green:2,-0.00845701088	yellow:2,-0.06840771323	unclassified	0.05995070235
D2206	Chr_04	18834345	T	C	green:1,-0.39066021966	yellow:3,0.29973278392	unclassified	-0.69039300358
A0678	Chr_01	3566700	T	G	green:1,-0.14997392194	yellow:3,0.15366071279	unclassified	-0.30363463473
D0221	Chr_04	1028736	G	A	green:1,-0.25519258449	yellow:4,0.29492860388	Ref=Y	-0.55012118837
K0347	Chr_11	1653872	T	C	green:2,-0.190538359429	yellow:2,0.171805764249	unclassified	-0.362344123678
F0171	Chr_06	663883	C	T	green:2,0.531814370532	yellow:2,-0.533000153003	unclassified	1.06481452354
D0793	Chr_04	3914723	A	G	green:3,0.394127193107	yellow:2,-0.413150830646	Ref=G	0.807278023753
H2301	Chr_08	21817614	G	T	green:2,-0.072919748189	yellow:3,0.324177922442	unclassified	-0.397097670631
D1950	Chr_04	17263861	T	A	green:1,-0.276256073082	yellow:3,0.395588454277	unclassified	-0.671844527359
L1030	Chr_12	14697519	A	G	green:3,0.182487268482	yellow:2,-0.122868151452	Ref=G	0.305355419934
C0976	Chr_03	15097132	C	T	green:2,-0.18420958838	yellow:3,0.32984997966	unclassified	-0.51405956804
N2948	Chr_14	24586361	C	T	green:3,0.79293568203	yellow:1,-0.63650484203	Ref=G	1.42944052406
I0909	Chr_09	12506682	C	T	green:3,0.389834788662	yellow:1,-0.239348326709	Ref=G	0.629183115371
H1088	Chr_08	11014809	A	G	green:2,0.22636842765	yellow:2,-0.22321337522	unclassified	0.44958180287
I0278	Chr_09	3911423	C	T	green:3,0.291881771149	yellow:1,-0.415648749655	Ref=G	0.707530520804
F0641	Chr_06	2852084	A	G	green:2,-0.04061413144	yellow:4,0.14612283689	unclassified	-0.18673696833
H0141	Chr_08	630934	G	C	green:4,0.544286900376	yellow:1,-0.537038633886	Ref=G	1.08132553426
I0906	Chr_09	12475301	G	A	green:2,0.06275748031	yellow:2,-0.001971164	unclassified	0.06472864431
H0144	Chr_08	638792	G	T	green:3,0.15088895133	yellow:3,-0.22384861932	unclassified	0.37473757065
E0243	Chr_05	1180844	G	T	green:0,-0.50561484866	yellow:4,0.3522581716	Ref=Y	-0.85787302026
H1729	Chr_08	15254859	G	T	green:4,0.601871885908	yellow:2,-0.624203586179	Ref=G	1.22607547209
K0806	Chr_11	11100707	T	G	green:2,-0.10061052468	yellow:3,0.15311549777	unclassified	-0.25372602245
H0457	Chr_08	3308648	G	C	green:4,0.579213438448	yellow:2,-0.46449310528	Ref=G	1.04370654373
J1491	Chr_10	16339654	C	T	green:4,1.77942721561	yellow:0,-1.88888056459	Ref=G	3.6683077802
G0214	Chr_07	1130546	A	G	green:4,1.35135597289	yellow:0,-1.3472783622	Ref=G	2.69863433509
D1314	Chr_04	8777161	G	C	green:1,-0.24818690219	yellow:4,0.62023981338	Ref=Y	-0.86842671557
K0278	Chr_11	1247322	C	T	green:2,-0.28498485012	yellow:4,0.11836590588	unclassified	-0.403350756
F1079	Chr_06	5158388	C	T	green:4,0.86410771745	yellow:1,-0.71361056089	Ref=G	1.57771827834
E1041	Chr_05	13528869	G	C	green:2,-0.058966855323	yellow:1,-0.080357353947	unclassified	0.021390498624
J1498	Chr_10	16403209	C	G	green:3,0.44223775317	yellow:3,-0.5415779885	unclassified	0.98381574167
N1351	Chr_14	10241685	T	C	green:1,-0.38224966091	yellow:4,0.50002812436	Ref=Y	-0.88227778527
D2296	Chr_04	19572153	C	A	green:2,0.0627005576	yellow:3,0.07260807631	unclassified	-0.00990751871
G0586	Chr_07	3666284	T	C	green:1,-0.24403957606	yellow:4,0.28557614497	Ref=Y	-0.52961572103
D2294	Chr_04	19567463	T	C	green:1,-0.2436627613	yellow:4,0.44343600861	Ref=Y	-0.68709876991
D2295	Chr_04	19571498	G	A	green:2,0.0616078013	yellow:3,0.00087930658	unclassified	0.06072849472
J1191	Chr_10	10711936	C	T	green:0,-0.32961413564	yellow:3,0.54261989601	unclassified	-0.87223403165
M1332	Chr_13	15152201	G	A	green:3,0.579689256926	yellow:2,-0.435562142195	Ref=G	1.01525139912
M1235	Chr_13	14690389	T	G	green:2,-0.08710026032	yellow:3,0.10537026352	unclassified	-0.19247052384
G0622	Chr_07	3813720	T	G	green:2,-0.06804748527	yellow:3,0.13542964815	unclassified	-0.20347713342
H1929	Chr_08	16562826	T	C	green:2,0.21177097991	yellow:2,-0.41689614443	unclassified	0.62866712434
I1287	Chr_09	14301525	T	G	green:4,0.779328084472	yellow:1,-0.810123390994	Ref=G	1.58945147547
H0106	Chr_08	455003	C	A	green:1,-0.33653321627	yellow:4,0.5254431653	Ref=Y	-0.86197638157
K0781	Chr_11	10896266	T	C	green:1,-0.16194646627	yellow:4,0.15603113078	Ref=Y	-0.31797759705
K0782	Chr_11	10910232	A	T	green:1,-0.26486066753	yellow:3,0.40150644851	unclassified	-0.66636711604
B1367	Chr_02	14116685	G	A	green:3,0.16812201058	yellow:2,-0.32677978259	Ref=G	0.49490179317
J1832	Chr_10	18920237	C	T	green:4,0.785135978555	yellow:1,-0.77240982142	Ref=G	1.55754579998
K0899	Chr_11	11824760	C	G	green:2,-0.04183453765	yellow:3,-0.02369928399	unclassified	-0.01813525366
N0373	Chr_14	1907856	A	T	green:1,-0.12767130751	yellow:3,0.43471458881	unclassified	-0.56238589632
M1828	Chr_13	17571397	C	T	green:0,-0.26728235858	yellow:4,0.27737585225	Ref=Y	-0.54465821083
B1829	Chr_02	17489192	A	G	green:1,-0.19008928303	yellow:4,0.38497088666	Ref=Y	-0.57506016969
K0897	Chr_11	11810649	G	T	green:2,-0.33952285652	yellow:5,0.31810271156	unclassified	-0.65762556808
E0563	Chr_05	3254927	G	C	green:3,0.39502342237	yellow:2,-0.12555873226	Ref=G	0.52058215463
D1923	Chr_04	17149032	C	A	green:2,0.27405418734	yellow:1,-0.29016173524	unclassified	0.56421592258
L1689	Chr_12	18208077	G	A	green:2,-0.327161668296	yellow:1,-0.095762585245	unclassified	-0.231399083051
N1122	Chr_14	8728118	G	A	green:3,0.41892966228	yellow:1,-0.46900519111	Ref=G	0.88793485339
N1121	Chr_14	8718926	A	G	green:3,0.14354713038	yellow:2,-0.02192276184	Ref=G	0.16546989222
D0135	Chr_04	998412	C	T	green:2,-0.280183567984	yellow:3,-0.151660397024	unclassified	-0.12852317096
L1366	Chr_12	16676972	G	C	green:4,0.579427742308	yellow:2,-0.542667781087	Ref=G	1.1220955234
L0919	Chr_12	13904585	G	A	green:3,0.341764745608	yellow:2,-0.290088164363	Ref=G	0.631852909971
C0108	Chr_03	3960297	C	T	green:3,0.16804894972	yellow:2,-0.34447277035	Ref=G	0.51252172007
E1210	Chr_05	15076699	G	A	green:4,0.60294524469	yellow:2,-0.49529239155	Ref=G	1.09823763624
F1292	Chr_06	6778262	A	T	green:2,0.057736262476	yellow:3,0.154744694986	unclassified	-0.09700843251
B0444	Chr_02	2335932	A	T	green:3,0.27963995458	yellow:1,-0.44917979917	Ref=G	0.72881975375
A0295	Chr_01	1431209	T	C	green:3,0.574580804267	yellow:0,-0.60832112238	Ref=G	1.18290192665
F1104	Chr_06	5297818	G	C	green:3,0.234460950877	yellow:1,-0.416114559757	Ref=G	0.650575510634
F1107	Chr_06	5313086	A	T	green:1,-0.36710282508	yellow:5,0.54590705405	Ref=Y	-0.91300987913
K1302	Chr_11	15480840	G	C	green:4,0.785456608041	yellow:0,-0.791069203131	Ref=G	1.57652581117
F0987	Chr_06	4650588	C	T	green:4,0.66230161718	yellow:1,-0.617531122429	Ref=G	1.27983273961
N3296	Chr_14	26204518	A	G	green:0,-0.255804385205	yellow:4,0.397875950097	Ref=Y	-0.653680335302
F0381	Chr_06	1638373	A	G	green:2,-0.13973703858	yellow:3,0.23104133378	unclassified	-0.37077837236
G0690	Chr_07	4576950	C	T	green:2,-0.18633348316	yellow:3,0.14680983421	unclassified	-0.33314331737
H1879	Chr_08	16257886	C	G	green:1,-0.3395837889	yellow:4,0.32808465959	Ref=Y	-0.66766844849
L0266	Chr_12	3534540	C	T	green:3,0.282232705383	yellow:1,-0.477210974	Ref=G	0.759443679383
L0515	Chr_12	4521824	T	C	green:4,0.5749058856	yellow:2,-0.54385585156	Ref=G	1.11876173716
A0459	Chr_01	2295993	T	A	green:3,0.28242168593	yellow:2,-0.37361253781	Ref=G	0.65603422374
N3096	Chr_14	25277356	C	T	green:2,-0.08678994076	yellow:4,0.27517117088	unclassified	-0.36196111164
N2258	Chr_14	20475600	G	A	green:1,-0.578930604653	yellow:3,-0.04520206149	unclassified	-0.533728543163
J0751	Chr_10	3518174	A	G	green:2,0.073023879928	yellow:4,0.112380685475	unclassified	-0.039356805547
F1895	Chr_06	16150514	C	T	green:3,0.380799125211	yellow:2,-0.372773360281	Ref=G	0.753572485492
H2421	Chr_08	23141777	C	A	green:0,-0.37473837065	yellow:3,0.25435214652	unclassified	-0.62909051717
H2420	Chr_08	23138858	T	A	green:2,-0.04293481445	yellow:3,-0.07648539821	unclassified	0.03355058376
H2422	Chr_08	23145887	A	C	green:1,-0.23208746019	yellow:3,0.21956696394	unclassified	-0.45165442413
H2425	Chr_08	23179292	G	T	green:2,0.005386068937	yellow:3,0.239100067979	unclassified	-0.233713999042
M0127	Chr_13	855761	G	T	green:2,-0.03450417533	yellow:4,0.3022702359	unclassified	-0.33677441123
M1937	Chr_13	18090665	A	C	green:3,0.464601653003	yellow:3,-0.364187695944	unclassified	0.828789348947
A0890	Chr_01	6659512	G	A	green:1,-0.4195305159	yellow:5,0.24239164468	Ref=Y	-0.66192216058
C0425	Chr_03	10621689	T	G	green:1,-0.13248718822	yellow:3,0.14830789677	unclassified	-0.28079508499
J0063	Chr_10	262073	T	C	green:4,0.27061172918	yellow:2,-0.13564939643	Ref=G	0.40626112561
H2257	Chr_08	20805737	C	T	green:4,0.85593502361	yellow:2,-0.957020921661	Ref=G	1.81295594527
F0180	Chr_06	693926	G	C	green:4,0.40600486611	yellow:1,-0.50033161371	Ref=G	0.90633647982
H0227	Chr_08	1694073	A	C	green:4,0.640489771969	yellow:1,-0.719134358333	Ref=G	1.3596241303
M0701	Chr_13	12085463	C	T	green:4,1.25679095694	yellow:1,-1.24702734092	Ref=G	2.50381829786
D0723	Chr_04	3577932	G	A	green:2,0.169563869355	yellow:3,-0.092937292045	unclassified	0.2625011614
D0687	Chr_04	3412671	T	C	green:4,1.05367410832	yellow:0,-1.1061137527	Ref=G	2.15978786102
N2997	Chr_14	24803872	G	T	green:2,-0.11093559639	yellow:2,0.08917661758	unclassified	-0.20011221397
N2983	Chr_14	24752139	T	C	green:2,-0.06822701008	yellow:2,-0.0180595866	unclassified	-0.05016742348
M0310	Chr_13	4901375	A	G	green:3,0.495983474807	yellow:1,-0.410194586714	Ref=G	0.906178061521
H2556	Chr_08	24077219	A	G	green:1,-0.18915613832	yellow:3,0.41935908201	unclassified	-0.60851522033
B1653	Chr_02	16561946	T	C	green:1,-0.41805021811	yellow:3,0.062936313121	unclassified	-0.480986531231
B1652	Chr_02	16556697	T	C	green:2,-0.060815018647	yellow:3,0.306192031005	unclassified	-0.367007049652
N0115	Chr_14	571069	T	G	green:2,0.16992253832	yellow:4,-0.2504516322	unclassified	0.42037417052
F1203	Chr_06	5895759	C	G	green:4,0.45010894608	yellow:2,-0.4927810182	Ref=G	0.94288996428
B1657	Chr_02	16591207	T	A	green:2,-0.097650449	yellow:3,0.10356672512	unclassified	-0.20121717412
M0845	Chr_13	12948377	C	G	green:2,-0.12007828415	yellow:4,0.22773156529	unclassified	-0.34780984944
B1790	Chr_02	17335025	A	G	green:2,-0.1563077062	yellow:5,0.31163056615	unclassified	-0.46793827235
K1038	Chr_11	7419486	G	T	green:2,0.18980143447	yellow:2,-0.54360917736	unclassified	0.73341061183
N0053	Chr_14	285568	A	G	green:2,-0.32976684319	yellow:4,0.36968538983	unclassified	-0.69945223302
N2638	Chr_14	22899343	G	A	green:3,0.24791856523	yellow:1,-0.408221809494	Ref=G	0.656140374724
D0043	Chr_04	200730	C	G	green:2,-0.09938656976	yellow:4,0.04177754556	unclassified	-0.14116411532
C0214	Chr_03	7980847	G	T	green:3,0.03457723996	yellow:2,-0.03981690296	Ref=G	0.07439414292
F1260	Chr_06	6403566	A	G	green:1,-0.37662382779	yellow:4,0.30670729036	Ref=Y	-0.68333111815
G0968	Chr_07	11940923	C	T	green:2,0.16169678873	yellow:3,-0.06049881392	unclassified	0.22219560265
K0321	Chr_11	1503400	C	A	green:2,-0.314922289573	yellow:5,0.258183600946	unclassified	-0.573105890519
C0295	Chr_03	4848086	A	T	green:4,0.661845561983	yellow:2,-0.765513446797	Ref=G	1.42735900878
M2112	Chr_13	18844682	C	T	green:2,0.308662781412	yellow:2,-0.289789291562	unclassified	0.598452072974
M2113	Chr_13	18848517	C	G	green:1,-0.40234475619	yellow:4,0.29200598766	Ref=Y	-0.69435074385
I1134	Chr_09	13735708	T	A	green:3,0.513831238517	yellow:3,-0.528808420336	unclassified	1.04263965885
H0856	Chr_08	6802149	C	T	green:2,0.4735420933	yellow:1,-0.53784334267	unclassified	1.01138543597
K1237	Chr_11	14892898	C	G	green:3,0.562887048605	yellow:1,-0.715542078618	Ref=G	1.27842912722
G0966	Chr_07	7169756	A	C	green:0,-0.33550919144	yellow:3,0.31154250382	unclassified	-0.64705169526
J0942	Chr_10	5980030	C	A	green:1,-0.35370627298	yellow:3,0.37666468076	unclassified	-0.73037095374
D0997	Chr_04	4965299	G	T	green:4,0.482935840636	yellow:1,-0.437056718307	Ref=G	0.919992558943
M1892	Chr_13	17846659	A	G	green:2,-0.10600630627	yellow:3,0.13908072991	unclassified	-0.24508703618
A0964	Chr_01	5030116	T	A	green:4,0.55236649377	yellow:0,-0.57256327709	Ref=G	1.12492977086
F1808	Chr_06	15539302	A	G	green:3,0.24457066391	yellow:1,-0.270089992186	Ref=G	0.514660656096
A1169	Chr_01	11143756	T	C	green:0,-0.39335777859	yellow:3,0.6185443728	unclassified	-1.01190215139
E1188	Chr_05	14945561	A	C	green:2,-0.20145170403	yellow:5,0.42465769893	unclassified	-0.62610940296
M1897	Chr_13	17874801	A	G	green:2,0.184017975423	yellow:4,-0.096053885483	unclassified	0.280071860906
C0694	Chr_03	13425918	T	G	green:1,-0.36813887153	yellow:1,-0.076099027936	unclassified	-0.292039843594
C0518	Chr_03	11921479	G	A	green:2,0.519306994451	yellow:2,-0.61631551732	unclassified	1.13562251177
A1162	Chr_01	11277622	C	T	green:2,0.2062195467	yellow:2,-0.01966406349	unclassified	0.22588361019
D0918	Chr_04	4519854	G	A	green:2,0.40639171436	yellow:0,-0.29326304013	unclassified	0.69965475449
H1675	Chr_08	14954641	G	C	green:3,0.668064775588	yellow:1,-0.504028982242	Ref=G	1.17209375783
D2086	Chr_04	18087056	C	A	green:1,-0.36592136448	yellow:4,0.44563267534	Ref=Y	-0.81155403982
H1852	Chr_08	16078362	A	G	green:4,0.88384482436	yellow:1,-0.80897808271	Ref=G	1.69282290707
D2082	Chr_04	18066713	C	A	green:3,0.582564984212	yellow:2,-0.453781937959	Ref=G	1.03634692217
H1857	Chr_08	16123017	G	T	green:3,0.46215946484	yellow:1,-0.30305757587	Ref=G	0.76521704071
B0826	Chr_02	4117889	A	G	green:3,0.2102636537	yellow:3,-0.04393164024	unclassified	0.25419529394
H1992	Chr_08	17001409	C	A	green:3,0.25540852911	yellow:2,-0.19890352204	Ref=G	0.45431205115
H0275	Chr_08	1469293	G	C	green:2,0.05240497748	yellow:2,-0.39414815529	unclassified	0.44655313277
D2321	Chr_04	19692873	G	C	green:1,-0.387619101623	yellow:3,0.03914913282	unclassified	-0.426768234443
D0610	Chr_04	3055867	A	G	green:4,0.894340149349	yellow:0,-0.796906183783	Ref=G	1.69124633313
K0805	Chr_11	11096922	A	G	green:2,0.07993851422	yellow:3,-0.06600158716	unclassified	0.14594010138
B1848	Chr_02	17565909	G	A	green:1,-0.17334746353	yellow:3,0.10868857244	unclassified	-0.28203603597
A0068	Chr_01	274523	C	T	green:1,-0.454499414137	yellow:3,0.140696520594	unclassified	-0.595195934731
N2631	Chr_14	22864967	T	G	green:3,0.63680899248	yellow:2,-0.54251169582	Ref=G	1.1793206883
J1269	Chr_10	9403186	G	A	green:2,0.34118158668	yellow:3,-0.21270636372	unclassified	0.5538879504
D0266	Chr_04	1229039	A	T	green:1,-0.07835328277	yellow:3,-0.05474221616	unclassified	-0.02361106661
D1627	Chr_04	15690038	G	A	green:2,0.208111805065	yellow:2,-0.553609687739	unclassified	0.761721492804
A0349	Chr_01	1726555	T	C	green:1,-0.255227841884	yellow:4,-0.074469974656	unclassified	-0.180757867228
I0942	Chr_09	12682263	G	A	green:1,0.00077280444	yellow:3,0.02027385835	unclassified	-0.01950105391
M1973	Chr_13	18270325	T	G	green:3,0.39931794968	yellow:3,-0.2582896344	unclassified	0.65760758408
K1123	Chr_11	14247938	C	T	green:2,-0.10316967787	yellow:4,0.15469209489	unclassified	-0.25786177276
O0460	Chr_05	10101762	C	A	green:2,-0.1678700779	yellow:4,0.29312255866	unclassified	-0.46099263656
K1046	Chr_11	8276129	C	T	green:3,0.4425181957	yellow:2,-0.41745946104	Ref=G	0.85997765674
I1019	Chr_09	12762423	A	T	green:3,0.19307879904	yellow:3,-0.18172479323	unclassified	0.37480359227
H1604	Chr_08	14586175	G	A	green:1,-0.1227769889	yellow:3,0.2635623698	unclassified	-0.3863393587
H1606	Chr_08	14601114	C	A	green:3,0.554700906923	yellow:1,-0.543208809704	Ref=G	1.09790971663
M1090	Chr_13	13977829	G	C	green:3,-0.119087385146	yellow:3,-0.165293062781	unclassified	0.046205677635
E0844	Chr_05	7899634	C	T	green:3,0.16746830431	yellow:2,-0.27449101651	Ref=G	0.44195932082
E0381	Chr_05	2004320	G	C	green:3,0.522421651309	yellow:1,-0.515245072343	Ref=G	1.03766672365
F1708	Chr_06	14580046	C	T	green:0,-0.25032735995	yellow:4,0.45988620237	Ref=Y	-0.71021356232
E0929	Chr_05	8368187	G	T	green:1,-0.16228301651	yellow:5,0.47581664508	Ref=Y	-0.63809966159
K0188	Chr_11	801108	C	A	green:2,-0.10352155705	yellow:3,-0.00952109715	unclassified	-0.0940004599
L1091	Chr_12	15085810	C	A	green:4,0.5059229808	yellow:1,-0.623014703	Ref=G	1.1289376838
K0843	Chr_11	10316298	A	G	green:3,0.2917113849	yellow:2,-0.24817555683	Ref=G	0.53988694173
F1700	Chr_06	14528963	G	A	green:0,-0.20569817034	yellow:4,0.45398723837	Ref=Y	-0.65968540871
H0416	Chr_08	3064241	C	G	green:3,0.582209352257	yellow:0,-0.559857242863	Ref=G	1.14206659512
K0844	Chr_11	10274976	A	T	green:1,-0.28118223719	yellow:3,0.32523839647	unclassified	-0.60642063366
G0549	Chr_07	3425289	C	G	green:2,0.07843136172	yellow:3,-0.19717924654	unclassified	0.27561060826
A0708	Chr_01	3851088	C	T	green:1,-0.87245581435	yellow:4,0.42965472589	Ref=Y	-1.30211054024
N1790	Chr_14	15135912	T	C	green:1,-0.53359414775	yellow:4,0.50178335497	Ref=Y	-1.03537750272
N1791	Chr_14	15140989	T	A	green:2,0.05566670172	yellow:2,-0.03130797474	unclassified	0.08697467646
C1000	Chr_03	15248244	T	G	green:0,-0.21470755457	yellow:2,0.01212938953	unclassified	-0.2268369441
A0704	Chr_01	3808246	A	G	green:2,-0.320632911333	yellow:3,0.366388185533	unclassified	-0.687021096866
H0480	Chr_08	3460219	C	G	green:1,-0.248397994281	yellow:4,0.340549871677	Ref=Y	-0.588947865958
D1963	Chr_04	17321701	G	A	green:0,-0.68135257129	yellow:5,0.47629807802	Ref=Y	-1.15765064931
B1574	Chr_02	16127274	C	G	green:2,-0.282564708687	yellow:3,-0.04059937607	unclassified	-0.241965332617
N2980	Chr_14	24736302	A	G	green:1,-0.02779615713	yellow:3,-0.23791971581	unclassified	0.21012355868
B1579	Chr_02	16164138	C	G	green:2,0.48381070524	yellow:3,-0.60000132747	unclassified	1.08381203271
D0506	Chr_04	2490589	G	T	green:1,-0.13990450355	yellow:4,0.48373926189	Ref=Y	-0.62364376544
E1523	Chr_05	18500463	A	G	green:2,0.42652551682	yellow:2,-0.20271046793	unclassified	0.62923598475
B1206	Chr_02	12411867	T	C	green:2,0.60581161688	yellow:2,-0.5933440331	unclassified	1.19915564998
N0629	Chr_14	3392384	C	A	green:4,0.90225358429	yellow:0,-1.03846678236	Ref=G	1.94072036665
I0227	Chr_09	3107420	G	A	green:1,-0.25242764547	yellow:3,0.36663474162	unclassified	-0.61906238709
I1030	Chr_09	13179742	C	G	green:4,0.408755162458	yellow:2,-0.445052817256	Ref=G	0.853807979714
G0235	Chr_07	1222857	G	A	green:2,0.33989179664	yellow:1,-0.299834564848	unclassified	0.639726361488
I0520	Chr_09	9751227	C	G	green:2,-0.12122146663	yellow:4,0.39827012109	unclassified	-0.51949158772
K0445	Chr_11	2236699	G	A	green:3,-0.01647005675	yellow:4,0.08317838045	unclassified	-0.0996484372
H0653	Chr_08	4654185	A	G	green:0,-0.452127001082	yellow:5,0.550906390834	Ref=Y	-1.00303339192
N3297	Chr_14	26207455	A	T	green:4,0.910895917126	yellow:1,-0.892364277476	Ref=G	1.8032601946
N0006	Chr_14	35253	C	T	green:0,-0.68608196555	yellow:3,0.20930788014	unclassified	-0.89538984569
N3295	Chr_14	26201108	A	G	green:1,-0.30958113191	yellow:4,0.45889861262	Ref=Y	-0.76847974453
L0875	Chr_12	13524354	C	T	green:2,-0.11463376175	yellow:3,0.29078049665	unclassified	-0.4054142584
G0486	Chr_07	3083250	C	A	green:3,0.26822672195	yellow:2,-0.22747374095	Ref=G	0.4957004629
E1317	Chr_05	15853035	G	C	green:2,0.34913753385	yellow:4,0.0158793489	unclassified	0.33325818495
L1713	Chr_12	18310764	C	A	green:3,0.323935630178	yellow:1,-0.196932012911	Ref=G	0.520867643089
G0329	Chr_07	1848359	G	C	green:3,0.410396725857	yellow:2,-0.439707909006	Ref=G	0.850104634863
G0328	Chr_07	1846292	A	G	green:4,0.47775477343	yellow:2,-0.661049613054	Ref=G	1.13880438648
D1282	Chr_04	6807313	G	A	green:4,0.66365414622	yellow:1,-0.64673772937	Ref=G	1.31039187559
F1384	Chr_06	11593960	C	T	green:2,0.265327159222	yellow:5,0.027802392857	unclassified	0.237524766365
D0128	Chr_04	541937	C	T	green:3,0.45580523601	yellow:1,-0.47307757273	Ref=G	0.92888280874
F0229	Chr_06	926634	C	G	green:1,-0.28744450512	yellow:6,0.41202370805	Ref=Y	-0.69946821317
N2666	Chr_14	23100690	G	A	green:1,-0.15971388716	yellow:5,0.3619203026	Ref=Y	-0.52163418976
K0119	Chr_11	496108	C	G	green:4,0.67766964422	yellow:1,-0.64059924038	Ref=G	1.3182688846
N2586	Chr_14	22588753	T	A	green:1,-0.23955872756	yellow:3,0.28898456077	unclassified	-0.52854328833
H1976	Chr_08	16844600	C	A	green:4,0.895229858	yellow:1,-0.84101744753	Ref=G	1.73624730553
D2018	Chr_04	17710933	C	T	green:1,-0.35218707832	yellow:4,0.54786869861	Ref=Y	-0.90005577693
H1974	Chr_08	16836927	A	T	green:3,0.3495860191	yellow:1,-0.42104586804	Ref=G	0.77063188714
H1975	Chr_08	16841012	T	C	green:3,0.22390960058	yellow:2,-0.28222760021	Ref=G	0.50613720079
A0798	Chr_01	4435454	A	G	green:3,0.00071480614	yellow:3,-0.00759580281	unclassified	0.00831060895
F1738	Chr_06	14956979	G	A	green:1,-0.34016047366	yellow:3,0.36115800405	unclassified	-0.70131847771
L1394	Chr_12	16806830	G	T	green:0,-0.51121273566	yellow:5,0.69499933674	Ref=Y	-1.2062120724
J0343	Chr_10	1786495	G	C	green:2,0.186861670861	yellow:4,-0.252750728246	unclassified	0.439612399107
B0195	Chr_02	925678	T	A	green:2,-0.073905727397	yellow:4,0.448557994904	unclassified	-0.522463722301
K0595	Chr_11	3195487	G	A	green:2,-0.090352698362	yellow:3,0.112966482429	unclassified	-0.203319180791
B1501	Chr_02	15614312	T	C	green:1,-0.20566449629	yellow:4,0.47403508296	Ref=Y	-0.67969957925
N1345	Chr_14	10203334	G	A	green:1,-0.2815888605	yellow:4,0.18513867439	Ref=Y	-0.46672753489
H2172	Chr_08	19344409	A	G	green:2,-0.20493218926	yellow:4,0.43856451482	unclassified	-0.64349670408
E1557	Chr_05	11083256	A	C	green:1,-0.08835122621	yellow:3,-0.1952032762	unclassified	0.10685204999
M0006	Chr_13	54171	A	G	green:4,0.464266975288	yellow:3,-0.328325104747	unclassified	0.792592080035
F0583	Chr_06	2553696	G	A	green:2,-0.29474244246	yellow:3,-0.149004452617	unclassified	-0.145737989843
K0789	Chr_11	10998585	T	A	green:1,-0.05055820921	yellow:2,-0.01648284253	unclassified	-0.03407536668
H2218	Chr_08	20227026	T	G	green:4,0.4351339992	yellow:2,-0.57114107337	Ref=G	1.00627507257
L1439	Chr_12	17016714	T	G	green:1,-0.49909809458	yellow:5,0.50254697564	Ref=Y	-1.00164507022
L0713	Chr_12	11457879	T	A	green:2,-0.14600841814	yellow:3,0.26089547225	unclassified	-0.40690389039
J0934	Chr_10	4431204	G	A	green:1,-0.47721818179	yellow:3,0.43072612668	unclassified	-0.90794430847
N1530	Chr_14	14527631	A	G	green:3,0.40400008826	yellow:2,-0.43899240723	Ref=G	0.84299249549
K0363	Chr_11	1730477	A	C	green:2,-0.05153426602	yellow:2,0.16963891486	unclassified	-0.22117318088
K0361	Chr_11	1717706	T	G	green:1,-0.27535482773	yellow:3,0.21190796344	unclassified	-0.48726279117
K0360	Chr_11	1714985	T	G	green:1,-0.09263791893	yellow:2,0.33411148746	unclassified	-0.42674940639
N0526	Chr_14	2751025	G	A	green:4,0.55333066637	yellow:2,-0.66857572552	Ref=G	1.22190639189
A1121	Chr_01	9132977	A	G	green:3,0.022419887138	yellow:2,-0.38948417182	Ref=G	0.411904058958
A1088	Chr_01	8142224	C	A	green:3,0.157570001	yellow:3,-0.12263770775	unclassified	0.28020770875
A0841	Chr_01	4763362	G	A	green:2,0.06979897648	yellow:3,-0.01872310801	unclassified	0.08852208449
B0220	Chr_02	1052275	G	C	green:4,0.5725819771	yellow:1,-0.71773691929	Ref=G	1.29031889639
C0415	Chr_03	10295146	C	G	green:3,0.40728801468	yellow:3,-0.48873658776	unclassified	0.89602460244
F0864	Chr_06	4059757	A	C	green:4,0.578303126175	yellow:2,-0.581383893748	Ref=G	1.15968701992
N1161	Chr_14	9041555	A	G	green:1,-0.15475141865	yellow:3,0.42005345135	unclassified	-0.57480487
F2119	Chr_06	17541597	A	G	green:2,0.05611036303	yellow:3,-0.20733086589	unclassified	0.26344122892
N0171	Chr_14	889423	A	C	green:3,0.57132030979	yellow:2,-0.59606005709	Ref=G	1.16738036688
B1805	Chr_02	17391219	G	T	green:4,0.67797912549	yellow:1,-0.53658376802	Ref=G	1.21456289351
M1108	Chr_13	14074826	G	T	green:2,-0.263425262822	yellow:3,-0.172284606139	unclassified	-0.091140656683
H1917	Chr_08	16492427	T	C	green:2,-0.09712908842	yellow:4,0.1261976055	unclassified	-0.22332669392
M1100	Chr_13	14023231	C	T	green:2,0.05077799376	yellow:2,0.12041867999	unclassified	-0.06964068623
N0388	Chr_14	1962853	A	T	green:1,-0.37671391766	yellow:4,0.32218744746	Ref=Y	-0.69890136512
B0732	Chr_02	5426693	C	T	green:1,-0.22274464521	yellow:4,0.31949960902	Ref=Y	-0.54224425423
K0787	Chr_11	10980751	G	A	green:1,-0.08621337976	yellow:2,0.15125211446	unclassified	-0.23746549422
G1050	Chr_07	14525344	T	G	green:3,0.26629621919	yellow:3,-0.32658329358	unclassified	0.59287951277
N1869	Chr_14	15729478	T	G	green:4,0.741758315994	yellow:0,-0.627886487273	Ref=G	1.36964480327
D1781	Chr_04	16280826	C	G	green:2,0.28149229773	yellow:2,-0.4599760835	unclassified	0.74146838123
A0301	Chr_01	1473480	C	G	green:1,-0.20860590431	yellow:2,-0.10627150445	unclassified	-0.10233439986
D1782	Chr_04	16290610	T	C	green:3,0.520068443232	yellow:1,-0.601505451205	Ref=G	1.12157389444
K1169	Chr_11	11560189	G	T	green:2,0.099407922475	yellow:3,0.260777133123	unclassified	-0.161369210648
I0864	Chr_09	12235482	C	G	green:2,0.047516755888	yellow:3,-0.009822949815	unclassified	0.057339705703
H0738	Chr_08	5187006	C	A	green:1,-0.22888157951	yellow:4,0.39773215043	Ref=Y	-0.62661372994
D1660	Chr_04	14923572	A	T	green:3,0.5860883428	yellow:2,-0.68973095473	Ref=G	1.27581929753
B1600	Chr_02	16274952	A	T	green:3,0.47462523341	yellow:3,-0.06298200352	unclassified	0.53760723693
N2409	Chr_14	21529659	C	G	green:1,-0.36779568974	yellow:3,0.4749357456	unclassified	-0.84273143534
J0657	Chr_10	7230366	C	A	green:3,0.458240543893	yellow:2,-0.538974038303	Ref=G	0.997214582196
M1610	Chr_13	16525177	G	T	green:2,-0.1414638764	yellow:2,0.211689458	unclassified	-0.3531533344
H1157	Chr_08	9587655	T	C	green:2,0.235175858047	yellow:2,-0.245774252528	unclassified	0.480950110575
E1173	Chr_05	14862838	G	A	green:2,0.41554231418	yellow:3,-0.55534552143	unclassified	0.97088783561
L0307	Chr_12	2552178	C	A	green:1,-0.33319663557	yellow:3,0.26255244817	unclassified	-0.59574908374
M0842	Chr_13	12938078	G	T	green:2,-0.11131689229	yellow:3,-0.01474354552	unclassified	-0.09657334677
H1255	Chr_08	12338528	C	A	green:4,0.72934432773	yellow:0,-0.80924624799	Ref=G	1.53859057572
A0664	Chr_01	3484828	C	A	green:2,-0.17607571588	yellow:3,0.38094500506	unclassified	-0.55702072094
C1043	Chr_03	15486041	A	C	green:3,0.4239273662	yellow:2,-0.26896314203	Ref=G	0.69289050823
O1119	Chr_10	13331260	G	T	green:3,0.57774205136	yellow:1,-0.66999972007	Ref=G	1.24774177143
G0506	Chr_07	2964978	A	T	green:1,-0.21737101956	yellow:4,0.44951916567	Ref=Y	-0.66689018523
E0773	Chr_05	9859435	G	A	green:3,0.24408325207	yellow:4,-0.38200541878	unclassified	0.62608867085
K0066	Chr_11	292756	T	A	green:3,-0.1611813031	yellow:3,0.17041749668	unclassified	-0.33159879978
D0234	Chr_04	1076834	C	T	green:4,0.839520912249	yellow:2,-0.899449068219	Ref=G	1.73896998047
N2857	Chr_14	24079841	G	A	green:3,0.307986625297	yellow:4,-0.066228102847	unclassified	0.374214728144
I1207	Chr_09	14077537	C	A	green:1,0.184890837944	yellow:2,-0.41709222195	unclassified	0.601983059894
B0089	Chr_02	468957	T	A	green:4,0.38212843237	yellow:2,-0.48041887586	Ref=G	0.86254730823
K0666	Chr_11	3841054	G	A	green:4,0.691017310516	yellow:1,-0.751872881704	Ref=G	1.44289019222
M1810	Chr_13	17504710	A	T	green:4,0.872510341689	yellow:0,-0.8771864516	Ref=G	1.74969679329
B0874	Chr_02	6196595	C	T	green:4,0.761239783381	yellow:1,-0.919332485161	Ref=G	1.68057226854
K0661	Chr_11	3667934	A	T	green:2,0.339857265892	yellow:2,-0.391655619442	unclassified	0.731512885334
D0629	Chr_04	3139259	A	G	green:2,0.31355414677	yellow:4,-0.33270757874	unclassified	0.64626172551
H1548	Chr_08	14223142	T	A	green:2,-0.04853838375	yellow:3,0.19094627977	unclassified	-0.23948466352
L0087	Chr_12	643639	T	C	green:3,0.35206695289	yellow:2,-0.32712250577	Ref=G	0.67918945866
H1394	Chr_08	13384964	G	C	green:4,0.667359271562	yellow:2,-0.69511160321	Ref=G	1.36247087477
K1019	Chr_11	5394212	C	A	green:3,0.407089460496	yellow:0,-0.59668814422	Ref=G	1.00377760472
M1537	Chr_13	16119784	A	G	green:1,-0.24863633406	yellow:2,0.0209081359	unclassified	-0.26954446996
H0231	Chr_08	1678443	T	C	green:2,0.17518099345	yellow:2,-0.1196977509	unclassified	0.29487874435
H1246	Chr_08	12235001	A	G	green:4,0.756099359436	yellow:0,-0.84381480585	Ref=G	1.59991416529
M1530	Chr_13	16089387	C	A	green:3,0.349778303817	yellow:3,-0.33798230537	unclassified	0.687760609187
B1731	Chr_02	16952299	C	T	green:1,-0.48702202101	yellow:4,0.43483814474	Ref=Y	-0.92186016575
L1590	Chr_12	17713892	C	A	green:2,-0.45146277184	yellow:4,0.1429243483	unclassified	-0.59438712014
G0205	Chr_07	1079078	G	T	green:4,0.4727029613	yellow:1,-0.68065713401	Ref=G	1.15336009531
F1065	Chr_06	5071648	T	C	green:2,-0.38948252716	yellow:4,0.38736883914	unclassified	-0.7768513663
H0342	Chr_08	2655361	T	C	green:3,-0.147285920693	yellow:3,-0.148092452027	unclassified	0.000806531334
E0504	Chr_05	2735800	A	T	green:3,0.38096556177	yellow:2,-0.58966555361	Ref=G	0.97063111538
E1580	Chr_05	18809333	A	G	green:2,-0.07975180719	yellow:3,0.18245515507	unclassified	-0.26220696226
B0991	Chr_02	8460904	G	C	green:3,0.317355706538	yellow:2,-0.150815130129	Ref=G	0.468170836667
B1166	Chr_02	13757732	A	G	green:3,0.30085704471	yellow:2,-0.35093548619	Ref=G	0.6517925309
I0328	Chr_09	5887123	C	T	green:4,0.42696073116	yellow:3,-0.51711672401	unclassified	0.94407745517
M1324	Chr_13	15118033	A	G	green:2,0.10952381231	yellow:2,-0.2985153448	unclassified	0.40803915711
N2813	Chr_14	23803663	C	G	green:2,0.309725965027	yellow:3,-0.375768514268	unclassified	0.685494479295
N1526	Chr_14	14489493	C	T	green:2,-0.34887742539	yellow:3,-0.03352763517	unclassified	-0.31534979022
E1511	Chr_05	18238349	C	T	green:2,0.06158612075	yellow:2,0.04052986845	unclassified	0.0210562523
L1477	Chr_12	17170825	C	T	green:2,-0.13737469312	yellow:3,0.28442720273	unclassified	-0.42180189585
B1271	Chr_02	14483293	A	G	green:2,0.05616632097	yellow:3,0.10568611959	unclassified	-0.04951979862
B1276	Chr_02	14594066	G	A	green:3,0.32887258505	yellow:2,-0.40751314554	Ref=G	0.73638573059
J0573	Chr_10	5399117	C	A	green:3,0.489248432737	yellow:3,-0.40387368043	unclassified	0.893122113167
A0693	Chr_01	3686121	G	T	green:2,0.19124548303	yellow:1,-0.39034875912	unclassified	0.58159424215
M1552	Chr_13	16207470	G	T	green:2,0.002790632705	yellow:3,0.005982439898	unclassified	-0.003191807193
H2133	Chr_08	18626352	C	T	green:3,0.23691917419	yellow:2,-0.13721110468	Ref=G	0.37413027887
A0972	Chr_01	4964981	A	G	green:4,0.49087414442	yellow:2,-0.41422584985	Ref=G	0.90509999427
L0902	Chr_12	13760370	G	C	green:2,0.030617567774	yellow:3,0.015965628824	unclassified	0.01465193895
N0367	Chr_14	1881208	C	A	green:2,-0.24554159104	yellow:4,0.23143282428	unclassified	-0.47697441532
N0364	Chr_14	1869050	A	G	green:4,0.686129162311	yellow:1,-0.719498854656	Ref=G	1.40562801697
A0089	Chr_01	399392	C	T	green:3,0.15772081975	yellow:2,-0.40578493473	Ref=G	0.56350575448
H1050	Chr_08	7738778	A	C	green:1,-0.22821914629	yellow:2,0.08778824231	unclassified	-0.3160073886
L1507	Chr_12	17325464	C	T	green:4,0.528061307685	yellow:1,-0.512257826638	Ref=G	1.04031913432
F1746	Chr_06	15050667	G	T	green:3,0.492867844	yellow:2,-0.66771251387	Ref=G	1.16058035787
A0086	Chr_01	386832	T	C	green:2,0.30406422249	yellow:2,-0.32796920109	unclassified	0.63203342358
K0883	Chr_11	9605033	C	G	green:2,0.14092648129	yellow:3,-0.25845524148	unclassified	0.39938172277
N0368	Chr_14	1889196	G	A	green:1,-0.430870071777	yellow:6,0.502467398439	Ref=Y	-0.933337470216
F1740	Chr_06	14963548	T	A	green:2,0.241815486313	yellow:2,-0.558803918628	unclassified	0.800619404941
D0120	Chr_04	501509	A	G	green:4,0.806161251621	yellow:0,-0.787175081501	Ref=G	1.59333633312
H2280	Chr_08	21334409	G	A	green:3,0.745111328711	yellow:1,-0.641032793205	Ref=G	1.38614412192
F1286	Chr_06	6703920	G	A	green:4,0.850770785165	yellow:1,-0.665838924142	Ref=G	1.51660970931
H1856	Chr_08	16097769	C	T	green:4,0.585978684611	yellow:1,-0.685487533213	Ref=G	1.27146621782
C0112	Chr_03	3886214	G	A	green:2,0.06282879996	yellow:2,0.06392085755	unclassified	-0.00109205759
L0903	Chr_12	13767486	G	A	green:2,-0.14856433735	yellow:3,0.10548381763	unclassified	-0.25404815498
D1187	Chr_04	6136556	A	G	green:0,-0.229034410835	yellow:5,0.477310799562	Ref=Y	-0.706345210397
L0906	Chr_12	13799411	A	G	green:2,0.647642367489	yellow:3,-0.554860773365	unclassified	1.20250314085
B0904	Chr_02	6541235	G	C	green:2,-0.103915302152	yellow:2,-0.425283278274	unclassified	0.321367976122
F1843	Chr_06	15812707	C	A	green:3,0.28276769304	yellow:2,-0.37916425734	Ref=G	0.66193195038
F1880	Chr_06	16034421	A	G	green:4,0.42129955858	yellow:2,-0.1847073694	Ref=G	0.60600692798
L1444	Chr_12	17039451	G	C	green:3,0.50925460101	yellow:2,-0.53674289068	Ref=G	1.04599749169
K0248	Chr_11	1119684	T	C	green:3,0.240041210833	yellow:2,-0.421461951947	Ref=G	0.66150316278
H0992	Chr_08	7508028	A	G	green:3,0.09108997948	yellow:2,-0.26988766004	Ref=G	0.36097763952
H0991	Chr_08	7506750	G	T	green:1,-0.11713425148	yellow:4,0.23160033323	Ref=Y	-0.34873458471
H0990	Chr_08	7503372	G	T	green:2,-0.22623619752	yellow:5,0.42441943654	unclassified	-0.65065563406
M1791	Chr_13	17414540	G	T	green:3,0.24040874646	yellow:2,-0.33380378962	Ref=G	0.57421253608
L1683	Chr_12	18174829	G	A	green:4,0.66583024041	yellow:2,-0.53260442481	Ref=G	1.19843466522
B0266	Chr_02	1317740	T	C	green:4,0.67182139652	yellow:0,-0.80149942991	Ref=G	1.47332082643
L0271	Chr_12	3567781	T	G	green:4,0.84713985804	yellow:1,-0.96395555336	Ref=G	1.8110954114
B0261	Chr_02	1287205	T	A	green:1,-0.20796349908	yellow:4,0.21670460618	Ref=Y	-0.42466810526
C1291	Chr_03	16868252	G	A	green:3,0.243431598	yellow:3,-0.09539473331	unclassified	0.33882633131
A0444	Chr_01	2233354	T	A	green:3,-0.10410483585	yellow:5,0.14321756255	unclassified	-0.2473223984
L0278	Chr_12	3616626	G	C	green:1,-0.3144196882	yellow:3,0.40200856454	unclassified	-0.71642825274
A0888	Chr_01	6636524	C	G	green:2,0.06080615215	yellow:2,-0.03730356634	unclassified	0.09810971849
A0889	Chr_01	6641654	G	T	green:2,0.11986868625	yellow:2,-0.28698855044	unclassified	0.40685723669
D1850	Chr_04	16550809	G	A	green:2,-0.219231490569	yellow:4,0.104057643055	unclassified	-0.323289133624
F1593	Chr_06	13006900	G	A	green:3,0.35339073491	yellow:1,-0.55266636637	Ref=G	0.90605710128
F0900	Chr_06	4222052	C	T	green:4,0.74432318433	yellow:0,-0.65598878752	Ref=G	1.40031197185
G0360	Chr_07	1988463	T	G	green:2,-0.015627691415	yellow:3,0.365283151975	unclassified	-0.38091084339
G1276	Chr_07	10143655	T	G	green:2,-0.04928200546	yellow:4,0.45725925737	unclassified	-0.50654126283
F1595	Chr_06	12172014	T	C	green:1,-0.53562126566	yellow:4,0.64168140821	Ref=Y	-1.17730267387
H2002	Chr_08	17083263	G	T	green:2,-0.000760541191	yellow:3,0.01218772471	unclassified	-0.012948265901
N3314	Chr_14	26264892	G	C	green:3,-0.06581437292	yellow:2,-0.05221039027	unclassified	-0.01360398265
E0696	Chr_05	4276911	G	A	green:2,0.11480408973	yellow:3,-0.04598398222	unclassified	0.16078807195
L0377	Chr_12	12375007	C	G	green:3,0.46607631514	yellow:3,-0.49979374806	unclassified	0.9658700632
E1423	Chr_05	16812180	C	G	green:0,-0.31249487756	yellow:3,0.32414990933	unclassified	-0.63664478689
E1350	Chr_05	16372254	C	T	green:1,-0.28765216417	yellow:4,0.25687685608	Ref=Y	-0.54452902025
L0152	Chr_12	1210124	T	C	green:2,-0.11214845989	yellow:3,0.12727500026	unclassified	-0.23942346015
H2548	Chr_08	24030933	G	A	green:3,0.187187301535	yellow:2,-0.563077990546	Ref=G	0.750265292081
D0755	Chr_04	3750566	C	T	green:1,-0.22126118468	yellow:5,0.46620162356	Ref=Y	-0.68746280824
J0863	Chr_10	4160096	G	A	green:1,-0.031738076295	yellow:3,0.061900207036	unclassified	-0.093638283331
L0155	Chr_12	1231148	G	T	green:4,0.54983090686	yellow:1,-0.62949703506	Ref=G	1.17932794192
D0756	Chr_04	3752047	C	T	green:4,0.28958859048	yellow:2,-0.33089387159	Ref=G	0.62048246207
F1105	Chr_06	5301307	T	C	green:2,-0.11314350134	yellow:3,0.23648527389	unclassified	-0.34962877523
C0168	Chr_03	3032530	G	A	green:2,0.177259415313	yellow:3,0.03408904733	unclassified	0.143170367983
B1644	Chr_02	16524771	C	A	green:2,-0.00105417191	yellow:4,0.11557111548	unclassified	-0.11662528739
K0994	Chr_11	5914209	C	A	green:1,-0.33681095532	yellow:2,-0.03481760122	unclassified	-0.3019933541
N1241	Chr_14	9476827	A	C	green:3,0.682865523096	yellow:1,-0.624686950609	Ref=G	1.3075524737
N2711	Chr_14	23343502	A	G	green:0,-0.39923011934	yellow:4,0.42497536426	Ref=Y	-0.8242054836
L1579	Chr_12	17663333	T	C	green:3,0.309081165706	yellow:3,-0.22913165533	unclassified	0.538212821036
H1564	Chr_08	14401836	C	G	green:2,0.18259326571	yellow:3,-0.21350861574	unclassified	0.39610188145
G0875	Chr_07	15701469	T	G	green:4,1.08166465656	yellow:0,-1.23255493576	Ref=G	2.31421959232
F1977	Chr_06	16594459	T	G	green:2,0.088175685964	yellow:3,0.091603666756	unclassified	-0.003427980792
K0334	Chr_11	1584043	T	C	green:1,0.06678798144	yellow:2,-0.15979320555	unclassified	0.22658118699
K0529	Chr_11	2829966	C	A	green:1,-0.03517842348	yellow:3,-0.18159283152	unclassified	0.14641440804
K0336	Chr_11	1595759	A	G	green:1,-0.28077920528	yellow:3,0.2052414205	unclassified	-0.48602062578
L0701	Chr_12	5085553	C	T	green:1,-0.20885665467	yellow:4,0.2420973912	Ref=Y	-0.45095404587
B0429	Chr_02	2219729	C	A	green:2,0.087043375354	yellow:3,-0.11964100676	unclassified	0.206684382114
B0428	Chr_02	2212321	A	G	green:1,-0.18688861375	yellow:4,0.3388888803	Ref=Y	-0.52577749405
K0332	Chr_11	1576803	C	T	green:2,-0.11382633508	yellow:2,0.26757030595	unclassified	-0.38139664103
K0333	Chr_11	1581811	G	A	green:1,-0.32724958479	yellow:4,0.30440305584	Ref=Y	-0.63165264063
F0289	Chr_06	1232826	C	G	green:1,-0.35976928438	yellow:3,0.37573415552	unclassified	-0.7355034399
N0341	Chr_14	1691708	C	T	green:1,-0.43530097282	yellow:4,0.55060439202	Ref=Y	-0.98590536484
E1632	Chr_05	19014214	G	T	green:2,-0.458210407776	yellow:3,-0.012980252612	unclassified	-0.445230155164
A0974	Chr_01	4956463	C	T	green:2,-0.175317807745	yellow:4,0.233588856815	unclassified	-0.40890666456
C0564	Chr_03	12276951	C	T	green:1,-0.05178471882	yellow:3,-0.17666386113	unclassified	0.12487914231
N2685	Chr_14	23197704	G	C	green:4,0.50921034172	yellow:2,-0.45740307391	Ref=G	0.96661341563
N2871	Chr_14	24150567	T	A	green:3,0.6097714778	yellow:0,-0.62177517465	Ref=G	1.23154665245
H1446	Chr_08	13620932	C	T	green:2,0.09222077019	yellow:3,0.05230794042	unclassified	0.03991282977
C0681	Chr_03	13309592	G	A	green:2,-0.29246570213	yellow:2,0.29005798558	unclassified	-0.58252368771
M0968	Chr_13	13403671	G	T	green:3,0.043709842998	yellow:3,0.11293393766	unclassified	-0.069224094662
M0629	Chr_13	10963959	T	C	green:2,0.45748251604	yellow:3,-0.22896057251	unclassified	0.68644308855
M1863	Chr_13	17738433	T	C	green:4,0.356273296031	yellow:1,-0.492055031679	Ref=G	0.84832832771
J0338	Chr_10	1767640	G	T	green:3,0.367387742617	yellow:3,-0.285264040488	unclassified	0.652651783105
B0831	Chr_02	4162877	A	T	green:1,-0.28347392163	yellow:3,0.55861572819	unclassified	-0.84208964982
K0626	Chr_11	3409003	A	G	green:3,0.548410727957	yellow:1,-0.522604542895	Ref=G	1.07101527085
H1844	Chr_08	16042591	A	T	green:4,1.45651766235	yellow:0,-1.44842573714	Ref=G	2.90494339949
H1429	Chr_08	13541398	A	G	green:3,0.11889002749	yellow:2,-0.37350658516	Ref=G	0.49239661265
L1701	Chr_12	18255144	G	A	green:2,-0.07102792767	yellow:3,0.27063498668	unclassified	-0.34166291435
H0240	Chr_08	1636065	C	T	green:1,0.04785409701	yellow:3,-0.31777743283	unclassified	0.36563152984
A0626	Chr_01	3240889	C	T	green:4,0.855518774215	yellow:1,-0.871458715501	Ref=G	1.72697748972
L0497	Chr_12	3367074	C	T	green:2,0.22733351046	yellow:3,-0.0535182457	unclassified	0.28085175616
F0122	Chr_06	470948	T	C	green:3,0.462040878976	yellow:2,-0.458858863161	Ref=G	0.920899742137
C0663	Chr_03	13201092	A	G	green:2,0.117389801536	yellow:1,-0.103535742026	unclassified	0.220925543562
J1219	Chr_10	12121575	C	T	green:3,-0.1865644036	yellow:4,0.09704773401	unclassified	-0.28361213761
F0663	Chr_06	2925792	G	A	green:1,-0.75430763805	yellow:4,0.78597012697	Ref=Y	-1.54027776502
B1835	Chr_02	17505641	G	T	green:2,-0.31672722189	yellow:3,0.36857519963	unclassified	-0.68530242152
L0234	Chr_12	4336145	T	C	green:1,-0.0214789236	yellow:5,0.46156247595	Ref=Y	-0.48304139955
L0889	Chr_12	13660464	A	G	green:3,0.58125289838	yellow:2,-0.41898864876	Ref=G	1.00024154714
N1420	Chr_14	13396072	T	C	green:2,0.26029187805	yellow:2,-0.42252328877	unclassified	0.68281516682
C0902	Chr_03	14692593	A	G	green:4,1.34314286915	yellow:0,-1.34321187579	Ref=G	2.68635474494
I1013	Chr_09	12780019	C	T	green:4,0.700735113511	yellow:1,-0.841320965673	Ref=G	1.54205607918
F0697	Chr_06	3109599	T	C	green:1,0.0653451389	yellow:4,0.18660238545	unclassified	-0.12125724655
N1515	Chr_14	14421591	T	A	green:4,1.05516973176	yellow:0,-0.960883937635	Ref=G	2.0160536694
D1756	Chr_04	15780545	G	T	green:1,-0.09885183056	yellow:2,-0.13776536129	unclassified	0.03891353073
H0642	Chr_08	4596141	T	C	green:3,0.29102271135	yellow:2,-0.15098900296	Ref=G	0.44201171431
A1024	Chr_01	6360800	A	C	green:0,-0.44720996824	yellow:3,0.30716845757	unclassified	-0.75437842581
M0829	Chr_13	12896060	C	A	green:3,0.26202025477	yellow:2,-0.11421272091	Ref=G	0.37623297568
M1933	Chr_13	18071353	T	C	green:1,0.00324114184	yellow:3,0.16288165468	unclassified	-0.15964051284
N2453	Chr_14	21882040	G	T	green:2,-0.10038464155	yellow:4,0.09023381864	unclassified	-0.19061846019
K0909	Chr_11	11890506	T	C	green:2,0.15135365801	yellow:3,-0.13316475151	unclassified	0.28451840952
K0444	Chr_11	2229039	T	A	green:1,-0.25821541411	yellow:4,0.44354245921	Ref=Y	-0.70175787332
I0810	Chr_09	11936251	T	C	green:3,0.396739474019	yellow:1,-0.477786538195	Ref=G	0.874526012214
F1909	Chr_06	16241951	G	A	green:1,-0.40378585539	yellow:3,0.40633262639	unclassified	-0.81011848178
N2357	Chr_14	21209439	T	C	green:4,0.85538364202	yellow:1,-0.73813834771	Ref=G	1.59352198973
N2356	Chr_14	21202678	A	G	green:3,0.45957809317	yellow:2,-0.43341813064	Ref=G	0.89299622381
E0938	Chr_05	12538943	A	T	green:3,0.50181026795	yellow:2,-0.55977299132	Ref=G	1.06158325927
E0785	Chr_05	9750056	A	G	green:4,0.132910815397	yellow:2,-0.414586395787	Ref=G	0.547497211184
E0832	Chr_01	9833407	T	G	green:4,0.88809969849	yellow:0,-0.89097020452	Ref=G	1.77906990301
F1659	Chr_06	14088786	C	A	green:2,-0.2452531208	yellow:4,0.0036534977	unclassified	-0.2489066185
A0499	Chr_01	2506366	C	T	green:3,0.618004482613	yellow:0,-0.7508379078	Ref=G	1.36884239041
H0019	Chr_08	92495	T	A	green:4,0.517034341994	yellow:2,-0.617904789762	Ref=G	1.13493913176
D1202	Chr_04	6319970	A	G	green:0,-0.92466257503	yellow:4,0.4127990291	Ref=Y	-1.33746160413
F1656	Chr_06	14070146	T	C	green:2,0.023885488405	yellow:0,-0.490445157186	unclassified	0.514330645591
A0718	Chr_01	3947356	A	C	green:2,-0.128727078513	yellow:4,0.035751185395	unclassified	-0.164478263908
A0719	Chr_01	3951739	T	G	green:2,0.19857711311	yellow:2,-0.32570233836	unclassified	0.52427945147
J1218	Chr_10	12109197	T	C	green:2,0.04130912431	yellow:4,0.17701219835	unclassified	-0.13570307404
D0478	Chr_04	2338747	C	T	green:2,0.0254106397	yellow:3,-0.072920237991	unclassified	0.098330877691
M1360	Chr_13	15263904	T	G	green:2,0.05621737048	yellow:2,-0.16664192889	unclassified	0.22285929937
C1013	Chr_03	15327467	G	C	green:4,0.87843151527	yellow:0,-0.97691845236	Ref=G	1.85534996763
H0492	Chr_08	3515806	C	A	green:4,1.08550417678	yellow:2,-1.25658036621	Ref=G	2.34208454299
N2686	Chr_14	23203422	G	T	green:2,-0.06139001818	yellow:4,0.22606090455	unclassified	-0.28745092273
K0813	Chr_11	11131005	A	T	green:2,0.19849164912	yellow:2,-0.11229130471	unclassified	0.31078295383
M0400	Chr_13	5474444	C	G	green:0,-0.39476869574	yellow:5,0.67470554762	Ref=Y	-1.06947424336
L1157	Chr_12	15442348	T	C	green:1,-0.527011438204	yellow:5,0.088648456084	Ref=Y	-0.615659894288
D2250	Chr_04	19176018	C	T	green:3,0.49994108787	yellow:2,-0.49792145806	Ref=G	0.99786254593
B1469	Chr_02	15407452	T	C	green:3,0.03975802257	yellow:3,0.1595956907	unclassified	-0.11983766813
G0016	Chr_07	118099	C	T	green:3,0.475283074843	yellow:2,-0.505063415779	Ref=G	0.980346490622
E0303	Chr_05	1555163	C	G	green:3,0.245577614937	yellow:3,-0.069031195625	unclassified	0.314608810562
B1461	Chr_02	15341042	G	C	green:1,-0.27418804828	yellow:3,0.39887376231	unclassified	-0.67306181059
B1466	Chr_02	15384639	G	A	green:3,0.38244006728	yellow:2,-0.47530003407	Ref=G	0.85774010135
D1876	Chr_04	16927005	C	G	green:4,1.29684231495	yellow:0,-1.39434446435	Ref=G	2.6911867793
G0330	Chr_07	1850843	G	A	green:1,-0.1057138137	yellow:4,0.29129533976	Ref=Y	-0.39700915346
N1422	Chr_14	13369865	C	T	green:2,-0.016838247788	yellow:2,-0.442401473899	unclassified	0.425563226111
H0330	Chr_08	2574274	C	T	green:4,0.897562504032	yellow:1,-1.21551276532	Ref=G	2.11307526935
E0167	Chr_05	819019	G	A	green:2,0.09221077677	yellow:3,0.0494033744	unclassified	0.04280740237
N2965	Chr_14	24660350	C	T	green:1,-0.15380874942	yellow:4,0.1707808526	Ref=Y	-0.32458960202
M0069	Chr_13	424082	T	G	green:4,0.86311890155	yellow:0,-0.91458791808	Ref=G	1.77770681963
L1726	Chr_12	18362068	C	G	green:4,0.520879077751	yellow:1,-0.674678197168	Ref=G	1.19555727492
D1470	Chr_04	12492185	A	G	green:1,-0.293732178364	yellow:3,0.284253825479	unclassified	-0.577986003843
F1018	Chr_06	4782384	C	T	green:1,0.01439177214	yellow:3,-0.270841212989	unclassified	0.285232985129
E0949	Chr_05	6325377	A	T	green:1,-0.15194486402	yellow:3,-0.02606190386	unclassified	-0.12588296016
M1529	Chr_13	16087699	T	C	green:1,-0.1875769978	yellow:4,0.24799585687	Ref=Y	-0.43557285467
G0723	Chr_07	4209150	C	A	green:3,0.462005276074	yellow:2,-0.568593586139	Ref=G	1.03059886221
F0234	Chr_06	947688	C	A	green:3,0.33448121161	yellow:2,-0.39412941706	Ref=G	0.72861062867
D1272	Chr_04	6727567	T	A	green:3,0.408820395954	yellow:1,-0.476454649673	Ref=G	0.885275045627
B0251	Chr_02	1237935	T	A	green:4,0.722232227304	yellow:1,-0.594848751378	Ref=G	1.31708097868
N2640	Chr_14	22908559	C	A	green:4,1.55401146613	yellow:1,-1.43969034003	Ref=G	2.99370180616
J0358	Chr_10	1850535	G	T	green:1,-0.04589795582	yellow:2,-0.09389912196	unclassified	0.04800116614
H2043	Chr_08	17365220	T	A	green:0,-0.24624348795	yellow:5,0.44447845968	Ref=Y	-0.69072194763
B0186	Chr_02	869599	T	G	green:4,0.776579172411	yellow:0,-0.819209197006	Ref=G	1.59578836942
H0426	Chr_08	3120639	C	G	green:3,0.31270365228	yellow:2,-0.3471045082	Ref=G	0.65980816048
D2174	Chr_04	18684936	A	T	green:4,0.681204339273	yellow:2,-0.698283782848	Ref=G	1.37948812212
D2170	Chr_04	18661691	C	T	green:3,0.602575268124	yellow:3,-0.530915950722	unclassified	1.13349121885
E1547	Chr_05	10740837	G	T	green:0,-0.52845957648	yellow:4,0.61911503719	Ref=Y	-1.14757461367
F1494	Chr_06	10894395	C	T	green:1,-0.49159765226	yellow:3,0.14677330297	unclassified	-0.63837095523
D2179	Chr_04	18709280	T	C	green:4,0.56842471323	yellow:1,-0.47626056869	Ref=G	1.04468528192
C0121	Chr_03	3665723	A	T	green:2,0.27203933607	yellow:3,-0.24090414775	unclassified	0.51294348382
M0391	Chr_13	5415193	C	T	green:1,-0.48562113012	yellow:4,0.36094672802	Ref=Y	-0.84656785814
L0932	Chr_12	14011271	A	G	green:1,-0.38281869594	yellow:4,0.40713995792	Ref=Y	-0.78995865386
C0124	Chr_03	3632936	A	T	green:4,0.69390890891	yellow:0,-0.68284318126	Ref=G	1.37675209017
D0014	Chr_04	60628	C	T	green:1,-0.24502418881	yellow:4,0.26452597599	Ref=Y	-0.5095501648
F1270	Chr_06	6522573	T	C	green:2,-0.02253725846	yellow:1,-0.23102606358	unclassified	0.20848880512
A0940	Chr_01	5239090	A	G	green:2,-0.19963469866	yellow:5,0.26085145901	unclassified	-0.46048615767
H2347	Chr_08	22419300	T	C	green:3,0.17497906732	yellow:3,-0.3684270421	unclassified	0.54340610942
M0611	Chr_13	10536707	T	A	green:0,-0.31205571477	yellow:5,0.54204754844	Ref=Y	-0.85410326321
H2341	Chr_08	22347425	G	T	green:3,0.37660541891	yellow:3,-0.48453379693	unclassified	0.86113921584
H2343	Chr_08	22369385	G	A	green:4,1.0397772231	yellow:0,-1.02492754621	Ref=G	2.0647047693
I0104	Chr_09	1434424	T	A	green:2,-0.01314130257	yellow:3,0.15405336634	unclassified	-0.16719466891
A1092	Chr_01	10430293	T	A	green:4,0.63217080955	yellow:2,-0.35764013	Ref=G	0.98981093955
F0528	Chr_06	2351037	G	C	green:2,-0.05675744284	yellow:2,-0.14800422747	unclassified	0.09124678463
G1311	Chr_07	15069710	T	C	green:1,-0.37603693744	yellow:4,0.54136208324	Ref=Y	-0.91739902068
J0242	Chr_10	1339552	G	A	green:2,-0.286139936341	yellow:2,-0.078024711298	unclassified	-0.208115225043
H1407	Chr_08	13431276	A	G	green:4,0.703175804518	yellow:2,-0.62263899417	Ref=G	1.32581479869
F2060	Chr_06	17117211	A	T	green:3,0.06447856812	yellow:3,-0.069318439	unclassified	0.13379700712
B0461	Chr_02	2413499	C	T	green:2,-0.2696796447	yellow:2,-0.0002043027	unclassified	-0.269475342
J0418	Chr_10	2139946	C	T	green:4,0.4469897713	yellow:1,-0.50036212713	Ref=G	0.94735189843
A0478	Chr_01	2413813	A	G	green:3,0.782817650251	yellow:0,-0.775173692626	Ref=G	1.55799134288
A0572	Chr_01	2881647	A	G	green:1,-0.10284476357	yellow:3,0.15775577043	unclassified	-0.260600534
B0466	Chr_02	2453970	G	T	green:2,0.17014142378	yellow:3,-0.14485097589	unclassified	0.31499239967
L1333	Chr_12	16520827	A	T	green:1,-0.062664282068	yellow:4,0.006616564781	Ref=Y	-0.069280846849
F0877	Chr_06	4140466	C	T	green:2,-0.148167212514	yellow:3,-0.260934559538	unclassified	0.112767347024
N1177	Chr_14	9123747	T	C	green:3,0.260975059992	yellow:3,0.078126585456	unclassified	0.182848474536
L1339	Chr_12	16547008	T	G	green:3,0.53834095804	yellow:1,-0.61157976825	Ref=G	1.14992072629
L0399	Chr_12	1846303	T	C	green:0,-0.69813689595	yellow:5,0.53980852944	Ref=Y	-1.23794542539
F2107	Chr_06	17433036	G	A	green:1,0.011247523067	yellow:3,-0.042525286365	unclassified	0.053772809432
E1261	Chr_05	16045593	A	G	green:1,-0.01377244251	yellow:3,0.22807693892	unclassified	-0.24184938143
N1650	Chr_14	14088199	C	G	green:2,0.162114086998	yellow:2,-0.215450854614	unclassified	0.377564941612
D0844	Chr_04	4205067	T	C	green:1,-0.27274135857	yellow:4,0.22143917095	Ref=Y	-0.49418052952
N2094	Chr_14	18265458	C	A	green:2,0.03026756939	yellow:5,0.16963021871	unclassified	-0.13936264932
K0827	Chr_11	8867860	A	T	green:4,0.62069328656	yellow:1,-0.61745798344	Ref=G	1.23815127
N2176	Chr_14	19876288	A	C	green:3,0.505762902548	yellow:1,-0.562441653668	Ref=G	1.06820455622
M0157	Chr_13	1479409	T	A	green:2,-0.23391043507	yellow:4,0.11242148373	unclassified	-0.3463319188
M0018	Chr_13	133379	C	T	green:2,-0.19301890735	yellow:3,0.35761147769	unclassified	-0.55063038504
C0339	Chr_03	9474536	T	C	green:2,-0.11396382766	yellow:3,0.11404749978	unclassified	-0.22801132744
K1155	Chr_11	12470894	C	G	green:0,-0.78743698972	yellow:6,0.60743747884	Ref=Y	-1.39487446856
N2363	Chr_14	21249553	G	C	green:4,0.475762482838	yellow:2,-0.480771118271	Ref=G	0.956533601109
C0587	Chr_03	12585124	C	T	green:2,0.21055750885	yellow:2,-0.17366108019	unclassified	0.38421858904
L0844	Chr_12	13266065	G	A	green:4,0.431357335897	yellow:0,-0.503819862309	Ref=G	0.935177198206
K1094	Chr_11	13058318	G	T	green:2,0.44252795563	yellow:1,-0.44284951577	unclassified	0.8853774714
L0846	Chr_12	13282438	C	G	green:4,0.54050811889	yellow:1,-0.71643666595	Ref=G	1.25694478484
D1495	Chr_04	12916043	T	A	green:1,-0.188007796213	yellow:2,0.301604241667	unclassified	-0.48961203788
K1338	Chr_11	15698539	T	G	green:4,1.43334622181	yellow:1,-1.43512931887	Ref=G	2.86847554068
N2366	Chr_14	21274602	T	C	green:4,0.64595218764	yellow:2,-0.5990064895	Ref=G	1.24495867714
L0863	Chr_12	13403549	A	C	green:2,0.13109316945	yellow:3,0.08237125296	unclassified	0.04872191649
D1556	Chr_04	13481129	T	C	green:4,0.762986519012	yellow:2,-0.761420696652	Ref=G	1.52440721566
K1244	Chr_11	14964242	A	G	green:1,-0.08891009851	yellow:3,0.02506947003	unclassified	-0.11397956854
N2391	Chr_14	21456098	G	T	green:4,0.702089837172	yellow:2,-0.685342766014	Ref=G	1.38743260319
H2226	Chr_08	20391787	C	T	green:3,0.14890301266	yellow:2,-0.4001307574	Ref=G	0.54903377006
D0837	Chr_04	4155026	C	T	green:2,-0.321601938235	yellow:3,0.007405011195	unclassified	-0.32900694943
H1536	Chr_08	14162865	C	A	green:2,0.12275317378	yellow:3,-0.25111773258	unclassified	0.37387090636
M1626	Chr_13	16605074	C	T	green:1,-0.204893025766	yellow:4,0.362519231266	Ref=Y	-0.567412257032
M1625	Chr_13	16605074	C	T	green:1,-0.204893025766	yellow:4,0.362519231266	Ref=Y	-0.567412257032
J0884	Chr_10	4299051	C	T	green:0,-0.42478171238	yellow:4,0.51126925592	Ref=Y	-0.9360509683
M1623	Chr_13	16592914	T	A	green:3,0.6105467505	yellow:2,-0.60763633213	Ref=G	1.21818308263
M1749	Chr_13	17238909	C	G	green:4,0.802065697181	yellow:1,-0.766262131367	Ref=G	1.56832782855
F1947	Chr_06	16447966	C	A	green:4,0.409352400429	yellow:1,-0.642006179578	Ref=G	1.05135858001
C1053	Chr_03	15534202	T	C	green:3,0.23072771632	yellow:3,-0.2176102998	unclassified	0.44833801612
C1056	Chr_03	15561810	C	G	green:3,0.733783015337	yellow:2,-0.556264038926	Ref=G	1.29004705426
A0617	Chr_01	3192362	T	C	green:2,0.049031087352	yellow:2,-0.031378478558	unclassified	0.08040956591
A0616	Chr_01	3186930	A	G	green:2,0.02428136506	yellow:2,-0.07126351408	unclassified	0.09554487914
E0290	Chr_05	1494873	A	C	green:4,0.560302203663	yellow:0,-0.58235628396	Ref=G	1.14265848762
K0718	Chr_11	13595152	T	A	green:3,0.47803336859	yellow:1,-0.51157447812	Ref=G	0.98960784671
A0716	Chr_01	3934722	T	C	green:2,0.09976092853	yellow:4,0.19345056908	unclassified	-0.09368964055
M1413	Chr_13	15569240	A	G	green:4,0.35862087398	yellow:1,-0.30855504622	Ref=G	0.6671759202
B1867	Chr_02	17666567	T	G	green:1,-0.32760851842	yellow:3,0.30326605501	unclassified	-0.63087457343
C1294	Chr_03	16858469	C	T	green:1,-0.04916667092	yellow:2,0.17335320189	unclassified	-0.22251987281
C0753	Chr_03	13921966	C	A	green:2,0.206269862925	yellow:3,-0.193874577635	unclassified	0.40014444056
D0205	Chr_04	636812	G	A	green:3,0.19011433777	yellow:2,-0.2974075482	Ref=G	0.48752188597
M1784	Chr_13	17394391	G	A	green:3,0.65596287161	yellow:1,-0.30801206189	Ref=G	0.9639749335
H0617	Chr_08	4433547	C	A	green:4,0.655387613661	yellow:1,-0.806024832175	Ref=G	1.46141244584
D1727	Chr_04	15498131	T	C	green:3,0.292792289509	yellow:2,-0.19934635934	Ref=G	0.492138648849
E0261	Chr_05	1277871	C	T	green:2,-0.00674565238	yellow:3,0.12153571913	unclassified	-0.12828137151
N1514	Chr_14	14418867	C	G	green:3,0.75217382157	yellow:3,-0.62196805902	unclassified	1.37414188059
J1382	Chr_10	15149539	G	A	green:3,0.310944156208	yellow:3,-0.335010261636	unclassified	0.645954417844
J1242	Chr_10	12521921	C	T	green:4,0.961351428634	yellow:0,-1.15413281946	Ref=G	2.1154842481
H0592	Chr_08	4262911	C	G	green:3,0.054330982366	yellow:2,-0.460853207874	Ref=G	0.51518419024
N1398	Chr_14	10795698	T	C	green:1,-0.37204246548	yellow:4,0.4084507732	Ref=Y	-0.78049323868
M1766	Chr_13	17309215	C	A	green:2,-0.08991932332	yellow:4,0.20875275368	unclassified	-0.298672077
B1686	Chr_02	16749850	T	G	green:1,-0.00183956548	yellow:3,-0.15347147513	unclassified	0.15163190965
B1796	Chr_02	17361892	A	G	green:4,1.21291978665	yellow:0,-1.33236061255	Ref=G	2.5452803992
M1482	Chr_13	15873161	A	C	green:3,0.52207613979	yellow:2,-0.52634263945	Ref=G	1.04841877924
I0678	Chr_09	11171821	C	T	green:3,0.522829354809	yellow:1,-0.743976072959	Ref=G	1.26680542777
H0540	Chr_08	3823455	C	A	green:1,-0.37380998514	yellow:4,0.24918189224	Ref=Y	-0.62299187738
F1054	Chr_06	5008488	A	T	green:3,0.567510427243	yellow:1,-0.639505192219	Ref=G	1.20701561946
G0760	Chr_07	5137133	C	T	green:3,0.53308046551	yellow:3,-0.47459896147	unclassified	1.00767942698
N0559	Chr_14	2978883	T	A	green:3,0.700243773615	yellow:1,-0.618075212706	Ref=G	1.31831898632
F1284	Chr_06	6691264	A	C	green:3,0.492627135056	yellow:2,-0.3441603982	Ref=G	0.836787533256
L1407	Chr_12	16865429	C	T	green:4,0.906942212214	yellow:1,-0.798039461579	Ref=G	1.70498167379
E0866	Chr_05	6540202	T	C	green:4,0.571054408782	yellow:0,-0.643350392028	Ref=G	1.21440480081
M1253	Chr_13	14771413	C	A	green:3,0.441561010328	yellow:2,-0.456417838721	Ref=G	0.897978849049
N0540	Chr_14	2848729	G	A	green:1,-0.20796924406	yellow:5,0.47309860633	Ref=Y	-0.68106785039
M1254	Chr_13	14775736	C	T	green:2,-0.35010260544	yellow:5,0.34687585479	unclassified	-0.69697846023
G1323	Chr_07	8064711	A	T	green:2,-0.0328900059	yellow:4,0.24201101671	unclassified	-0.27490102261
N1632	Chr_14	14181080	C	G	green:3,0.355766307209	yellow:3,-0.240657369116	unclassified	0.596423676325
A0682	Chr_01	3621382	G	A	green:1,-0.44897652394	yellow:5,0.27412140029	Ref=Y	-0.72309792423
D0443	Chr_04	2184477	A	C	green:4,1.16690755178	yellow:1,-1.23010234516	Ref=G	2.39700989694
L1645	Chr_12	17914852	T	C	green:4,0.903552227294	yellow:0,-0.764331254866	Ref=G	1.66788348216
M0640	Chr_13	10747323	C	G	green:0,-0.30038022966	yellow:4,0.53053784304	Ref=Y	-0.8309180727
D1908	Chr_04	17071458	A	G	green:4,0.942124650501	yellow:1,-0.81985568195	Ref=G	1.76198033245
K0867	Chr_11	9923134	C	T	green:2,-0.19635087929	yellow:3,0.0783176442	unclassified	-0.27466852349
K0484	Chr_11	2425224	T	G	green:3,0.60982208109	yellow:2,-0.517951007039	Ref=G	1.12777308813
L1049	Chr_12	14796375	T	C	green:3,0.195550876504	yellow:3,-0.243020908121	unclassified	0.438571784625
N1206	Chr_14	9300006	G	T	green:4,0.802570882801	yellow:2,-0.873962923726	Ref=G	1.67653380653
J1764	Chr_10	18504025	C	T	green:3,0.597396052448	yellow:2,-0.63609235284	Ref=G	1.23348840529
I0639	Chr_09	10784191	C	A	green:2,0.63089319388	yellow:2,-0.27627385237	unclassified	0.90716704625
F1553	Chr_06	7674481	T	G	green:2,-0.33155462165	yellow:3,0.09370652907	unclassified	-0.42526115072
H0984	Chr_08	7457333	G	A	green:4,0.746090305125	yellow:1,-0.825467779618	Ref=G	1.57155808474
A0813	Chr_01	4529837	A	G	green:2,-0.050809362193	yellow:3,-0.509913020141	unclassified	0.459103657948
K1327	Chr_11	15641575	C	T	green:2,0.309763421494	yellow:0,-0.579764138257	unclassified	0.889527559751
M0093	Chr_13	550494	T	C	green:1,-0.329285167984	yellow:3,-0.064749687922	unclassified	-0.264535480062
E1338	Chr_05	16280617	T	C	green:2,-0.130333510084	yellow:3,0.209486421387	unclassified	-0.339819931471
K1322	Chr_11	15622805	A	T	green:1,0.017666155824	yellow:4,0.156193262279	unclassified	-0.138527106455
F0802	Chr_06	3703000	T	A	green:4,1.12751440394	yellow:1,-1.21908364611	Ref=G	2.34659805005
N0328	Chr_14	1627202	A	G	green:4,0.459797383401	yellow:1,-0.552274258003	Ref=G	1.0120716414
C0476	Chr_03	11486905	C	A	green:1,-0.68095163058	yellow:3,0.23975947733	unclassified	-0.92071110791
N1147	Chr_14	8977092	G	A	green:4,0.304228994377	yellow:2,-0.495884929319	Ref=G	0.800113923696
M0098	Chr_13	601738	G	A	green:2,0.242793619192	yellow:1,-0.425555765028	unclassified	0.66834938422
G0309	Chr_07	1641378	C	T	green:3,0.612258064819	yellow:2,-0.740509292392	Ref=G	1.35276735721
J0690	Chr_10	7517590	C	T	green:2,0.2875365973	yellow:3,-0.42759816818	unclassified	0.71513476548
G0300	Chr_07	1585879	A	G	green:1,-0.08545804253	yellow:4,0.23327439151	Ref=Y	-0.31873243404
F1126	Chr_06	5444655	C	G	green:1,-0.081066958474	yellow:4,0.174159753353	Ref=Y	-0.255226711827
M0800	Chr_13	12674492	A	G	green:1,-0.140322610982	yellow:3,-0.075425722154	unclassified	-0.064896888828
F2141	Chr_06	17641804	A	G	green:4,0.497938871938	yellow:1,-0.624923621543	Ref=G	1.12286249348
L0367	Chr_12	4013118	A	G	green:1,-0.085123211	yellow:3,0.25044272257	unclassified	-0.33556593357
A1207	Chr_01	7596706	T	C	green:1,-0.16880778229	yellow:4,0.0983220745	Ref=Y	-0.26712985679
F0365	Chr_06	1577410	G	C	green:2,-0.063589844408	yellow:3,0.233220020045	unclassified	-0.296809864453
D0984	Chr_04	4884998	C	A	green:1,-0.240056126405	yellow:5,0.290615125634	Ref=Y	-0.530671252039
D0986	Chr_04	4894412	C	T	green:1,-0.24754770071	yellow:4,0.29638984654	Ref=Y	-0.54393754725
J0532	Chr_10	4883682	A	G	green:0,-0.477494641285	yellow:4,0.266235826046	Ref=Y	-0.743730467331
M0021	Chr_13	189439	A	G	green:2,-0.355128182513	yellow:4,0.060986467143	unclassified	-0.416114649656
B0073	Chr_02	416721	A	G	green:4,0.401188816352	yellow:2,-0.252729413926	Ref=G	0.653918230278
A0182	Chr_01	882083	C	T	green:1,-0.47211984744	yellow:3,0.086398139945	unclassified	-0.558517987385
N3002	Chr_14	24817718	G	A	green:2,0.02442633935	yellow:4,-0.02794125468	unclassified	0.05236759403
N3321	Chr_14	26308082	G	T	green:2,0.16664103346	yellow:3,0.02298847819	unclassified	0.14365255527
F1809	Chr_06	15545133	C	G	green:3,0.46263339932	yellow:2,-0.359029366697	Ref=G	0.821662766017
C0271	Chr_03	4577602	T	A	green:4,0.873366745669	yellow:0,-0.925687811353	Ref=G	1.79905455702
L0800	Chr_12	13031453	G	A	green:2,-0.093385842081	yellow:3,0.374966599552	unclassified	-0.468352441633
D0964	Chr_04	4777966	A	C	green:2,-0.34986364272	yellow:3,0.17396030737	unclassified	-0.52382395009
C0276	Chr_03	5083290	C	T	green:1,-0.23901521411	yellow:3,0.01041093858	unclassified	-0.24942615269
L0146	Chr_12	1163568	T	G	green:2,-0.11608376252	yellow:2,-0.00301118319	unclassified	-0.11307257933
L0415	Chr_12	2006799	A	G	green:3,0.08930658947	yellow:3,-0.09044906314	unclassified	0.17975565261
L0142	Chr_12	1126514	C	T	green:4,0.671338391028	yellow:1,-0.707943920885	Ref=G	1.37928231191
K1210	Chr_11	14744989	G	A	green:4,0.504553849766	yellow:2,-0.589631670591	Ref=G	1.09418552036
F1547	Chr_06	9748467	T	G	green:1,0.161431912816	yellow:4,0.103114494368	unclassified	0.058317418448
H0873	Chr_08	6960083	T	C	green:2,0.3770968038	yellow:1,-0.41746096494	unclassified	0.79455776874
D1042	Chr_04	5245440	A	G	green:2,-0.31681104701	yellow:4,0.39288902353	unclassified	-0.70970007054
D1043	Chr_04	5253783	C	T	green:1,-0.35810909396	yellow:2,0.35652669038	unclassified	-0.71463578434
L1783	Chr_12	18657129	T	C	green:4,0.84509311793	yellow:1,-0.7891406482	Ref=G	1.63423376613
F1225	Chr_06	6037423	A	G	green:0,-0.54733915817	yellow:3,0.5510873843	unclassified	-1.09842654247
F1227	Chr_06	6046076	G	A	green:0,-0.35303249876	yellow:5,0.56818173788	Ref=Y	-0.92121423664
F1549	Chr_06	9794617	G	A	green:1,-0.32520121941	yellow:4,0.15152468002	Ref=Y	-0.47672589943
C0171	Chr_03	2977455	T	C	green:4,0.349757904935	yellow:2,-0.416983014816	Ref=G	0.766740919751
F0519	Chr_06	2293592	A	T	green:1,-0.3554290389	yellow:5,0.34212518033	Ref=Y	-0.69755421923
N2422	Chr_14	21598251	T	C	green:4,1.32166689772	yellow:0,-1.33580699822	Ref=G	2.65747389593
K0340	Chr_11	1612463	T	G	green:4,1.09810400294	yellow:0,-1.06004368216	Ref=G	2.1581476851
B0404	Chr_02	2085152	G	T	green:2,-0.17795849054	yellow:4,0.20672757898	unclassified	-0.38468606952
G0789	Chr_07	5580509	C	A	green:4,0.50017204009	yellow:1,-0.62708858084	Ref=G	1.12726062093
B0438	Chr_02	2301707	G	C	green:4,0.507418667942	yellow:2,-0.538222620574	Ref=G	1.04564128852
K0346	Chr_11	1647423	G	C	green:1,-0.21050864478	yellow:2,0.0442491387	unclassified	-0.25475778348
G1092	Chr_07	11872958	G	C	green:2,-0.06564857616	yellow:3,0.15780261935	unclassified	-0.22345119551
F2134	Chr_06	17610253	C	T	green:2,0.230137303967	yellow:2,-0.272796374551	unclassified	0.502933678518
K1329	Chr_11	15657691	A	G	green:3,0.546423863813	yellow:2,-0.508197572015	Ref=G	1.05462143583
N3008	Chr_14	24839338	G	C	green:3,-0.05370820937	yellow:3,-0.07850297397	unclassified	0.0247947646
N1258	Chr_14	9645688	C	T	green:0,-0.43381351727	yellow:4,0.48853112152	Ref=Y	-0.92234463879
N3024	Chr_14	24927820	A	G	green:2,0.461134684281	yellow:3,-0.475808658827	unclassified	0.936943343108
L1469	Chr_12	17130640	C	A	green:3,0.32967435703	yellow:4,-0.17268836056	unclassified	0.50236271759
M1703	Chr_13	16969239	T	C	green:3,0.28782801987	yellow:3,-0.04345778109	unclassified	0.33128580096
M1872	Chr_13	17766368	C	T	green:4,0.660152033377	yellow:2,-0.751108212711	Ref=G	1.41126024609
N2219	Chr_14	20151960	A	T	green:4,0.81620319969	yellow:0,-0.82237642356	Ref=G	1.63857962325
F2032	Chr_06	16928743	T	C	green:4,0.59579758771	yellow:1,-0.75268127283	Ref=G	1.34847886054
L0225	Chr_12	4230117	T	C	green:2,-0.32537298365	yellow:4,0.44452543664	unclassified	-0.76989842029
I0481	Chr_09	3691685	T	G	green:4,0.67464975434	yellow:1,-0.77841490335	Ref=G	1.45306465769
N2998	Chr_14	24806608	C	A	green:2,-0.16601728537	yellow:4,0.06618072373	unclassified	-0.2321980091
C1250	Chr_03	16423501	T	C	green:2,0.102261308821	yellow:2,-0.539870204864	unclassified	0.642131513685
B0809	Chr_02	3992483	G	A	green:2,0.3045026631	yellow:3,-0.257261369702	unclassified	0.561764032802
N1027	Chr_14	8113775	T	A	green:4,1.41027765963	yellow:0,-1.53225176883	Ref=G	2.94252942846
B0807	Chr_02	3984115	C	T	green:2,-0.18899976641	yellow:4,0.1700913114	unclassified	-0.35909107781
M2068	Chr_13	18654697	C	T	green:3,0.194181766253	yellow:2,-0.239576691929	Ref=G	0.433758458182
L0739	Chr_12	11359644	A	T	green:0,-0.44426840908	yellow:5,0.65201339133	Ref=Y	-1.09628180041
K0961	Chr_11	6694754	C	T	green:1,-0.454790691261	yellow:2,-0.007671620556	unclassified	-0.447119070705
B0802	Chr_02	6108530	G	A	green:1,-0.32153086246	yellow:4,0.5230769045	Ref=Y	-0.84460776696
C0093	Chr_03	5222787	A	C	green:2,-0.36250826752	yellow:4,0.16343732779	unclassified	-0.52594559531
N2994	Chr_14	24796152	T	G	green:3,0.864531714144	yellow:2,-0.845648737544	Ref=G	1.71018045169
C0719	Chr_03	13613761	G	A	green:1,-0.2181478815	yellow:2,-0.074073201675	unclassified	-0.144074679825
K1061	Chr_11	8201235	A	C	green:4,0.870869718524	yellow:1,-0.939827633035	Ref=G	1.81069735156
C0304	Chr_03	4752667	G	C	green:4,0.650297158381	yellow:1,-0.736178135003	Ref=G	1.38647529338
N1965	Chr_14	16679135	C	T	green:4,0.481490666116	yellow:1,-0.557793878299	Ref=G	1.03928454442
B0085	Chr_02	451966	T	A	green:2,-0.171607908777	yellow:4,-0.015118623345	unclassified	-0.156489285432
H1779	Chr_08	15555356	T	C	green:3,0.022540611582	yellow:0,-0.428942089062	Ref=G	0.451482700644
M0852	Chr_13	12982280	T	C	green:3,0.39131875424	yellow:2,-0.46636988179	Ref=G	0.85768863603
I0805	Chr_09	11901053	A	C	green:2,-0.26014658594	yellow:4,0.32323569588	unclassified	-0.58338228182
H1783	Chr_08	15582756	G	A	green:2,0.19915451052	yellow:2,-0.18902853	unclassified	0.38818304052
N0431	Chr_14	2208819	T	C	green:3,0.57558566244	yellow:1,-0.49768494265	Ref=G	1.07327060509
I0801	Chr_09	11867921	C	T	green:4,0.33710202701	yellow:1,-0.573869761829	Ref=G	0.910971788839
N3058	Chr_14	25080005	C	T	green:2,-0.103957459585	yellow:3,0.232890432615	unclassified	-0.3368478922
D2329	Chr_04	19717972	G	A	green:2,0.174787596807	yellow:2,-0.266299322226	unclassified	0.441086919033
N2315	Chr_14	20908721	A	T	green:3,0.12384653833	yellow:2,0.02649866987	unclassified	0.09734786846
I0809	Chr_09	11912073	C	T	green:3,0.04396386286	yellow:3,-0.06152499498	unclassified	0.10548885784
B0755	Chr_02	5738918	C	T	green:2,0.109530770615	yellow:4,0.16077693272	unclassified	-0.051246162105
H0657	Chr_08	4756428	A	G	green:4,0.555412095884	yellow:0,-0.722733722191	Ref=G	1.27814581808
A1036	Chr_01	6058010	C	T	green:2,0.09476540972	yellow:2,-0.069801717662	unclassified	0.164567127382
K0919	Chr_11	11954234	T	C	green:4,1.1767718652	yellow:1,-1.36212925564	Ref=G	2.53890112084
N1494	Chr_14	12900604	A	G	green:2,0.09473028815	yellow:4,0.21820648445	unclassified	-0.1234761963
J0137	Chr_10	688441	C	T	green:2,-0.10193008006	yellow:3,-0.01109682506	unclassified	-0.090833255
C0784	Chr_03	14074371	T	C	green:4,0.511775205621	yellow:2,-0.523350579388	Ref=G	1.03512578501
L1185	Chr_12	15568100	C	T	green:2,-0.28003275594	yellow:4,0.42871470793	unclassified	-0.70874746387
L0642	Chr_12	7583793	T	C	green:2,-0.333632793211	yellow:3,0.350307865891	unclassified	-0.683940659102
L0786	Chr_12	12915467	G	A	green:2,0.019330048469	yellow:2,-0.400457474768	unclassified	0.419787523237
M1176	Chr_13	14375390	G	C	green:2,0.246587906637	yellow:3,-0.180282597059	unclassified	0.426870503696
K0913	Chr_11	11910368	C	T	green:1,-0.29851817453	yellow:3,0.29636233592	unclassified	-0.59488051045
J1695	Chr_10	18115773	C	G	green:4,0.607335059919	yellow:0,-0.58234406082	Ref=G	1.18967912074
F1919	Chr_06	16302833	T	A	green:3,-0.14174616049	yellow:3,0.20137466062	unclassified	-0.34312082111
N2867	Chr_14	24128477	C	A	green:3,0.4939479719	yellow:1,-0.54379656783	Ref=G	1.03774453973
K1016	Chr_11	5336487	G	A	green:3,0.278863082077	yellow:3,-0.60869954117	unclassified	0.887562623247
A0764	Chr_01	4203224	C	G	green:2,0.282685112304	yellow:1,-0.38988622883	unclassified	0.672571341134
M0931	Chr_13	13212896	C	G	green:3,0.189070501898	yellow:2,-0.301234399612	Ref=G	0.49030490151
F1311	Chr_06	7001667	C	G	green:4,0.41896045851	yellow:3,-0.323121517355	unclassified	0.742081975865
F1314	Chr_06	7048102	G	C	green:3,-0.078777243387	yellow:3,-0.198500871693	unclassified	0.119723628306
E0415	Chr_05	2188619	T	A	green:1,-0.29012973432	yellow:3,0.10652774684	unclassified	-0.39665748116
H0989	Chr_08	7500271	G	C	green:1,-0.21368605076	yellow:4,0.3797251018	Ref=Y	-0.59341115256
J0529	Chr_10	4897930	T	C	green:0,-0.2993289361	yellow:4,0.3127233298	Ref=Y	-0.6120522659
B1222	Chr_02	12562857	G	C	green:3,-0.395418840986	yellow:3,-0.114259662173	unclassified	-0.281159178813
I1192	Chr_09	13997122	T	A	green:4,0.419009060094	yellow:2,-0.502336786087	Ref=G	0.921345846181
K0762	Chr_11	10666476	T	C	green:2,0.08196057894	yellow:3,-0.11818918955	unclassified	0.20014976849
D0487	Chr_04	2372821	T	C	green:4,0.86384727183	yellow:0,-0.85082837103	Ref=G	1.71467564286
L1497	Chr_12	17277717	C	G	green:3,-0.007250085041	yellow:2,-0.388820509286	unclassified	0.381570424245
N1242	Chr_14	9484905	G	C	green:2,-0.17030452783	yellow:4,0.44197488033	unclassified	-0.61227940816
N0736	Chr_14	4471951	A	G	green:2,0.672660037212	yellow:2,-0.749829070309	unclassified	1.42248910752
J1726	Chr_10	18291246	C	G	green:1,-0.09250522623	yellow:3,-0.20034073371	unclassified	0.10783550748
D0562	Chr_04	2777429	A	G	green:3,0.7225400906	yellow:2,-0.67152621422	Ref=G	1.39406630482
N2117	Chr_14	18764249	A	C	green:4,0.473008192169	yellow:3,-0.606751869054	unclassified	1.07976006122
N3112	Chr_14	25353443	G	C	green:1,-0.29377049022	yellow:4,0.27773832854	Ref=Y	-0.57150881876
B1595	Chr_02	16248012	C	A	green:1,-0.22024960904	yellow:4,0.3055044197	Ref=Y	-0.52575402874
D0567	Chr_04	2809135	A	G	green:1,-0.02447967296	yellow:4,0.12683223596	Ref=Y	-0.15131190892
D1940	Chr_04	17226409	G	T	green:3,0.386686224194	yellow:1,-0.433961261478	Ref=G	0.820647485672
B1695	Chr_02	16792083	C	T	green:1,0.28014734973	yellow:2,-0.2542741741	unclassified	0.53442152383
H0256	Chr_08	1551787	C	A	green:4,0.738479343555	yellow:1,-0.630962527242	Ref=G	1.3694418708
M1905	Chr_13	17909184	G	A	green:4,0.405541863685	yellow:1,-0.422285247707	Ref=G	0.827827111392
B1759	Chr_02	17196679	C	T	green:4,0.452199865855	yellow:2,-0.303159748574	Ref=G	0.755359614429
E0707	Chr_05	4206991	G	T	green:1,-0.10211837168	yellow:4,0.34990534418	Ref=Y	-0.45202371586
D0342	Chr_04	1651535	C	T	green:2,-0.01146378857	yellow:2,-0.06014947581	unclassified	0.04868568724
N2778	Chr_14	23649747	G	C	green:3,0.70322249231	yellow:2,-0.81086311025	Ref=G	1.51408560256
F0739	Chr_06	3349017	T	C	green:4,0.567290748627	yellow:1,-0.522083038374	Ref=G	1.089373787
N1343	Chr_14	10193814	T	A	green:1,-0.18345977542	yellow:3,0.12470608615	unclassified	-0.30816586157
E0074	Chr_05	342215	A	G	green:1,-0.20345653463	yellow:3,0.35161089626	unclassified	-0.55506743089
K0811	Chr_11	11119699	A	C	green:2,-0.13977097962	yellow:3,0.17534550217	unclassified	-0.31511648179
G0411	Chr_07	2392162	A	G	green:3,0.388211045838	yellow:2,-0.381237047922	Ref=G	0.76944809376
E0174	Chr_05	846360	G	A	green:3,0.374276620251	yellow:2,-0.423727139561	Ref=G	0.798003759812
H0325	Chr_08	2543667	A	C	green:4,1.51682132435	yellow:0,-1.51883406362	Ref=G	3.03565538797
I0187	Chr_09	2185062	C	A	green:2,-0.03977153877	yellow:4,0.37085589282	unclassified	-0.41062743159
M0055	Chr_13	347928	G	A	green:3,0.44915232465	yellow:2,-0.5921928245	Ref=G	1.04134514915
E0897	Chr_05	9050649	G	A	green:2,-0.365403002738	yellow:4,0.380784899488	unclassified	-0.746187902226
G0228	Chr_07	1188125	G	A	green:3,0.30323351365	yellow:2,-0.53410733651	Ref=G	0.83734085016
N1179	Chr_14	9137873	A	C	green:2,0.00836987366	yellow:2,-0.11958615163	unclassified	0.12795602529
G0189	Chr_07	1017675	G	A	green:4,0.61376297766	yellow:1,-0.49274879966	Ref=G	1.10651177732
F1366	Chr_06	10283390	G	A	green:4,0.38390706635	yellow:2,-0.39830898937	Ref=G	0.78221605572
E0952	Chr_05	13184103	A	G	green:2,0.04487403636	yellow:4,0.09846263279	unclassified	-0.05358859643
B1846	Chr_02	17559821	G	A	green:0,-0.41393212135	yellow:4,0.44863336755	Ref=Y	-0.8625654889
F1363	Chr_06	10241298	A	G	green:3,0.25732947718	yellow:3,-0.23546407091	unclassified	0.49279354809
F1362	Chr_06	10232756	T	A	green:4,0.529217091354	yellow:2,-0.353808255006	Ref=G	0.88302534636
D0417	Chr_04	2028262	T	C	green:4,0.6861477767	yellow:0,-0.73580610333	Ref=G	1.42195388003
H1891	Chr_08	16341922	A	G	green:4,0.875923947142	yellow:0,-0.885245412543	Ref=G	1.76116935969
F1269	Chr_06	6519045	G	A	green:3,0.526517988566	yellow:2,-0.43418947913	Ref=G	0.960707467696
H2116	Chr_08	18427972	T	C	green:4,0.58899857632	yellow:1,-0.73331143803	Ref=G	1.32231001435
J0004	Chr_10	29158	A	C	green:4,1.0007262316	yellow:1,-1.0819028408	Ref=G	2.0826290724
M1105	Chr_13	14054610	C	T	green:3,0.349141467426	yellow:1,-0.243948847114	Ref=G	0.59309031454
J0553	Chr_10	4817995	C	T	green:1,-0.25886763488	yellow:3,0.3484933206	unclassified	-0.60736095548
I0747	Chr_09	11562301	T	G	green:3,0.32433049252	yellow:2,-0.27342210451	Ref=G	0.59775259703
F1760	Chr_06	15218421	A	G	green:3,0.76924942678	yellow:1,-0.82259824351	Ref=G	1.59184767029
I0745	Chr_09	11552920	A	G	green:4,0.651550633244	yellow:1,-0.53592779859	Ref=G	1.18747843183
B1524	Chr_02	15825428	G	A	green:3,0.516956187938	yellow:1,-0.517767525113	Ref=G	1.03472371305
D2169	Chr_04	18650605	A	C	green:4,1.10782090658	yellow:1,-1.13292021981	Ref=G	2.24074112639
G1322	Chr_07	8060528	A	G	green:2,-0.23848232433	yellow:5,0.35789156428	unclassified	-0.59637388861
F1483	Chr_06	8859078	A	G	green:1,-0.08603348285	yellow:2,-0.08674683144	unclassified	0.00071334859
L1133	Chr_12	15307268	G	A	green:0,-0.36782961819	yellow:4,0.21631725198	Ref=Y	-0.58414687017
D0144	Chr_04	964585	T	C	green:2,-0.20263203146	yellow:5,0.1280886056	unclassified	-0.33072063706
A0958	Chr_01	5098162	A	G	green:4,0.308810718474	yellow:3,-0.569866066762	unclassified	0.878676785236
F1263	Chr_06	6446940	T	G	green:1,-0.26203158451	yellow:2,0.20211740823	unclassified	-0.46414899274
K1048	Chr_11	8282683	T	C	green:3,0.372446777111	yellow:3,-0.324005112161	unclassified	0.696451889272
E1205	Chr_05	15052119	G	T	green:2,-0.23750688901	yellow:4,0.34821419578	unclassified	-0.58572108479
D0923	Chr_04	4551336	G	T	green:3,0.336710586094	yellow:1,-0.246414931494	Ref=G	0.583125517588
A0819	Chr_01	4567891	T	G	green:1,-0.13173135874	yellow:2,0.26243628311	unclassified	-0.39416764185
K1143	Chr_11	9292828	A	G	green:3,0.28669176167	yellow:4,-0.26671380097	unclassified	0.55340556264
M0603	Chr_13	11663818	C	T	green:2,-0.346603039697	yellow:2,-0.017561464151	unclassified	-0.329041575546
A0954	Chr_01	5116281	C	T	green:1,-0.03875182728	yellow:3,0.26399520978	unclassified	-0.30274703706
N0139	Chr_14	681252	G	A	green:4,0.95281949706	yellow:0,-0.834989267633	Ref=G	1.78780876469
F0550	Chr_06	2431759	G	A	green:2,-0.01769496244	yellow:3,0.09742199545	unclassified	-0.11511695789
A0265	Chr_01	1272810	T	G	green:4,1.31531132349	yellow:0,-1.282477724	Ref=G	2.59778904749
G0351	Chr_07	1935235	T	G	green:1,-0.28361538888	yellow:3,0.49364768726	unclassified	-0.77726307614
D1003	Chr_04	5010760	C	G	green:1,-0.42332121534	yellow:3,0.42834142941	unclassified	-0.85166264475
N2498	Chr_14	22113119	A	G	green:1,-0.164561296555	yellow:2,0.128407112325	unclassified	-0.29296840888
B1133	Chr_02	12043330	G	A	green:3,0.28812154984	yellow:3,-0.13861368397	unclassified	0.42673523381
F0996	Chr_06	4684353	G	T	green:1,-0.35370761274	yellow:4,0.031981383037	Ref=Y	-0.385688995777
A0467	Chr_01	2349497	A	G	green:3,0.21358940097	yellow:2,-0.25703493477	Ref=G	0.47062433574
K0268	Chr_11	1202488	G	A	green:1,-0.38562355287	yellow:5,0.44545462294	Ref=Y	-0.83107817581
B0570	Chr_02	3166607	A	T	green:2,0.169470535197	yellow:3,-0.190558945814	unclassified	0.360029481011
M0934	Chr_13	13229459	T	C	green:2,-0.11485238192	yellow:3,0.13154021431	unclassified	-0.24639259623
F2146	Chr_06	17660292	T	A	green:3,1.29259862074	yellow:1,-1.35626802088	Ref=G	2.64886664163
L0212	Chr_12	1532513	A	G	green:3,0.14472323382	yellow:4,0.05351761165	unclassified	0.09120562217
K0149	Chr_11	615876	G	T	green:2,0.207424274514	yellow:2,-0.187897579499	unclassified	0.395321854013
B0471	Chr_02	2475229	C	A	green:4,0.646843195065	yellow:1,-0.621664950582	Ref=G	1.26850814565
N0169	Chr_14	880816	G	A	green:4,0.899300804126	yellow:2,-1.00481073094	Ref=G	1.90411153507
K0267	Chr_11	1197315	T	A	green:2,0.029579415181	yellow:3,-0.101230056995	unclassified	0.130809472176
F0398	Chr_06	1719450	G	A	green:1,-0.26258751632	yellow:4,0.28396792159	Ref=Y	-0.54655543791
H2455	Chr_08	23392563	C	G	green:3,0.645778427317	yellow:2,-0.640695829652	Ref=G	1.28647425697
N2671	Chr_14	23121710	C	A	green:1,-0.30930340269	yellow:4,0.32572740192	Ref=Y	-0.63503080461
H2451	Chr_08	23373878	A	G	green:4,0.45632418403	yellow:2,-0.55768451013	Ref=G	1.01400869416
N1185	Chr_14	9165742	T	A	green:2,-0.04649916188	yellow:3,0.167206256437	unclassified	-0.213705418317
I0372	Chr_09	4778574	C	T	green:1,-0.36179341871	yellow:4,0.4000797296	Ref=Y	-0.76187314831
N1187	Chr_14	9172985	G	A	green:2,-0.086005063227	yellow:4,0.191061649137	unclassified	-0.277066712364
N1186	Chr_14	9169013	T	G	green:3,0.20091614299	yellow:1,-0.24172932658	Ref=G	0.44264546957
N1183	Chr_14	9151570	T	C	green:2,-0.15629033041	yellow:4,0.38111964687	unclassified	-0.53740997728
