# Supplementary material for: The genomic scale of fluctuating selection in a natural plant population
Source: Evol Lett. 2022 Dec 11;6(6):506–21. doi: 10.1002/evl3.308 (PMC9783439; doi:10.1002/evl3.308)
Supplement: Supplementary file 5 — Supplemental Information [file EVL3-6-506-s002.zip › gemma.effect.versus.greenness.py]

import sys
from scipy.stats import pearsonr, ttest_ind,linregress
from math import asin,sqrt,sin
from random import randint

#v3 :: greenness versus phenotype effect of ref base
#v3a:: different genotype input file


trait = sys.argv[1] # "leafwidth"

out1=open(trait+".effect_estimates.txt","w")

keepers={}
in1=open("FluctuatingSNPs.behavior.txt", "r")
for line_idx, line in enumerate(in1):
        cols = line.replace('\n', '').split('\t')
# N0685	Chr_14	3898562	G	A	green:1,-0.19378703272	yellow:3,0.33330860203	unclassified	-0.52709563475
	keepers[cols[1]+"_"+cols[2]] = [cols[3],cols[4],float(cols[8])]
in1.close()


effectR_IM=[]
se_effectR_IM=[]
greenness=[]
basematch=[0,0]

src  =open(trait+".assoc.txt", "r") #
for line_idx, line in enumerate(src):
        cols = line.replace('\n', '').split('\t')
# chr	rs	ps	n_miss	allele1	allele0	af	beta	se	logl_H1	l_remle	l_mle	p_wald	p_lrt	p_score
# -9	Chr_14_3898562	-9	0	G	A	0.206	-3.011143e-02	5.782476e-01	-5.163812e+02	3.384155e-01	3.549196e-01	9.585338e-01	9.621608e-01	9.624917e-01
	try:
		snpinfo=keepers[cols[1]]
		if cols[4] != snpinfo[0] or cols[5] != snpinfo[1]:
			basematch[1]+=1 # print "base mismatch",cols[3], cols[4],snpinfo
		else:
			basematch[0]+=1
			effectR_IM.append(-float(cols[7]))
			se_effectR_IM=[float(cols[8])]
			greenness.append(snpinfo[2])
			out1.write(cols[1]+'\t'+str(-float(cols[7]))+'\t'+cols[8]+'\t'+cols[13]+'\n')

	except KeyError:
		pass


print basematch
print len(effectR_IM),sum(effectR_IM)
print len(greenness),sum(greenness)
r,p=pearsonr(effectR_IM,greenness)
print trait,"Correlation effectR_IM,greenness ",r,p
