# Supplementary material for: The genomic scale of fluctuating selection in a natural plant population
Source: Evol Lett. 2022 Dec 11;6(6):506–21. doi: 10.1002/evl3.308 (PMC9783439; doi:10.1002/evl3.308)
Supplement: Supplementary file 5 — Supplemental Information [file EVL3-6-506-s002.zip › gene.LD.txt]

A0001	Chr_01	162	253.0	0.487015882618
A0003	Chr_01	14809	741.0	0.247810412545
A0004	Chr_01	20575	253.0	-0.146362437556
A0005	Chr_01	24542	15.0	-0.244512307935
A0006	Chr_01	26078	66.0	-0.094643230779
A0007	Chr_01	33500	180.0	0.048274481423
A0008	Chr_01	48857	28.0	-0.169903982256
A0009	Chr_01	52222	3.0	-0.0589132464656
A0010	Chr_01	53194	305.0	-0.0991017412655
A0011	Chr_01	60004	105.0	-0.0113884075734
A0012	Chr_01	62773	117.0	-0.235462705894
A0013	Chr_01	65095	820.0	-0.215316617548
A0014	Chr_01	68956	733.0	-0.120218997825
A0015	Chr_01	72364	1035.0	-0.123150513245
A0016	Chr_01	76713	231.0	-0.103141231334
A0017	Chr_01	80159	55.0	-0.276184092631
A0018	Chr_01	82314	253.0	-0.109862529834
A0019	Chr_01	85183	561.0	-0.116537050929
A0020	Chr_01	89378	5050.0	0.00735398794374
A0021	Chr_01	93783	2628.0	0.0718059170614
A0022	Chr_01	97873	13612.0	-0.0194945854988
A0023	Chr_01	101561	1540.0	-0.0058676549348
A0024	Chr_01	103564	7122.0	0.0269229494182
A0025	Chr_01	109232	2916.0	-0.0897217052119
A0026	Chr_01	114167	325.0	-0.209164583698
A0027	Chr_01	115884	2063.0	-0.143831199624
A0028	Chr_01	119261	512.0	0.139096331053
A0029	Chr_01	122450	5759.0	0.275697481164
A0030	Chr_01	136206	2980.0	-0.051728233556
A0031	Chr_01	139448	249.0	-0.0958822239261
A0032	Chr_01	140780	259.0	-0.216154520682
A0033	Chr_01	147313	780.0	-0.199248885262
A0034	Chr_01	150798	45.0	-0.241971842886
A0035	Chr_01	155320	231.0	-0.157557667328
A0036	Chr_01	156464	2345.0	0.324712947932
A0037	Chr_01	159974	55.0	-0.156041251045
A0038	Chr_01	161439	595.0	0.132757863252
A0039	Chr_01	163409	5050.0	0.351245353115
A0040	Chr_01	167988	1374.0	-0.0793904680399
A0041	Chr_01	170788	253.0	-0.185930965621
A0042	Chr_01	173826	780.0	-0.0258360306569
A0043	Chr_01	176743	986.0	-0.0899603965621
A0044	Chr_01	179211	8551.0	-0.138800302215
A0045	Chr_01	184902	3239.0	0.382997810871
A0046	Chr_01	188326	8122.0	0.0630505992667
A0047	Chr_01	192556	5565.0	0.1267893609
A0048	Chr_01	198108	171.0	0.190506962622
A0049	Chr_01	200759	53.0	-0.226106387699
A0050	Chr_01	202437	325.0	0.117969862575
A0054	Chr_01	233410	0.0	NA
A0055	Chr_01	235454	6.0	-0.279168547015
A0056	Chr_01	236858	3738.0	-0.156114839945
A0057	Chr_01	240793	231.0	-0.187953569823
A0058	Chr_01	243414	988.0	-0.145216503391
A0059	Chr_01	245833	11216.0	-0.162191698965
A0060	Chr_01	248568	2808.0	-0.101871185753
A0061	Chr_01	250436	2694.0	-0.170579709691
A0062	Chr_01	252291	300.0	-0.190780774514
A0063	Chr_01	253701	8235.0	-0.145654611664
A0064	Chr_01	260353	276.0	0.0437629932866
A0065	Chr_01	261802	91.0	-0.120514467811
A0066	Chr_01	263354	1653.0	0.190016557715
A0067	Chr_01	266927	347.0	-0.196858613621
A0068	Chr_01	269532	32144.0	-0.0904120702379
A0069	Chr_01	276089	11002.0	-0.134889170587
A0070	Chr_01	280271	3825.0	-0.160839011251
A0071	Chr_01	287876	1952.0	-0.13112537826
A0072	Chr_01	300009	29577.0	-0.0352423800418
A0074	Chr_01	323301	595.0	-0.0189975385872
A0075	Chr_01	324600	25965.0	-0.109051226844
A0076	Chr_01	334245	43962.0	-0.027992828394
A0077	Chr_01	342554	3588.0	-0.13851896724
A0078	Chr_01	344450	12215.0	0.00706422099688
A0079	Chr_01	351585	10.0	0.108885061081
A0080	Chr_01	360134	0.0	NA
A0081	Chr_01	360840	1326.0	-0.0405636411064
A0082	Chr_01	362523	3655.0	0.00251274563364
A0083	Chr_01	364636	13672.0	-0.0726434820788
A0084	Chr_01	367202	16882.0	-0.0752787166674
A0085	Chr_01	378050	2336.0	-0.254324474657
A0086	Chr_01	386043	2255.0	-0.159324724121
A0087	Chr_01	389633	10945.0	0.109885251105
A0088	Chr_01	396496	2016.0	0.0129330503459
A0089	Chr_01	399267	261.0	-0.208315613508
A0090	Chr_01	403289	18420.0	-0.0804691150119
A0091	Chr_01	409544	1035.0	-0.0245053674544
A0092	Chr_01	413001	1482.0	-0.124116449233
A0093	Chr_01	420388	4465.0	-0.0819385692668
A0094	Chr_01	424457	1326.0	-0.134692025561
A0095	Chr_01	429389	1660.0	-0.206380011951
A0096	Chr_01	436262	2625.0	-0.122144886351
A0097	Chr_01	438425	2079.0	-0.124292220524
A0098	Chr_01	440120	2556.0	-0.108393490362
A0099	Chr_01	443284	1427.0	-0.170546974511
A0100	Chr_01	445474	1340.0	-0.0798332249244
A0101	Chr_01	447816	1615.0	0.0704816496984
A0102	Chr_01	449809	2474.0	-0.0216897137658
A0103	Chr_01	452150	2698.0	-0.105026707061
A0104	Chr_01	454406	276.0	-0.196042628901
A0105	Chr_01	455433	22697.0	0.000133149576133
A0106	Chr_01	455517	406.0	-0.00435601748435
A0107	Chr_01	461338	852.0	-0.111432769437
A0108	Chr_01	462910	3690.0	-0.125859822099
A0109	Chr_01	464807	1170.0	-0.100402430569
A0110	Chr_01	468316	5554.0	0.0268326027001
A0111	Chr_01	474962	10.0	-0.204211164742
A0112	Chr_01	478318	2278.0	0.0413943601544
A0113	Chr_01	480509	7824.0	-0.093334266865
A0114	Chr_01	484388	24287.0	-0.0634217421149
A0115	Chr_01	494176	19107.0	-0.00434290420056
A0116	Chr_01	500055	6327.0	-0.104025275182
A0117	Chr_01	502250	12869.0	-0.0863383992864
A0118	Chr_01	506866	3401.0	0.0906270047926
A0119	Chr_01	517122	36.0	-0.229012213948
A0120	Chr_01	518494	1041.0	0.0503340492258
A0121	Chr_01	522341	45.0	-0.0116182208463
A0122	Chr_01	524419	10.0	0.113196713496
A0123	Chr_01	525239	190.0	0.0543585507549
A0124	Chr_01	530270	2556.0	0.0395588450229
A0125	Chr_01	532480	153.0	0.110559980553
A0126	Chr_01	533411	15.0	0.0974282375507
A0127	Chr_01	534208	153.0	0.00442732542395
A0128	Chr_01	537171	2271.0	-0.032294795018
A0129	Chr_01	541557	76.0	0.0223939621918
A0130	Chr_01	543563	83.0	0.0688875769569
A0131	Chr_01	546397	17.0	-0.181784155075
A0132	Chr_01	591638	3.0	0.254527515226
A0134	Chr_01	635710	663.0	-0.180191851172
A0135	Chr_01	639126	3486.0	-0.0719972539644
A0136	Chr_01	640827	2278.0	-0.00795984908881
A0137	Chr_01	645546	1269.0	-0.200559171293
A0138	Chr_01	651357	229.0	-0.100231597609
A0139	Chr_01	653142	325.0	-0.173234697992
A0140	Chr_01	660694	295.0	-0.199295718722
A0141	Chr_01	663663	4156.0	0.123853575687
A0142	Chr_01	667526	17093.0	-0.135839354872
A0143	Chr_01	672938	2709.0	0.0535348341937
A0144	Chr_01	680666	2485.0	-0.0189069296397
A0145	Chr_01	683989	14646.0	-0.0666591908232
A0146	Chr_01	688198	1199.0	-0.0920520143136
A0147	Chr_01	698470	66.0	-0.257629948388
A0148	Chr_01	701917	28.0	0.0589539087285
A0149	Chr_01	707774	2210.0	0.0113142868854
A0150	Chr_01	710439	2619.0	0.0181937103038
A0151	Chr_01	717764	15051.0	-0.09916216477
A0152	Chr_01	722923	5766.0	-0.118098627671
A0153	Chr_01	725187	21384.0	-0.023138170474
A0154	Chr_01	734867	780.0	0.0518425805035
A0155	Chr_01	737091	3655.0	-0.0595149057962
A0156	Chr_01	740271	9423.0	0.0755468774945
A0157	Chr_01	744885	300.0	0.0618360979361
A0159	Chr_01	752562	21.0	0.521371781269
A0160	Chr_01	762183	12.0	-0.277667104211
A0161	Chr_01	767891	36.0	0.161844895279
A0162	Chr_01	770112	300.0	-0.179062683708
A0163	Chr_01	774332	91.0	-0.0247531734523
A0164	Chr_01	778448	120.0	-0.257345117791
A0165	Chr_01	781565	190.0	0.578336285412
A0166	Chr_01	785811	1326.0	0.1875603115
A0167	Chr_01	789306	5332.0	-0.216451972033
A0168	Chr_01	794493	55.0	-0.0562937169889
A0169	Chr_01	795315	9074.0	-0.0202538581509
A0170	Chr_01	799282	9140.0	-0.0532369173607
A0171	Chr_01	803536	16263.0	-0.0894539679855
A0172	Chr_01	808064	11703.0	-0.0814048902695
A0173	Chr_01	814195	15862.0	-0.0777622071229
A0174	Chr_01	819494	6187.0	-0.104021360279
A0175	Chr_01	822894	1807.0	-0.18326078271
A0176	Chr_01	827252	171.0	-0.0874632214818
A0177	Chr_01	830841	53727.0	0.101028706781
A0178	Chr_01	844736	2849.0	0.0624897548067
A0179	Chr_01	849792	15223.0	-0.051000323841
A0180	Chr_01	865400	2699.0	-0.0597398949319
A0181	Chr_01	867673	18012.0	-0.136970424768
A0182	Chr_01	879969	3636.0	-0.148644029185
A0183	Chr_01	882923	21.0	-0.245548093994
A0184	Chr_01	883866	1620.0	-0.0131610863563
A0185	Chr_01	886306	24382.0	-0.0687217974964
A0186	Chr_01	893932	2029.0	-0.0186980807724
A0187	Chr_01	895979	28.0	0.124863053317
A0188	Chr_01	897969	465.0	0.357914509821
A0189	Chr_01	900329	5822.0	0.0168802139526
A0190	Chr_01	905052	9030.0	-0.114317611236
A0191	Chr_01	907097	5778.0	0.159789249095
A0192	Chr_01	910101	4095.0	-0.121218808467
A0193	Chr_01	913998	91.0	0.0741123806199
A0194	Chr_01	916208	3.0	-0.3675645986
A0195	Chr_01	918786	459.0	-0.20333139069
A0196	Chr_01	922489	933.0	-0.00261293075198
A0197	Chr_01	926078	9450.0	0.101840598911
A0198	Chr_01	930988	4278.0	-0.0144848995582
A0199	Chr_01	937402	55.0	-0.112002823725
A0200	Chr_01	939483	170.0	-0.198904075703
A0201	Chr_01	940756	19203.0	-0.149485464797
A0202	Chr_01	951197	2338.0	-0.158428648229
A0203	Chr_01	959246	55.0	-0.259453424644
A0204	Chr_01	962953	5671.0	-0.144419295196
A0205	Chr_01	971308	10863.0	-0.0994782547256
A0206	Chr_01	980015	8371.0	-0.0194764368689
A0207	Chr_01	984796	276.0	-0.0776381862448
A0208	Chr_01	989414	300.0	-0.156390954297
A0209	Chr_01	990573	2145.0	0.164695052067
A0210	Chr_01	993040	465.0	0.203671381582
A0211	Chr_01	996171	4004.0	-0.0140711047621
A0212	Chr_01	998699	8252.0	0.0296755198503
A0213	Chr_01	1012395	2484.0	0.338949644586
A0214	Chr_01	1014798	2396.0	0.0242077289712
A0215	Chr_01	1033154	646.0	-0.241737151085
A0216	Chr_01	1047170	990.0	-0.219897181335
A0217	Chr_01	1054385	2245.0	0.00312806131912
A0218	Chr_01	1057696	8955.0	-0.0128176553808
A0219	Chr_01	1061336	5564.0	-0.0314574783825
A0220	Chr_01	1064644	4002.0	-0.0640398277616
A0221	Chr_01	1067207	1991.0	-0.126064293045
A0222	Chr_01	1070221	2305.0	-0.0848347149366
A0223	Chr_01	1073359	527.0	-0.0421150906217
A0224	Chr_01	1076489	496.0	-0.159795518456
A0225	Chr_01	1078943	988.0	-0.152052613064
A0226	Chr_01	1081337	901.0	-0.216549720804
A0227	Chr_01	1084069	740.0	-0.234699363405
A0228	Chr_01	1087526	1225.0	0.283641373132
A0229	Chr_01	1091198	1030.0	-0.225348282727
A0230	Chr_01	1093724	6743.0	0.188587461865
A0231	Chr_01	1097459	136.0	-0.144805761701
A0232	Chr_01	1098053	2346.0	0.0732806498026
A0233	Chr_01	1101512	4465.0	0.160829195807
A0234	Chr_01	1109622	3483.0	0.146310483793
A0235	Chr_01	1114290	12709.0	-0.0106530016857
A0236	Chr_01	1117776	2628.0	0.0946937427367
A0237	Chr_01	1120876	11313.0	0.129508680277
A0238	Chr_01	1127229	2774.0	-0.144220474869
A0239	Chr_01	1130369	10985.0	-0.0980602310816
A0240	Chr_01	1133147	10691.0	-0.108528604136
A0241	Chr_01	1137394	3468.0	-0.0432024052014
A0242	Chr_01	1139478	15889.0	0.0972191529065
A0243	Chr_01	1149085	190.0	-0.0271131676118
A0244	Chr_01	1153101	477.0	-0.219358208301
A0245	Chr_01	1161287	225.0	-0.180858975706
A0246	Chr_01	1174414	9.0	-0.22075309238
A0247	Chr_01	1184256	465.0	-0.223792647152
A0248	Chr_01	1194832	595.0	-0.253453767899
A0249	Chr_01	1199261	4448.0	-0.050097770175
A0250	Chr_01	1201183	3420.0	-0.138960489328
A0251	Chr_01	1204202	2628.0	-0.093855358284
A0252	Chr_01	1208707	1273.0	-0.107172532457
A0253	Chr_01	1214382	6289.0	-0.0595831787531
A0254	Chr_01	1222064	3732.0	-0.107189556064
A0255	Chr_01	1225276	406.0	-0.130616092932
A0256	Chr_01	1226361	1881.0	-0.202125071407
A0257	Chr_01	1236460	15125.0	-0.0579003525233
A0258	Chr_01	1240771	2326.0	-0.1031266689
A0259	Chr_01	1243180	2211.0	0.245071605109
A0260	Chr_01	1244943	2278.0	-0.136862970186
A0261	Chr_01	1247496	153.0	0.509187929908
A0262	Chr_01	1248188	6478.0	-0.0497439101067
A0263	Chr_01	1252633	2377.0	-0.165119059999
A0264	Chr_01	1256197	563.0	-0.11712796934
A0265	Chr_01	1259091	9427.0	-0.0461857822505
A0266	Chr_01	1274713	4395.0	-0.0775123347512
A0267	Chr_01	1286997	36.0	0.050144161442
A0268	Chr_01	1288192	13372.0	-0.108266640088
A0269	Chr_01	1300414	1953.0	-0.147566497228
A0270	Chr_01	1303538	2331.0	-0.125217163345
A0271	Chr_01	1309652	120.0	-0.134439448842
A0272	Chr_01	1311753	580.0	-0.16357494557
A0273	Chr_01	1317188	55.0	-0.175303194858
A0274	Chr_01	1318977	210.0	-0.216776899483
A0275	Chr_01	1319902	15.0	-0.183569395923
A0276	Chr_01	1321218	3726.0	0.176319605061
A0277	Chr_01	1325092	4615.0	-0.0254303616994
A0278	Chr_01	1333615	4767.0	-0.0466180390261
A0279	Chr_01	1336782	7875.0	-0.152427579497
A0280	Chr_01	1340032	6103.0	0.137394044357
A0281	Chr_01	1348230	12128.0	-0.0223178427898
A0282	Chr_01	1363280	3993.0	-0.108595381288
A0283	Chr_01	1365738	12396.0	-0.0796424993058
A0284	Chr_01	1369131	3825.0	-0.0493094164067
A0285	Chr_01	1372222	23292.0	-0.154887422498
A0286	Chr_01	1378032	6053.0	-0.129410944957
A0287	Chr_01	1383659	595.0	0.0186840908894
A0288	Chr_01	1387546	5460.0	0.233770243591
A0289	Chr_01	1401062	435.0	-0.241180923528
A0290	Chr_01	1404122	1.0	-0.269967933262
A0291	Chr_01	1408214	45.0	-0.143231354466
A0292	Chr_01	1414433	276.0	-0.0964911145466
A0293	Chr_01	1417461	5756.0	0.00834839444312
A0294	Chr_01	1422000	9180.0	0.280745405292
A0295	Chr_01	1426448	4993.0	0.14535212553
A0296	Chr_01	1440724	630.0	-0.26645317592
A0297	Chr_01	1450969	266.0	-0.191139872681
A0298	Chr_01	1453392	2151.0	-0.111242788434
A0299	Chr_01	1465875	253.0	-0.284689264102
A0300	Chr_01	1468240	231.0	-0.160994403876
A0301	Chr_01	1470158	9646.0	-0.229256866406
A0302	Chr_01	1475142	2383.0	-0.0395628255163
A0303	Chr_01	1478312	7355.0	0.0229069551683
A0304	Chr_01	1487167	13.0	-0.225633703248
A0305	Chr_01	1490743	1.0	-0.308057595282
A0306	Chr_01	1492933	10.0	-0.0851608326449
A0308	Chr_01	1496539	171.0	-0.115698930245
A0309	Chr_01	1500003	581.0	-0.21022650603
A0310	Chr_01	1501509	14723.0	0.224775613771
A0311	Chr_01	1509363	1320.0	-0.018326239705
A0312	Chr_01	1512272	1118.0	-0.0772361571637
A0313	Chr_01	1515418	1170.0	-0.199451334544
A0318	Chr_01	1534964	55.0	0.0898538321932
A0319	Chr_01	1540487	61.0	-0.191325997745
A0320	Chr_01	1544768	48.0	-0.276073824753
A0321	Chr_01	1551951	700.0	0.121689896261
A0322	Chr_01	1556664	6105.0	-0.114222537207
A0323	Chr_01	1561710	23237.0	-0.121551602627
A0324	Chr_01	1570156	983.0	0.0110867662441
A0325	Chr_01	1573870	2078.0	-0.161310937029
A0326	Chr_01	1577202	2013.0	0.155094544425
A0327	Chr_01	1581849	1431.0	0.132370899329
A0328	Chr_01	1586785	93.0	-0.164318497987
A0329	Chr_01	1593403	28.0	0.23268159413
A0330	Chr_01	1603730	3.0	-0.226619305337
A0332	Chr_01	1611159	1485.0	-0.062048540144
A0333	Chr_01	1616936	2131.0	0.161622671073
A0334	Chr_01	1620178	561.0	-0.030046861816
A0335	Chr_01	1635629	441.0	0.0722871010648
A0336	Chr_01	1640445	45.0	-0.173843124543
A0337	Chr_01	1645252	861.0	-0.215716631874
A0338	Chr_01	1649246	5846.0	-0.161476632504
A0339	Chr_01	1654101	53040.0	-0.183424637666
A0340	Chr_01	1662390	19162.0	-0.106762906034
A0341	Chr_01	1670908	45.0	-0.186219427575
A0342	Chr_01	1678968	2342.0	-0.253700180273
A0343	Chr_01	1682644	5130.0	-0.150377398696
A0344	Chr_01	1693368	2921.0	-0.208775855298
A0345	Chr_01	1702499	2850.0	-0.120253939144
A0346	Chr_01	1715482	3222.0	-0.22530050415
A0347	Chr_01	1716635	14694.0	-0.178355185385
A0348	Chr_01	1722143	2144.0	-0.204866398213
A0349	Chr_01	1725742	3160.0	-0.16084317001
A0350	Chr_01	1728795	276.0	-0.158516086731
A0351	Chr_01	1734568	1587.0	-0.204916513596
A0352	Chr_01	1737692	1909.0	-0.187212291255
A0353	Chr_01	1744587	67.0	-0.255749508323
A0355	Chr_01	1750828	0.0	NA
A0356	Chr_01	1753597	375.0	0.0204577443511
A0357	Chr_01	1763026	45.0	-0.113555106408
A0358	Chr_01	1766919	1428.0	-0.228214122953
A0359	Chr_01	1770784	324.0	-0.231465284778
A0360	Chr_01	1777955	117.0	-0.127234443677
A0367	Chr_01	1809791	4160.0	-0.160349429534
A0368	Chr_01	1818568	230.0	-0.159739746843
A0369	Chr_01	1822362	1482.0	-0.149362055962
A0370	Chr_01	1826720	2690.0	0.12549176022
A0371	Chr_01	1832078	105.0	-0.182905995263
A0372	Chr_01	1834080	630.0	-0.149138537532
A0373	Chr_01	1835429	9480.0	-0.043805670343
A0374	Chr_01	1838624	16626.0	-0.145659394827
A0375	Chr_01	1843965	1061.0	0.155599724553
A0376	Chr_01	1845731	3604.0	0.187568540641
A0377	Chr_01	1850531	1623.0	0.0511218065903
A0378	Chr_01	1852005	7008.0	0.0993013345916
A0379	Chr_01	1857334	5453.0	-0.137782088975
A0380	Chr_01	1862732	16801.0	-0.180900659286
A0384	Chr_01	1910529	230.0	-0.0716702264608
A0385	Chr_01	1914559	167.0	-0.0554585029751
A0386	Chr_01	1927670	66.0	-0.214546129213
A0387	Chr_01	1940849	30.0	-0.192663822965
A0390	Chr_01	1955799	21.0	0.151435291372
A0391	Chr_01	1962936	4251.0	-0.146691765928
A0393	Chr_01	1975107	10.0	-0.149082165317
A0394	Chr_01	1981649	214.0	-0.152228410733
A0395	Chr_01	1993145	1.0	0.61175968075
A0396	Chr_01	2000587	69.0	-0.247841844829
A0397	Chr_01	2004515	2456.0	-0.0316521805389
A0398	Chr_01	2006303	5054.0	-0.0926512057646
A0399	Chr_01	2009443	7741.0	-0.151098999095
A0400	Chr_01	2012872	4602.0	0.0434831203068
A0401	Chr_01	2017609	208.0	0.210485819395
A0402	Chr_01	2019433	1833.0	-0.128691861605
A0403	Chr_01	2021513	5537.0	-0.0142740170518
A0404	Chr_01	2024744	2688.0	-0.0972669571436
A0405	Chr_01	2027065	5458.0	-0.109631405723
A0406	Chr_01	2030972	1991.0	-0.0242529710494
A0407	Chr_01	2033038	6790.0	-0.117011805039
A0408	Chr_01	2037362	5886.0	-0.0977449181001
A0409	Chr_01	2041919	351.0	-0.176931414343
A0410	Chr_01	2044460	5456.0	-0.081464269463
A0411	Chr_01	2046055	28.0	-0.151845217282
A0412	Chr_01	2048072	8296.0	-0.0651912525416
A0413	Chr_01	2052506	4712.0	0.0329942775201
A0414	Chr_01	2056061	1025.0	-0.0897680969697
A0415	Chr_01	2061781	248.0	-0.121325475913
A0416	Chr_01	2067915	3996.0	-0.224026227321
A0417	Chr_01	2074054	275.0	-0.253794021389
A0418	Chr_01	2080121	8378.0	0.261032766353
A0419	Chr_01	2084110	5074.0	-0.0740043171028
A0420	Chr_01	2087220	102.0	-0.258592702549
A0421	Chr_01	2093743	3.0	-0.0399518798318
A0422	Chr_01	2097966	13648.0	-0.171318576859
A0423	Chr_01	2103757	5231.0	0.0408015797955
A0424	Chr_01	2108938	381.0	-0.0559945389947
A0425	Chr_01	2113336	2432.0	-0.014920885318
A0426	Chr_01	2120468	73.0	-0.195400844563
A0427	Chr_01	2123587	4940.0	0.197127288703
A0428	Chr_01	2128450	12438.0	-0.0205760192612
A0429	Chr_01	2133247	14619.0	-0.0994604572459
A0430	Chr_01	2151909	2329.0	-0.154367489286
A0431	Chr_01	2159373	1168.0	-0.222044424927
A0432	Chr_01	2168001	20.0	-0.200186226285
A0433	Chr_01	2172573	10.0	-0.234812920089
A0434	Chr_01	2174906	210.0	-0.191541497041
A0435	Chr_01	2179380	4747.0	-0.182187653765
A0436	Chr_01	2184714	1374.0	-0.229821759903
A0437	Chr_01	2186993	21978.0	0.223699417048
A0438	Chr_01	2205454	1262.0	-0.180869310339
A0439	Chr_01	2211924	4560.0	-0.192768167849
A0440	Chr_01	2215147	3486.0	-0.188590239085
A0441	Chr_01	2221403	190.0	-0.160036029591
A0442	Chr_01	2224194	66.0	0.0851310975648
A0444	Chr_01	2233138	1136.0	0.102246367797
A0445	Chr_01	2236550	1430.0	-0.159400973205
A0446	Chr_01	2238451	351.0	-0.225199511759
A0447	Chr_01	2240008	5034.0	-0.108818618106
A0448	Chr_01	2245204	1653.0	-0.0332462677893
A0449	Chr_01	2249839	2145.0	0.0245793616662
A0450	Chr_01	2253587	136.0	-0.241526145369
A0451	Chr_01	2257560	26086.0	-0.0263347943785
A0452	Chr_01	2267567	11016.0	-0.136891867654
A0453	Chr_01	2278043	1875.0	-0.195877158424
A0454	Chr_01	2279114	300.0	-0.238807641153
A0455	Chr_01	2279868	5040.0	-0.0952698131143
A0456	Chr_01	2282171	6252.0	-0.170254164487
A0457	Chr_01	2284718	2475.0	-0.166956705992
A0458	Chr_01	2292455	8381.0	-0.165923995143
A0459	Chr_01	2294404	13242.0	-0.0997140179886
A0460	Chr_01	2300022	1891.0	-0.251974987322
A0461	Chr_01	2303308	528.0	-0.164162439069
A0463	Chr_01	2331866	15.0	-0.145859826076
A0467	Chr_01	2348565	246.0	-0.184524769713
A0468	Chr_01	2351783	130.0	-0.0612682443424
A0472	Chr_01	2387470	10463.0	0.0130394035103
A0473	Chr_01	2394130	2127.0	-0.114875687624
A0474	Chr_01	2396983	15302.0	-0.105722688402
A0475	Chr_01	2400730	189.0	-0.15300778537
A0476	Chr_01	2402626	741.0	-0.241069960859
A0477	Chr_01	2403764	31003.0	-0.00743797892432
A0478	Chr_01	2413271	11075.0	-0.101538932811
A0479	Chr_01	2417402	1034.0	-0.129412404475
A0480	Chr_01	2421410	7436.0	-0.0865514982965
A0481	Chr_01	2435341	3414.0	-0.170145589644
A0482	Chr_01	2437202	3655.0	-0.157828153387
A0483	Chr_01	2439940	152.0	-0.250110214619
A0484	Chr_01	2441244	2012.0	-0.21159970248
A0485	Chr_01	2443558	11609.0	-0.118178439159
A0486	Chr_01	2449703	4329.0	-0.222091890937
A0487	Chr_01	2452704	45362.0	-0.0887202676876
A0488	Chr_01	2466823	15884.0	-0.128626213506
A0489	Chr_01	2470900	2205.0	-0.204626855803
A0490	Chr_01	2473420	12214.0	-0.098382297769
A0491	Chr_01	2477520	2409.0	-0.119266829174
A0492	Chr_01	2479145	7874.0	-0.102117821639
A0493	Chr_01	2482313	370.0	0.134312020616
A0494	Chr_01	2484059	425.0	-0.176917198905
A0495	Chr_01	2486008	210.0	-0.163047178688
A0496	Chr_01	2487642	3646.0	-0.114416860612
A0497	Chr_01	2489610	9349.0	-0.151214619792
A0498	Chr_01	2493300	21154.0	-0.163873484626
A0499	Chr_01	2505230	11229.0	-0.183106486926
A0500	Chr_01	2510597	6855.0	-0.147676886304
A0501	Chr_01	2514295	3915.0	0.0230374263142
A0502	Chr_01	2516541	11017.0	-0.0873349408939
A0503	Chr_01	2520407	22592.0	-0.100414515853
A0504	Chr_01	2525334	1930.0	-0.145019286011
A0505	Chr_01	2528538	3913.0	-0.195871449917
A0506	Chr_01	2533847	1640.0	-0.226533568914
A0508	Chr_01	2544001	1310.0	-0.22010427602
A0509	Chr_01	2549433	2979.0	-0.138117140909
A0510	Chr_01	2553858	1946.0	0.0336288670338
A0511	Chr_01	2556697	2714.0	-0.164489106969
A0512	Chr_01	2558646	2541.0	-0.206504602263
A0513	Chr_01	2561115	2276.0	-0.223959849013
A0514	Chr_01	2566193	28.0	-0.124954836621
A0515	Chr_01	2568476	703.0	-0.0934273549023
A0516	Chr_01	2569866	1378.0	-0.115256916061
A0517	Chr_01	2571395	1176.0	-0.0790546595958
A0518	Chr_01	2580811	17735.0	-0.0118821442057
A0519	Chr_01	2585798	51706.0	0.0868912300801
A0520	Chr_01	2597442	1953.0	0.108546268796
A0521	Chr_01	2600125	5884.0	0.0295681518635
A0522	Chr_01	2602711	1326.0	0.120509810615
A0523	Chr_01	2605744	30956.0	-0.0925425712784
A0524	Chr_01	2615747	7472.0	-0.0302195700791
A0525	Chr_01	2620448	2344.0	-0.0786662555894
A0526	Chr_01	2623261	12384.0	0.284256643608
A0527	Chr_01	2629746	61566.0	0.0876231476366
A0528	Chr_01	2644973	5034.0	-0.136865815573
A0529	Chr_01	2657031	2275.0	0.0545242526633
A0530	Chr_01	2660534	2850.0	-0.0767194860661
A0531	Chr_01	2666094	398.0	-0.0600162311242
A0532	Chr_01	2672288	3660.0	-0.205502118064
A0533	Chr_01	2676134	2919.0	0.0897227916423
A0534	Chr_01	2679274	6097.0	-0.143978902955
A0535	Chr_01	2682627	12377.0	-0.0734572278433
A0536	Chr_01	2685901	16107.0	-0.029263329013
A0537	Chr_01	2691480	2145.0	-0.208735319872
A0538	Chr_01	2713833	2080.0	-0.199033643365
A0539	Chr_01	2718133	14618.0	-0.0616907195659
A0540	Chr_01	2723313	1653.0	-0.153990073691
A0541	Chr_01	2724462	2926.0	-0.120354163504
A0542	Chr_01	2728566	6439.0	0.0768269571069
A0543	Chr_01	2734823	190.0	0.227455641021
A0544	Chr_01	2736201	586.0	-0.116807680459
A0545	Chr_01	2739227	7225.0	-0.143796794945
A0546	Chr_01	2743578	3118.0	-0.0708526823521
A0547	Chr_01	2755644	50813.0	-0.0892816168858
A0548	Chr_01	2762632	2980.0	-0.0321316496116
A0549	Chr_01	2768613	401.0	-0.118693735568
A0550	Chr_01	2778620	833.0	-0.110477392901
A0551	Chr_01	2782859	2850.0	-0.164442412629
A0552	Chr_01	2787825	4549.0	-0.190865966789
A0553	Chr_01	2789428	19895.0	-0.105601110982
A0554	Chr_01	2795146	4950.0	0.0288723881034
A0555	Chr_01	2802356	25249.0	-0.180243318813
A0556	Chr_01	2808997	276.0	-0.25635125795
A0557	Chr_01	2810861	1430.0	-0.100782260179
A0558	Chr_01	2814140	2291.0	-0.231488855595
A0560	Chr_01	2824488	254.0	-0.155107440495
A0561	Chr_01	2835219	769.0	-0.128513941239
A0562	Chr_01	2845571	13790.0	-0.14371784726
A0563	Chr_01	2848225	1425.0	-0.12274577553
A0564	Chr_01	2849316	4165.0	-0.18174031483
A0565	Chr_01	2851624	19612.0	-0.141537043232
A0566	Chr_01	2854986	946.0	-0.239399554445
A0567	Chr_01	2860416	10433.0	-0.0401990861464
A0568	Chr_01	2866962	11175.0	0.0635171834019
A0569	Chr_01	2872327	55.0	-0.260524531916
A0570	Chr_01	2876526	4753.0	-0.168414754536
A0571	Chr_01	2879759	8.0	-0.150540075789
A0572	Chr_01	2880514	2799.0	-0.189213989824
A0573	Chr_01	2886461	8126.0	-0.0280994125131
A0574	Chr_01	2900007	12626.0	-0.198989961226
A0575	Chr_01	2900622	2078.0	-0.183737124855
A0576	Chr_01	2902696	5050.0	-0.159088608312
A0577	Chr_01	2907921	2345.0	-0.220745038593
A0578	Chr_01	2911538	4250.0	-0.224656369315
A0579	Chr_01	2920729	2014.0	-0.105507054131
A0580	Chr_01	2923390	504.0	-0.160325391204
A0581	Chr_01	2928993	3582.0	-0.169180319929
A0582	Chr_01	2931942	2415.0	-0.210786421664
A0583	Chr_01	2935524	10.0	-0.224440725427
A0584	Chr_01	2938814	17786.0	-0.0589809922569
A0585	Chr_01	2947470	66.0	-0.124216790005
A0596	Chr_01	3017850	45.0	-0.146713707841
A0600	Chr_01	3042391	89.0	-0.143872791996
A0602	Chr_01	3061773	21.0	0.290634690469
A0603	Chr_01	3063910	1.0	-0.186695878484
A0605	Chr_01	3079557	6.0	0.134230535775
A0608	Chr_01	3124773	323.0	-0.268283465346
A0612	Chr_01	3157415	3.0	-0.0408933385471
A0613	Chr_01	3166129	105.0	-0.222339107832
A0614	Chr_01	3169268	25519.0	-0.169440910953
A0615	Chr_01	3177730	16128.0	0.0917050403173
A0616	Chr_01	3186325	5553.0	-0.223895787017
A0617	Chr_01	3189593	1403.0	-0.127741355857
A0618	Chr_01	3193346	24.0	-0.208322043887
A0619	Chr_01	3194667	458.0	-0.155963300816
A0620	Chr_01	3200015	9111.0	-0.25442304029
A0621	Chr_01	3201523	4950.0	-0.169432051201
A0622	Chr_01	3205193	29241.0	0.0115807594757
A0623	Chr_01	3216562	27202.0	-0.172712568556
A0624	Chr_01	3226825	20001.0	-0.154700635604
A0625	Chr_01	3231318	20555.0	-0.139145283518
A0626	Chr_01	3236949	10724.0	-0.0716348271612
A0627	Chr_01	3243485	10943.0	-0.0631248975318
A0628	Chr_01	3252036	1795.0	-0.196264250241
A0629	Chr_01	3255189	10149.0	-0.192488835759
A0636	Chr_01	3303930	10.0	-0.0298882013846
A0641	Chr_01	3312417	21.0	-0.187885842451
A0648	Chr_01	3372486	350.0	-0.24942377185
A0650	Chr_01	3399368	10320.0	-0.221236754521
A0651	Chr_01	3404344	521.0	-0.235338571809
A0652	Chr_01	3417481	2412.0	-0.226760426189
A0653	Chr_01	3421862	136.0	-0.205463949131
A0654	Chr_01	3424399	703.0	0.0198643604916
A0655	Chr_01	3425744	6974.0	-0.204844889362
A0656	Chr_01	3434274	2961.0	-0.216247968829
A0657	Chr_01	3440752	1847.0	-0.216749019935
A0658	Chr_01	3443856	1225.0	-0.1923089858
A0659	Chr_01	3446639	2556.0	-0.165091778243
A0660	Chr_01	3448690	45165.0	-0.147472648748
A0661	Chr_01	3464694	50386.0	-0.193262251863
A0662	Chr_01	3471400	9848.0	-0.133449918373
A0663	Chr_01	3475027	20458.0	-0.148708987108
A0664	Chr_01	3481547	20633.0	-0.138146273258
A0665	Chr_01	3496612	3642.0	-0.162979722445
A0666	Chr_01	3510347	7441.0	-0.208056001952
A0667	Chr_01	3513302	2145.0	-0.237341141396
A0668	Chr_01	3515571	105.0	-0.188227633504
A0669	Chr_01	3527129	357.0	-0.104716648988
A0670	Chr_01	3530611	210.0	-0.209868031561
A0671	Chr_01	3532428	703.0	-0.161101365477
A0672	Chr_01	3534017	1209.0	-0.105760100593
A0673	Chr_01	3540253	210.0	-0.225539359995
A0675	Chr_01	3550984	9241.0	-0.190793544231
A0676	Chr_01	3554974	17144.0	-0.148726374458
A0677	Chr_01	3559041	4306.0	-0.173771319314
A0678	Chr_01	3566214	120.0	0.152619371469
A0680	Chr_01	3577524	3783.0	-0.0891952822231
A0681	Chr_01	3617914	1079.0	-0.0973503364666
A0682	Chr_01	3620416	3375.0	-0.143018446899
A0683	Chr_01	3623195	7140.0	-0.0403048469937
A0685	Chr_01	3633531	496.0	-0.0265116436721
A0686	Chr_01	3643690	137.0	-0.184882244601
A0687	Chr_01	3646743	27893.0	-0.0817477619903
A0688	Chr_01	3653568	9732.0	-0.167101402092
A0689	Chr_01	3656725	18841.0	-0.0699143079201
A0690	Chr_01	3672834	3199.0	-0.20540759588
A0691	Chr_01	3677519	19560.0	-0.179044100596
A0692	Chr_01	3681212	16871.0	-0.170484065087
A0693	Chr_01	3684959	6984.0	-0.12221816834
A0694	Chr_01	3700651	26687.0	-0.000243593629796
A0695	Chr_01	3707473	1125.0	-0.164670026114
A0696	Chr_01	3708990	3684.0	-0.00113189065366
A0697	Chr_01	3714550	1.0	-0.382239448893
A0700	Chr_01	3744448	935.0	-0.180164292113
A0702	Chr_01	3789595	561.0	-0.17300735533
A0703	Chr_01	3797870	3275.0	-0.0777227743635
A0704	Chr_01	3805937	2550.0	0.136062720827
A0707	Chr_01	3841109	42.0	-0.181943941256
A0708	Chr_01	3850913	36.0	-0.27744015857
A0709	Chr_01	3856255	27.0	0.18471043608
A0711	Chr_01	3866123	135.0	-0.162745155133
A0713	Chr_01	3883527	4.0	-0.0145252867631
A0715	Chr_01	3912168	4542.0	-0.116141628569
A0716	Chr_01	3932070	13194.0	-0.188070267869
A0717	Chr_01	3942869	528.0	-0.247186456211
A0718	Chr_01	3946022	6865.0	0.102951466375
A0719	Chr_01	3951274	1146.0	-0.194162294981
A0720	Chr_01	3954877	8501.0	-0.0361361343287
A0721	Chr_01	3958543	351.0	-0.111921058414
A0722	Chr_01	3961724	1079.0	-0.158007436119
A0723	Chr_01	3965788	91.0	-0.233831046945
A0725	Chr_01	3978786	10.0	0.245789398084
A0727	Chr_01	3992285	3735.0	-0.182548771547
A0728	Chr_01	3996526	2204.0	-0.0152433879533
A0729	Chr_01	4001496	3402.0	-0.0637621270443
A0730	Chr_01	4004925	5685.0	-0.0790697000868
A0731	Chr_01	4008239	12370.0	-0.137895418979
A0732	Chr_01	4013105	8341.0	-0.0747956123155
A0733	Chr_01	4017481	2775.0	-0.16685305402
A0734	Chr_01	4027206	210.0	-0.0829023352615
A0735	Chr_01	4029581	990.0	0.0196735959207
A0736	Chr_01	4033356	78.0	0.112559018191
A0737	Chr_01	4037025	45.0	-0.106165699713
A0738	Chr_01	4049603	780.0	-0.209329253615
A0739	Chr_01	4063206	3994.0	-0.0872332986126
A0740	Chr_01	4068968	2080.0	0.11365629503
A0741	Chr_01	4076799	2346.0	-0.12268442286
A0742	Chr_01	4082923	4465.0	0.0987344613118
A0743	Chr_01	4085796	1035.0	-0.0189375469295
A0744	Chr_01	4099430	253.0	-0.188105692447
A0745	Chr_01	4118669	1710.0	-0.10395322135
A0746	Chr_01	4123717	2466.0	-0.185320342784
A0747	Chr_01	4126699	378.0	0.113873414829
A0748	Chr_01	4131389	91.0	-0.220562074542
A0749	Chr_01	4137135	5993.0	0.481761848831
A0750	Chr_01	4142195	2333.0	-0.0820949398257
A0751	Chr_01	4146322	3916.0	-0.145354972606
A0752	Chr_01	4149535	105.0	-0.0992884866277
A0753	Chr_01	4152151	2205.0	-0.129505930749
A0754	Chr_01	4155326	703.0	-0.0542740068818
A0755	Chr_01	4158566	19674.0	0.14609148577
A0756	Chr_01	4164790	2080.0	0.16728989437
A0757	Chr_01	4168525	896.0	-0.133823669332
A0758	Chr_01	4171189	5715.0	-0.143923770702
A0759	Chr_01	4174929	4833.0	-0.173760918608
A0760	Chr_01	4178886	9324.0	-0.184887785967
A0761	Chr_01	4186210	9027.0	-0.18141353554
A0762	Chr_01	4191223	11293.0	-0.108304251585
A0763	Chr_01	4195492	2211.0	-0.212008004962
A0764	Chr_01	4203187	210.0	-0.221980013231
A0765	Chr_01	4207312	9545.0	-0.202977498995
A0766	Chr_01	4225845	860.0	-0.130948414734
A0767	Chr_01	4228594	113695.0	-0.0398891065222
A0768	Chr_01	4237337	2004.0	-0.156744236251
A0769	Chr_01	4240580	2768.0	-0.258831907365
A0770	Chr_01	4245873	1701.0	-0.118518005039
A0771	Chr_01	4253337	703.0	0.1193430162
A0772	Chr_01	4255851	4523.0	0.140496429359
A0773	Chr_01	4259889	9822.0	-0.113289774786
A0774	Chr_01	4266370	1881.0	-0.144878507976
A0775	Chr_01	4272432	104.0	-0.248097619216
A0776	Chr_01	4279000	12005.0	-0.0496820988446
A0777	Chr_01	4284550	2730.0	-0.116003304606
A0778	Chr_01	4289093	2699.0	0.00659740908025
A0779	Chr_01	4291749	807.0	-0.120991693556
A0780	Chr_01	4294666	703.0	-0.0112179009064
A0781	Chr_01	4301106	6.0	-0.0391844587391
A0783	Chr_01	4321325	16.0	-0.234426221193
A0784	Chr_01	4324772	491.0	-0.267246208954
A0785	Chr_01	4332484	1711.0	-0.130464945849
A0786	Chr_01	4334816	5044.0	-0.124609627726
A0787	Chr_01	4342040	231.0	-0.0161142130174
A0788	Chr_01	4354912	488.0	-0.125675908005
A0789	Chr_01	4363741	1034.0	0.0729558180411
A0790	Chr_01	4386699	78.0	-0.172641186559
A0791	Chr_01	4394613	1485.0	0.260509819326
A0792	Chr_01	4400543	231.0	-0.253248402741
A0793	Chr_01	4407780	5453.0	0.0693254324493
A0794	Chr_01	4413802	3483.0	-0.152169454538
A0795	Chr_01	4422874	15.0	-0.159422543109
A0796	Chr_01	4425612	94.0	-0.182535622854
A0797	Chr_01	4428318	1066.0	-0.116339600188
A0798	Chr_01	4432663	2913.0	-0.00496893459233
A0799	Chr_01	4444357	2849.0	0.0457701389694
A0800	Chr_01	4450736	595.0	-0.179937937805
A0801	Chr_01	4456496	14052.0	0.164054797899
A0802	Chr_01	4462103	595.0	-0.145274407939
A0803	Chr_01	4474686	780.0	-0.0506600347803
A0804	Chr_01	4479030	1322.0	0.0587043467583
A0805	Chr_01	4489349	2145.0	0.0344297076963
A0806	Chr_01	4493399	1275.0	-0.00632544264556
A0807	Chr_01	4496261	45.0	-0.029384073465
A0808	Chr_01	4505249	547.0	-0.213735824403
A0809	Chr_01	4516375	206.0	-0.161019891005
A0810	Chr_01	4519550	8123.0	-0.0856312647637
A0811	Chr_01	4522310	2847.0	-0.108799616164
A0812	Chr_01	4525666	300.0	-0.152591450136
A0813	Chr_01	4528649	1079.0	-0.101705965026
A0814	Chr_01	4537126	5050.0	0.130583552457
A0815	Chr_01	4542214	3081.0	0.221261052718
A0816	Chr_01	4547938	5504.0	0.176879501483
A0817	Chr_01	4555653	1275.0	0.108495111098
A0818	Chr_01	4559576	2534.0	-0.0873417467386
A0819	Chr_01	4563532	25043.0	0.155627908011
A0820	Chr_01	4572196	1825.0	-0.220147411191
A0821	Chr_01	4576034	561.0	0.246037497673
A0822	Chr_01	4583680	4736.0	0.124183387735
A0823	Chr_01	4587079	3479.0	-0.0438371115056
A0824	Chr_01	4590344	2771.0	-0.114412257456
A0825	Chr_01	4594035	3913.0	-0.0622735353218
A0826	Chr_01	4611383	903.0	0.136575742512
A0827	Chr_01	4613350	19470.0	-0.023173512568
A0828	Chr_01	4622677	1172.0	0.0581467738001
A0829	Chr_01	4624136	8205.0	-0.135043796365
A0830	Chr_01	4635633	666.0	-0.115528185765
A0831	Chr_01	4666464	78.0	-0.0513215236846
A0832	Chr_01	4680995	672.0	-0.182357641393
A0833	Chr_01	4693306	31.0	0.16719635661
A0835	Chr_01	4699376	5224.0	0.152509642457
A0836	Chr_01	4703111	4751.0	0.032958125809
A0837	Chr_01	4724911	105.0	-0.211073078005
A0838	Chr_01	4730852	11935.0	0.0928772081107
A0839	Chr_01	4749417	55.0	-0.204861274265
A0841	Chr_01	4761043	7018.0	0.131661452816
A0842	Chr_01	4766792	1992.0	-0.173584550148
A0843	Chr_01	4770558	55.0	0.0316731611197
A0844	Chr_01	4776870	3451.0	0.0215040482854
A0845	Chr_01	4781393	136.0	-0.116635782781
A0846	Chr_01	4783522	1038.0	-0.186036935425
A0847	Chr_01	4785921	24914.0	-0.138695230174
A0848	Chr_01	4792937	167.0	-0.16895978374
A0849	Chr_01	4794204	1128.0	0.362926517055
A0850	Chr_01	4797740	11114.0	-0.0452682146274
A0851	Chr_01	4802713	55.0	-0.292128913369
A0852	Chr_01	4810398	11623.0	0.0734825279394
A0853	Chr_01	4815288	465.0	-0.0369204708224
A0854	Chr_01	4816386	1081.0	0.135480677615
A0855	Chr_01	4820264	65.0	-0.202779204604
A0856	Chr_01	4829394	10.0	-0.0180900322571
A0857	Chr_01	4840438	21.0	-0.245302834808
A0858	Chr_01	4850117	60.0	-0.0700919233705
A0861	Chr_01	6594769	21.0	-0.12319000221
A0862	Chr_01	6582894	561.0	-0.147800247707
A0863	Chr_01	6577325	1080.0	-0.217778295614
A0864	Chr_01	6572457	595.0	-0.150221221689
A0865	Chr_01	6569021	1690.0	-0.19748277925
A0866	Chr_01	6564411	170.0	-0.0283652305388
A0867	Chr_01	6553378	1856.0	0.00300769279988
A0868	Chr_01	6547420	190.0	-0.173603781212
A0869	Chr_01	6529125	170.0	-0.176927653823
A0870	Chr_01	6526770	432.0	-0.17364107169
A0871	Chr_01	6492062	527.0	-0.18072619733
A0872	Chr_01	6484057	276.0	-0.221505846298
A0873	Chr_01	6474332	307.0	-0.161242939632
A0874	Chr_01	6468502	16411.0	-0.148370353885
A0875	Chr_01	6459855	251.0	-0.257785767315
A0876	Chr_01	6456087	120.0	-0.25299225186
A0877	Chr_01	6452296	435.0	0.0338058776759
A0878	Chr_01	6448820	190.0	-0.148358155328
A0879	Chr_01	6440643	14.0	-0.305184340558
A0880	Chr_01	6433103	3326.0	-0.218434179475
A0881	Chr_01	6431309	1.0	-0.368683604778
A0883	Chr_01	6419892	27.0	-0.299991192
A0884	Chr_01	6416834	276.0	-0.0446583971392
A0885	Chr_01	6614377	65.0	0.0116398220886
A0886	Chr_01	6622496	105.0	-0.126890004517
A0887	Chr_01	6629907	113.0	-0.240675861999
A0888	Chr_01	6634088	11536.0	-0.106506340401
A0889	Chr_01	6638949	8060.0	-0.102494270776
A0890	Chr_01	6659399	1153.0	-0.0512387616896
A0891	Chr_01	6665672	190.0	-0.23881724659
A0892	Chr_01	6669244	946.0	-0.00519355620033
A0893	Chr_01	6681665	818.0	-0.183403503461
A0894	Chr_01	6695786	8461.0	0.0557712234107
A0895	Chr_01	6702455	89.0	-0.113028267657
A0896	Chr_01	6708740	276.0	0.0362677214746
A0898	Chr_01	5663397	28.0	-0.0265381301517
A0899	Chr_01	5640775	7621.0	-0.145033306562
A0900	Chr_01	5633870	5353.0	-0.213639873897
A0901	Chr_01	5605218	5151.0	-0.0742574923367
A0902	Chr_01	5590327	6750.0	-0.0821739472556
A0903	Chr_01	5587529	5048.0	0.0554032952117
A0904	Chr_01	5577697	120.0	-0.181654573358
A0905	Chr_01	5573875	2266.0	-0.0404693972425
A0906	Chr_01	5568455	5774.0	0.0418171535585
A0907	Chr_01	5553663	861.0	-0.0635804079423
A0908	Chr_01	5548818	5233.0	0.0570285047131
A0909	Chr_01	5531768	3154.0	-0.0700069481353
A0910	Chr_01	5512297	793.0	-0.0262525344505
A0911	Chr_01	5507669	85.0	-0.172816641616
A0912	Chr_01	5501306	2149.0	0.0770695854241
A0913	Chr_01	5496659	231.0	-0.105482456129
A0915	Chr_01	5490606	3384.0	-0.0266674537885
A0916	Chr_01	5487732	340.0	-0.13247692442
A0917	Chr_01	5483129	1220.0	-0.0730238166236
A0918	Chr_01	5457170	784.0	0.0644431345129
A0919	Chr_01	5428859	3.0	-0.087624607483
A0920	Chr_01	5426432	1919.0	-0.0949694271757
A0921	Chr_01	5421515	1225.0	-0.22953930656
A0922	Chr_01	5413352	3738.0	-0.22066657136
A0923	Chr_01	5387849	12254.0	-0.0790446694924
A0924	Chr_01	5382960	3403.0	-0.0938635953149
A0925	Chr_01	5377857	852.0	0.225142963694
A0926	Chr_01	5356345	1736.0	0.117633186591
A0927	Chr_01	5346063	42040.0	-0.0569370667738
A0928	Chr_01	5341699	1891.0	-0.172104416318
A0929	Chr_01	5336495	1901.0	-0.0345288968574
A0930	Chr_01	5332654	3149.0	0.0729001528048
A0931	Chr_01	5329708	6555.0	-0.199625176078
A0932	Chr_01	5319061	2211.0	-0.0466872289842
A0933	Chr_01	5311717	4656.0	0.115689202545
A0934	Chr_01	5307956	2068.0	0.0308300743476
A0935	Chr_01	5293834	6.0	-0.173471391435
A0936	Chr_01	5287642	0.0	NA
A0937	Chr_01	5284436	6.0	-0.144819162696
A0938	Chr_01	5265172	70.0	-0.160187554691
A0940	Chr_01	5239021	1079.0	-0.123379911663
A0941	Chr_01	5230382	58632.0	0.128856255485
A0942	Chr_01	5227781	1431.0	-0.0866355840056
A0943	Chr_01	5222577	6208.0	0.00595023959757
A0944	Chr_01	5220597	1224.0	-0.0993432477246
A0945	Chr_01	5213844	21.0	0.178120378565
A0946	Chr_01	5202205	679.0	-0.1498894754
A0947	Chr_01	5176667	3022.0	-0.245624154746
A0948	Chr_01	5157854	778.0	-0.195567086168
A0950	Chr_01	5140116	4909.0	-0.0401730120381
A0951	Chr_01	5133669	13217.0	-0.128195521234
A0952	Chr_01	5127045	120.0	-0.234748456631
A0953	Chr_01	5118921	14181.0	-0.151940035284
A0954	Chr_01	5114484	15487.0	-0.137813525431
A0955	Chr_01	5110362	595.0	-0.225755668909
A0956	Chr_01	5104781	4184.0	-0.12442324041
A0957	Chr_01	5099766	8980.0	0.0223953798744
A0958	Chr_01	5095758	2555.0	0.284357248407
A0959	Chr_01	5080831	2080.0	-0.105885011827
A0960	Chr_01	5069235	3321.0	-0.170882536656
A0961	Chr_01	5056129	31485.0	0.021714767178
A0962	Chr_01	5040940	6075.0	-0.0465175992534
A0963	Chr_01	5035849	17128.0	0.0299631032981
A0964	Chr_01	5028229	1596.0	-0.173653344608
A0965	Chr_01	5024345	665.0	-0.260188458259
A0966	Chr_01	5007485	153.0	-0.118501539875
A0967	Chr_01	5001426	493.0	-0.122950016612
A0968	Chr_01	4998903	99.0	0.197284484029
A0969	Chr_01	4993707	1539.0	-0.156593697644
A0970	Chr_01	4981752	2764.0	-0.13610075468
A0971	Chr_01	4973304	2677.0	0.245735461794
A0972	Chr_01	4964770	38186.0	-0.0800885802408
A0973	Chr_01	4958218	6942.0	-0.072063047578
A0974	Chr_01	4951452	14853.0	-0.106845812257
A0975	Chr_01	4943291	6477.0	-0.182694443628
A0976	Chr_01	4936135	21.0	0.0728357839813
A0977	Chr_01	4933470	10.0	0.0224311850241
A0978	Chr_01	4927716	4092.0	-0.0274979250676
A0979	Chr_01	4923214	7021.0	0.0505219593218
A0980	Chr_01	4913720	2078.0	-0.00251723011358
A0981	Chr_01	4896227	185171.0	-0.067463564072
A0992	Chr_01	5787793	980.0	-0.167432926927
A0993	Chr_01	5809821	8342.0	-0.105106891593
A0994	Chr_01	5815471	5940.0	-0.224786602413
A0995	Chr_01	5824646	4830.0	-0.190167084986
A0996	Chr_01	5841833	9304.0	-0.134531697179
A0997	Chr_01	5853249	15482.0	-0.0174055887064
A0999	Chr_01	5948441	92.0	-0.199630033767
A1000	Chr_01	5961420	11163.0	-0.116259457442
A1001	Chr_01	5969793	8377.0	-0.0889553393294
A1002	Chr_01	6122554	11955.0	-0.146479378052
A1003	Chr_01	6127370	7614.0	-0.154802314192
A1004	Chr_01	6146430	12380.0	-0.067991992346
A1005	Chr_01	6170673	10385.0	-0.231245823601
A1006	Chr_01	6186886	28.0	-0.171160531556
A1007	Chr_01	6188842	4656.0	-0.00965685843956
A1008	Chr_01	6202163	9356.0	-0.0160823746969
A1009	Chr_01	6213790	171.0	-0.162513249903
A1010	Chr_01	6217965	3.0	-0.210950025124
A1011	Chr_01	6218485	1603.0	-0.210286394324
A1012	Chr_01	6231848	6.0	-0.259908177934
A1014	Chr_01	6280093	190.0	-0.132475738944
A1016	Chr_01	6294627	4563.0	-0.0891633995898
A1017	Chr_01	6311728	436.0	-0.211897268526
A1018	Chr_01	6317389	105.0	-0.158486214661
A1019	Chr_01	6335680	26.0	-0.102716767586
A1020	Chr_01	6337712	1447.0	-0.135133676053
A1021	Chr_01	6344763	78.0	-0.163007764739
A1023	Chr_01	6357603	276.0	-0.182498366194
A1024	Chr_01	6360800	592.0	-0.0837002370814
A1025	Chr_01	6363259	3.0	-0.365092607447
A1026	Chr_01	6375915	77.0	-0.187595012208
A1029	Chr_01	5992539	15.0	-0.273387683816
A1031	Chr_01	6011572	55.0	-0.223471555373
A1032	Chr_01	6017743	406.0	-0.16744999087
A1033	Chr_01	6024888	15031.0	-0.142260005958
A1034	Chr_01	6042564	3223.0	-0.186800331105
A1035	Chr_01	6053568	1950.0	-0.203805358684
A1036	Chr_01	6057824	986.0	-0.103065927186
A1037	Chr_01	6072678	11468.0	-0.104997858635
A1038	Chr_01	6079868	2628.0	-0.237810225609
A1039	Chr_01	6091635	10.0	-0.158338883034
A1040	Chr_01	7639398	3003.0	-0.145228317031
A1042	Chr_01	7722006	3.0	-0.38739941568
A1044	Chr_01	7731931	88.0	0.0131603769276
A1045	Chr_01	7826594	172.0	-0.16572946849
A1046	Chr_01	7829778	5.0	0.522094976906
A1047	Chr_01	7882187	89.0	-0.0630347859906
A1048	Chr_01	7886308	1176.0	-0.00765551544812
A1049	Chr_01	7958114	123.0	-0.172005571379
A1051	Chr_01	8021089	299.0	-0.0842448579533
A1052	Chr_01	8024538	559.0	0.0687052539077
A1053	Chr_01	8027806	10.0	-0.294021533367
A1054	Chr_01	8048165	22997.0	-0.0832174489403
A1055	Chr_01	8062480	18850.0	-0.0812316806182
A1057	Chr_01	10788045	0.0	NA
A1058	Chr_01	10781575	797.0	-0.197986444058
A1059	Chr_01	10738356	351.0	-0.160060534368
A1060	Chr_01	10731357	17612.0	-0.0765257824843
A1061	Chr_01	10672474	11618.0	-0.0379997126236
A1062	Chr_01	10664536	2437.0	-0.14850325069
A1063	Chr_01	10583769	294.0	-0.18845620807
A1064	Chr_01	10580525	351.0	-0.193050148129
A1065	Chr_01	10576479	20341.0	-0.15706148108
A1067	Chr_01	8804498	78.0	0.0503307740427
A1068	Chr_01	8806241	1771.0	0.0994386099881
A1069	Chr_01	8387643	21.0	-0.103497277151
A1079	Chr_01	8252298	433.0	-0.063933726268
A1080	Chr_01	8240467	2556.0	-0.0578938789438
A1081	Chr_01	8229802	5600.0	0.0262505153237
A1083	Chr_01	8189968	6127.0	-0.0980347964648
A1084	Chr_01	8188306	272.0	-0.150918184484
A1086	Chr_01	8179831	55.0	-0.0740866217363
A1087	Chr_01	8155568	1249.0	-0.0420136509068
A1088	Chr_01	8140995	2413.0	0.168896955429
A1089	Chr_01	8138221	734.0	-0.181967704408
A1090	Chr_01	8128938	4311.0	-0.130839475472
A1091	Chr_01	6777871	5370.0	-0.0923203748012
A1092	Chr_01	10428042	335.0	-0.0570619524538
A1093	Chr_01	10402932	53287.0	-0.103391548414
A1094	Chr_01	10340051	22419.0	-0.0961402888453
A1095	Chr_01	10334342	8760.0	-0.133381171523
A1096	Chr_01	10297226	938.0	-0.0564535703515
A1097	Chr_01	10278770	4025.0	0.0640110622464
A1098	Chr_01	10276572	36.0	-0.14035648031
A1099	Chr_01	10260232	1176.0	-0.0270632864625
A1100	Chr_01	10206851	194.0	-0.0580080372347
A1101	Chr_01	10172751	523.0	-0.138293292966
A1102	Chr_01	10156365	5451.0	-0.0469937645801
A1103	Chr_01	10149258	3403.0	-0.171738167338
A1104	Chr_01	10113489	276.0	-0.252260206709
A1105	Chr_01	10109009	13322.0	-0.103801879165
A1106	Chr_01	10100014	9500.0	-0.0328178152124
A1107	Chr_01	10080341	7599.0	-0.125400012964
A1108	Chr_01	10059151	6607.0	-0.213978757699
A1109	Chr_01	10051348	3636.0	-0.120182986489
A1110	Chr_01	9988635	8626.0	-0.160560399038
A1111	Chr_01	9990944	33908.0	-0.139040275896
A1114	Chr_01	8987567	13007.0	-0.0372191732509
A1115	Chr_01	8995810	5140.0	-0.0580085383077
A1116	Chr_01	9064902	2076.0	-0.0737600961707
A1117	Chr_01	9084923	6667.0	0.0282142187191
A1118	Chr_01	9089124	13854.0	0.201324994383
A1119	Chr_01	9097457	3280.0	-0.158463823207
A1121	Chr_01	9131348	6808.0	-0.0653188954282
A1122	Chr_01	9183480	630.0	-0.0783931989196
A1124	Chr_01	9372100	2194.0	-0.0996325928233
A1125	Chr_01	11844456	10204.0	-0.0553557742484
A1126	Chr_01	11839150	190.0	-0.261224494888
A1127	Chr_01	11819158	66.0	-0.195792437297
A1128	Chr_01	11802500	3476.0	-0.127067585171
A1129	Chr_01	11795061	12181.0	-0.164414797988
A1130	Chr_01	11780187	6.0	-0.00308059145581
A1133	Chr_01	11751583	1652.0	-0.271517903109
A1134	Chr_01	11735921	13335.0	-0.219311380249
A1135	Chr_01	11732983	28511.0	-0.189253074912
A1136	Chr_01	11700186	41250.0	0.0606758537745
A1137	Chr_01	11680766	32756.0	-0.0457549065965
A1138	Chr_01	11672750	3741.0	-0.072476607634
A1139	Chr_01	11665759	32829.0	-0.101860858638
A1141	Chr_01	11653469	6315.0	-0.174601884277
A1142	Chr_01	11650531	4360.0	-0.17925776805
A1143	Chr_01	11339294	1456.0	0.297007542273
A1144	Chr_01	11361597	2470.0	-0.14249510391
A1145	Chr_01	11364393	20479.0	-0.122286349815
A1146	Chr_01	11380271	1561.0	0.0384492548782
A1147	Chr_01	11402882	779.0	0.0563409551334
A1148	Chr_01	11429571	4949.0	0.0181362222963
A1149	Chr_01	11450111	30806.0	0.108928259482
A1150	Chr_01	11459260	9870.0	-0.0507520076178
A1151	Chr_01	11462325	4944.0	-0.0436139748506
A1152	Chr_01	11474885	276.0	-0.0917336741747
A1153	Chr_01	11486598	9419.0	-0.0189728240672
A1154	Chr_01	11529204	49342.0	-0.0618666565729
A1155	Chr_01	11574685	11743.0	-0.111247799279
A1156	Chr_01	11584886	612.0	-0.16216018378
A1157	Chr_01	11607785	5075.0	-0.179693683575
A1158	Chr_01	11609587	337.0	0.00763792713681
A1159	Chr_01	11613304	45.0	-0.120315007513
A1160	Chr_01	11614795	34.0	-0.202000698034
A1161	Chr_01	11300164	35444.0	-0.0417518755312
A1162	Chr_01	11277503	2993.0	0.0517047742042
A1163	Chr_01	11228813	2844.0	-0.0273183253844
A1164	Chr_01	11209126	28.0	-0.0594636052395
A1165	Chr_01	11201246	5505.0	-0.19030806545
A1166	Chr_01	11190948	1.0	-0.382161291895
A1167	Chr_01	11155099	298.0	-0.16001538833
A1168	Chr_01	11146352	940.0	-0.201812021144
A1169	Chr_01	11140130	33833.0	-0.0996269453855
A1170	Chr_01	11096027	859.0	-0.195933176292
A1171	Chr_01	11082967	1431.0	-0.235612823525
A1172	Chr_01	11055773	0.0	NA
A1176	Chr_01	11026139	3033.0	-0.185384416017
A1177	Chr_01	11019788	702.0	-0.0959495919141
A1178	Chr_01	11002776	3208.0	-0.0306979013792
A1179	Chr_01	10989958	2016.0	0.00232725637856
A1180	Chr_01	10983871	4483.0	-0.061362227379
A1181	Chr_01	10962774	3913.0	-0.039081992322
A1182	Chr_01	10949733	14234.0	-0.117506265489
A1183	Chr_01	10929985	95565.0	-0.0151351239483
A1184	Chr_01	10925439	231.0	-0.24140353219
A1185	Chr_01	10911835	209.0	-0.270919630714
A1186	Chr_01	10894577	105.0	-0.263823209558
A1187	Chr_01	10882590	611.0	-0.191935336794
A1189	Chr_01	8899259	114.0	-0.225382983328
A1190	Chr_01	8915477	10.0	-0.0749416642663
A1192	Chr_01	8956329	1.0	0.61175968075
A1194	Chr_01	9620232	1211.0	-0.0902295355175
A1195	Chr_01	9609700	1591.0	-0.175422525839
A1196	Chr_01	9600048	2272.0	-0.105409944039
A1197	Chr_01	9600048	5011.0	-0.121054232631
A1198	Chr_01	9587751	16116.0	0.0286870904436
A1199	Chr_01	9546246	2076.0	0.0336419160795
A1200	Chr_01	9535605	3321.0	0.124147128645
A1201	Chr_01	9511924	36.0	-0.0123889219323
A1202	Chr_01	9493030	19122.0	-0.0568203711144
A1203	Chr_01	9485339	1800.0	-0.0592823914969
A1204	Chr_01	9477285	376.0	-0.0653401256327
A1205	Chr_01	9449023	21322.0	-0.124772863366
A1206	Chr_01	9446423	210.0	-0.214163838903
A1207	Chr_01	7588353	39188.0	-0.0977670028147
A1208	Chr_01	7564842	9281.0	-0.18062136588
A1209	Chr_01	7544279	1035.0	-0.188160561747
A1210	Chr_01	7438797	809.0	-0.0474182604124
A1212	Chr_01	7339503	1.0	-0.310894810111
A1213	Chr_01	7318057	3.0	-0.205620312732
A1215	Chr_01	7265586	36.0	-0.138099525724
A1216	Chr_01	7261707	105.0	0.0722495750579
A1217	Chr_01	7259859	45.0	0.163000761898
A1219	Chr_01	7191919	15.0	-0.0234756012123
A1220	Chr_01	7173407	34.0	-0.102638208919
A1221	Chr_01	7163272	3.0	0.0890988620369
A1223	Chr_01	7149805	80.0	-0.219834185323
A1224	Chr_01	7138754	3.0	-0.0359197493948
A1225	Chr_01	7048995	1.0	0.110989264725
A1227	Chr_01	6842578	65.0	0.0341336431604
A1230	Chr_01	8454962	1.0	-0.305748736759
A1231	Chr_01	8467491	9.0	0.102043202089
A1233	Chr_01	8538216	37.0	-0.189505446716
A1234	Chr_01	8572870	6.0	0.594812110376
A1236	Chr_01	8594351	3.0	0.113918626109
A1237	Chr_01	8615089	3.0	-0.350492502751
B0001	Chr_02	152276	1312.0	-0.00987172167895
B0002	Chr_02	164089	45.0	-0.00735156734157
B0004	Chr_02	169649	66.0	-0.133777180335
B0005	Chr_02	174122	984.0	-0.021785491576
B0007	Chr_02	6589	2433.0	-0.219963555761
B0008	Chr_02	21596	1290.0	-0.0522734033708
B0009	Chr_02	37822	1.0	-0.348014162864
B0010	Chr_02	40243	210.0	-0.0245488808425
B0011	Chr_02	42735	820.0	-0.0168397130803
B0012	Chr_02	48323	1891.0	-0.0367473020106
B0013	Chr_02	52283	171.0	-0.0469313557379
B0014	Chr_02	56342	105.0	-0.0835256917979
B0015	Chr_02	72534	171.0	0.0359070188442
B0016	Chr_02	76650	3907.0	-0.0992548557657
B0017	Chr_02	81598	4367.0	-0.05374625294
B0018	Chr_02	85097	1275.0	-0.104382534373
B0019	Chr_02	87299	2059.0	-0.0436441911924
B0020	Chr_02	91283	1043.0	-0.0913609878198
B0021	Chr_02	93400	5045.0	0.125443883582
B0022	Chr_02	97870	594.0	-0.00959373863047
B0023	Chr_02	104032	2693.0	-0.0297015993455
B0024	Chr_02	107767	739.0	0.14926457046
B0025	Chr_02	125960	4005.0	0.334226560205
B0026	Chr_02	131002	4181.0	0.508596579445
B0027	Chr_02	135278	59.0	0.170115910603
B0028	Chr_02	140168	45.0	-0.0136291854085
B0029	Chr_02	218844	88.0	0.139305869423
B0030	Chr_02	222165	528.0	0.0278709210295
B0031	Chr_02	226298	899.0	-0.0613919259095
B0032	Chr_02	228624	2926.0	0.0168538282125
B0033	Chr_02	235754	2346.0	-0.0755293569035
B0034	Chr_02	239797	1221.0	-0.163481271845
B0035	Chr_02	241902	1101.0	-0.204435976896
B0036	Chr_02	248488	1938.0	-0.0380117987806
B0037	Chr_02	251411	1431.0	0.233378500833
B0038	Chr_02	253176	2278.0	0.218365576671
B0039	Chr_02	255912	1710.0	0.304426203674
B0040	Chr_02	260910	1596.0	0.177496678214
B0041	Chr_02	265155	66.0	0.13721540699
B0042	Chr_02	266962	663.0	0.0501133628108
B0043	Chr_02	269353	7366.0	0.0699179317018
B0044	Chr_02	275480	3399.0	0.0253554262432
B0045	Chr_02	287281	6098.0	0.41237335154
B0046	Chr_02	298644	1647.0	0.0877070732537
B0048	Chr_02	314684	1.0	-0.311856438782
B0049	Chr_02	316235	6655.0	0.545015715335
B0050	Chr_02	323971	253.0	0.399949424814
B0051	Chr_02	325326	9045.0	0.160739988783
B0052	Chr_02	328762	1891.0	-0.0519033772821
B0053	Chr_02	333988	1429.0	-0.13598379123
B0054	Chr_02	343474	5151.0	-0.050768601832
B0055	Chr_02	350768	276.0	-0.217284554967
B0056	Chr_02	354160	2278.0	-0.0629817899105
B0057	Chr_02	356751	36.0	-0.194827581911
B0058	Chr_02	358623	2926.0	0.293667933428
B0059	Chr_02	361694	405.0	-0.204833032086
B0060	Chr_02	363861	780.0	0.204348768158
B0061	Chr_02	365681	901.0	0.09827979232
B0062	Chr_02	367943	1128.0	0.182129760578
B0063	Chr_02	374680	3916.0	0.112477317123
B0064	Chr_02	378461	903.0	-0.00369628313144
B0065	Chr_02	380016	2181.0	0.00671443604771
B0066	Chr_02	385546	6.0	-0.229128384612
B0067	Chr_02	392551	3.0	0.321358620274
B0068	Chr_02	394559	15.0	-0.162047789011
B0069	Chr_02	400162	210.0	-0.0737558599015
B0070	Chr_02	404592	10.0	-0.275714059751
B0071	Chr_02	408410	105.0	-0.0979425429006
B0072	Chr_02	411533	89.0	-0.23771247934
B0073	Chr_02	416353	294.0	-0.240705970155
B0074	Chr_02	422633	591.0	-0.0109564541627
B0079	Chr_02	435014	28.0	-0.204743404772
B0080	Chr_02	436482	10.0	-0.228181957396
B0081	Chr_02	438119	36.0	-0.278096043473
B0082	Chr_02	439525	2346.0	0.0366037092536
B0083	Chr_02	443887	153.0	-0.109288049382
B0084	Chr_02	448880	820.0	0.282442009644
B0085	Chr_02	450721	3906.0	0.0127721323269
B0086	Chr_02	454802	1761.0	-0.00582273625622
B0087	Chr_02	458698	1128.0	0.193230155483
B0088	Chr_02	461963	5151.0	0.239994787403
B0089	Chr_02	467282	7381.0	-0.0657383532798
B0090	Chr_02	470335	12089.0	-0.0916338000744
B0091	Chr_02	478959	3740.0	-0.132487957626
B0093	Chr_02	491502	23097.0	-0.0246060870108
B0094	Chr_02	503518	78.0	-0.202120983671
B0095	Chr_02	511066	6105.0	0.208071089168
B0096	Chr_02	514072	196.0	0.405109011831
B0097	Chr_02	515040	45.0	-0.230221720377
B0098	Chr_02	517184	406.0	-0.193856100675
B0099	Chr_02	520940	1596.0	0.00256776957501
B0100	Chr_02	524884	465.0	0.109319138471
B0101	Chr_02	528501	465.0	0.273851754673
B0102	Chr_02	531428	3429.0	-0.0872791869421
B0103	Chr_02	535925	2850.0	-0.00120803749605
B0104	Chr_02	539268	1891.0	-0.205541669663
B0105	Chr_02	544792	9662.0	-0.157930719637
B0106	Chr_02	550572	3736.0	-0.19682804905
B0107	Chr_02	554586	406.0	-0.252376720253
B0108	Chr_02	555985	7710.0	-0.0962377435366
B0109	Chr_02	558979	378.0	-0.220387418396
B0110	Chr_02	560562	5403.0	-0.0281972076219
B0111	Chr_02	564745	351.0	-0.133996997791
B0112	Chr_02	567704	495.0	-0.215041916129
B0113	Chr_02	569622	595.0	-0.058245566882
B0114	Chr_02	573041	210.0	0.225520666303
B0115	Chr_02	579625	376.0	-0.255466735411
B0116	Chr_02	582792	190.0	-0.222008882048
B0117	Chr_02	584467	231.0	-0.17903695546
B0118	Chr_02	589832	62.0	-0.069211336865
B0119	Chr_02	591609	1345.0	0.256396558775
B0120	Chr_02	593294	1953.0	-0.163529157191
B0121	Chr_02	595144	11933.0	-0.153064205432
B0122	Chr_02	597505	820.0	0.048287971327
B0123	Chr_02	599449	2475.0	0.0189894754363
B0124	Chr_02	602281	6324.0	-0.0958020075313
B0125	Chr_02	606166	8807.0	-0.104018840906
B0126	Chr_02	611698	300.0	-0.260413390194
B0127	Chr_02	613661	17303.0	0.299132280104
B0128	Chr_02	635828	8493.0	-0.175084152573
B0129	Chr_02	640292	28.0	0.168268749698
B0130	Chr_02	640872	19974.0	0.0207022157109
B0131	Chr_02	645088	1125.0	0.0930858467379
B0132	Chr_02	652992	2556.0	0.0270208286356
B0133	Chr_02	656048	4502.0	-0.0279981218809
B0134	Chr_02	657422	7393.0	0.0373713636367
B0135	Chr_02	662163	55.0	-0.144270411329
B0136	Chr_02	667013	10.0	-0.196144016386
B0137	Chr_02	670828	8578.0	0.0389076578916
B0138	Chr_02	675437	10.0	0.206502965313
B0139	Chr_02	676867	91.0	0.499661796594
B0140	Chr_02	677930	36.0	-0.217153363645
B0141	Chr_02	679164	0.0	NA
B0142	Chr_02	680143	1.0	-0.386103871451
B0143	Chr_02	681167	330.0	-0.235624738151
B0148	Chr_02	703947	6.0	-0.0309802668221
B0149	Chr_02	705204	75.0	0.0931627629733
B0150	Chr_02	706458	47.0	-0.126345308624
B0151	Chr_02	707699	91.0	-0.216300921576
B0152	Chr_02	709938	55.0	-0.0137134523787
B0153	Chr_02	711777	8.0	0.0918607649759
B0154	Chr_02	712939	78.0	-0.0566923081083
B0155	Chr_02	715089	718.0	-0.0596741569088
B0156	Chr_02	717408	55.0	-0.106581583306
B0157	Chr_02	718628	78.0	-0.240723161228
B0158	Chr_02	720010	28.0	-0.0360850311738
B0159	Chr_02	721054	15.0	-0.199242722375
B0161	Chr_02	725292	116.0	0.0671709022391
B0162	Chr_02	726705	28.0	-0.19964949105
B0163	Chr_02	728648	55.0	0.0999729285859
B0164	Chr_02	729912	28.0	-0.0907696408502
B0165	Chr_02	730481	8172.0	0.0933082916999
B0166	Chr_02	740762	66.0	-0.19926335562
B0167	Chr_02	743878	300.0	-0.222173666096
B0168	Chr_02	747687	6.0	0.242843965443
B0169	Chr_02	748684	5154.0	0.183021181609
B0170	Chr_02	759086	3081.0	-0.17249535907
B0171	Chr_02	761913	561.0	-0.131247824828
B0172	Chr_02	763770	4560.0	-0.0544948717069
B0173	Chr_02	772258	14196.0	-0.101953198752
B0174	Chr_02	777566	133.0	-0.110848523192
B0175	Chr_02	779228	12491.0	-0.108043500365
B0176	Chr_02	784713	3486.0	0.2550194387
B0177	Chr_02	789190	9730.0	0.0913535656968
B0178	Chr_02	800080	7813.0	-0.128359915963
B0179	Chr_02	802501	1904.0	0.0269777152017
B0180	Chr_02	823829	153.0	-0.108390084999
B0181	Chr_02	828606	1212.0	-0.172500977706
B0182	Chr_02	838762	630.0	-0.183583872017
B0183	Chr_02	845352	8348.0	-0.0309158452107
B0184	Chr_02	850758	29672.0	-0.0481487000554
B0185	Chr_02	859834	10293.0	0.00173642384334
B0186	Chr_02	865446	8643.0	0.0467365247867
B0187	Chr_02	870551	1275.0	-0.109504493811
B0188	Chr_02	872399	6278.0	0.0492677636104
B0189	Chr_02	880922	17542.0	0.202257265978
B0190	Chr_02	893270	820.0	0.30909663486
B0191	Chr_02	897571	276.0	0.525331403741
B0192	Chr_02	900653	5628.0	0.459636351255
B0193	Chr_02	906676	120.0	-0.153128694608
B0194	Chr_02	912796	290.0	0.00490343130569
B0195	Chr_02	920170	27286.0	0.112753209664
B0196	Chr_02	930372	3655.0	0.359920947168
B0197	Chr_02	935214	3321.0	0.200937590954
B0199	Chr_02	947138	853.0	0.0886552774669
B0200	Chr_02	950185	7384.0	0.207927184657
B0201	Chr_02	954793	1539.0	0.16757531325
B0202	Chr_02	961163	2145.0	0.427747777852
B0203	Chr_02	963256	24452.0	0.518132262527
B0204	Chr_02	972313	8256.0	0.0976092053996
B0205	Chr_02	977690	19069.0	0.124334657487
B0206	Chr_02	981383	4850.0	0.356426623149
B0207	Chr_02	997666	6728.0	0.302429542283
B0208	Chr_02	1003040	4947.0	0.20533295499
B0209	Chr_02	1008563	21.0	-0.199916698179
B0210	Chr_02	1011484	276.0	-0.196053646269
B0211	Chr_02	1017427	496.0	-0.193966346642
B0212	Chr_02	1020181	819.0	-0.178726913522
B0213	Chr_02	1026045	435.0	-0.0960391619537
B0214	Chr_02	1030290	2628.0	0.207420707477
B0216	Chr_02	1039335	1668.0	-0.0405951161956
B0217	Chr_02	1042122	2823.0	-0.0690119626418
B0218	Chr_02	1044358	2625.0	-0.18024669889
B0219	Chr_02	1047428	1271.0	-0.0434764644315
B0220	Chr_02	1050274	2890.0	-0.208732246648
B0221	Chr_02	1059616	3.0	-0.114700357419
B0222	Chr_02	1066188	3.0	-0.324415619308
B0223	Chr_02	1072706	495.0	-0.197608487209
B0224	Chr_02	1079960	3827.0	-0.126016934975
B0225	Chr_02	1084745	3157.0	-0.071981873249
B0226	Chr_02	1087712	779.0	-0.128409596413
B0227	Chr_02	1090561	1619.0	-0.131436994627
B0228	Chr_02	1097162	2535.0	0.0882036749206
B0229	Chr_02	1100488	351.0	-0.042777698319
B0230	Chr_02	1102622	21.0	-0.214869760852
B0231	Chr_02	1106400	3298.0	-0.107779528713
B0232	Chr_02	1111136	4367.0	-0.174755535337
B0233	Chr_02	1116011	1572.0	-0.0770992410209
B0234	Chr_02	1120240	8220.0	-0.0393248982965
B0235	Chr_02	1124420	11173.0	-0.00902693369686
B0236	Chr_02	1130717	2765.0	-0.136026495724
B0237	Chr_02	1148570	2541.0	-0.148573375247
B0238	Chr_02	1152718	1770.0	0.0613469496003
B0239	Chr_02	1155523	20386.0	-0.0683137289258
B0240	Chr_02	1163231	1378.0	-0.0679498318364
B0241	Chr_02	1164219	8258.0	-0.0608993011633
B0242	Chr_02	1167486	17213.0	-0.0883072278711
B0243	Chr_02	1171183	12481.0	-0.0049892291701
B0244	Chr_02	1176799	78.0	0.230002259708
B0245	Chr_02	1182354	1934.0	0.162453642234
B0246	Chr_02	1197556	65.0	0.269754226576
B0247	Chr_02	1200351	231.0	-0.232801167604
B0248	Chr_02	1202977	703.0	-0.153022945787
B0249	Chr_02	1207385	45.0	-0.151062795093
B0251	Chr_02	1237741	5356.0	0.307939733297
B0252	Chr_02	1240946	1653.0	0.0352794810203
B0253	Chr_02	1243243	5886.0	-0.09351759268
B0254	Chr_02	1247782	741.0	-0.116705720875
B0255	Chr_02	1252162	153.0	-0.19619883555
B0256	Chr_02	1255012	10719.0	0.0620122085027
B0257	Chr_02	1259451	1632.0	-0.039868811813
B0258	Chr_02	1268573	561.0	-0.157874276151
B0259	Chr_02	1270017	4644.0	-0.102874124748
B0260	Chr_02	1277262	27742.0	0.214381542758
B0261	Chr_02	1285798	1026.0	0.0403234406981
B0262	Chr_02	1289538	3.0	-0.14896817625
B0263	Chr_02	1305160	55.0	0.0892235318116
B0264	Chr_02	1309460	3287.0	-0.147259431268
B0265	Chr_02	1312773	3873.0	-0.101283198089
B0266	Chr_02	1316157	5193.0	-0.121480071657
B0267	Chr_02	1318338	2080.0	-0.0358465550895
B0268	Chr_02	1321704	678.0	0.015925302594
B0269	Chr_02	1325327	1737.0	0.17606230157
B0270	Chr_02	1330792	1431.0	0.273165537416
B0271	Chr_02	1335838	588.0	-0.00106913063946
B0273	Chr_02	1344868	190.0	-0.16929184889
B0274	Chr_02	1346216	2106.0	-0.184286548241
B0275	Chr_02	1348702	3397.0	-0.0148600827578
B0276	Chr_02	1351367	527.0	-0.229035307589
B0277	Chr_02	1355185	20808.0	-0.044287702601
B0278	Chr_02	1359627	4263.0	0.0113635067323
B0279	Chr_02	1364311	1.0	-0.386399480961
B0280	Chr_02	1366551	11922.0	0.201164514702
B0281	Chr_02	1375188	1326.0	-0.206000351479
B0282	Chr_02	1382720	2926.0	-0.194309028667
B0283	Chr_02	1387461	65.0	-0.220812781872
B0284	Chr_02	1390281	4095.0	0.0497119315808
B0285	Chr_02	1394631	253.0	-0.0852268640215
B0286	Chr_02	1400032	14561.0	0.0326658170389
B0287	Chr_02	1403176	24888.0	0.215267783403
B0288	Chr_02	1415223	1128.0	-0.130288360047
B0289	Chr_02	1416810	153.0	-0.234477104654
B0290	Chr_02	1418554	4182.0	-0.0348864555977
B0291	Chr_02	1420867	496.0	0.0316130502661
B0292	Chr_02	1424010	790.0	0.121371424125
B0293	Chr_02	1425992	22116.0	0.381196674477
B0294	Chr_02	1435580	1128.0	-0.0362639695175
B0295	Chr_02	1437722	2413.0	-0.0942125254206
B0296	Chr_02	1440624	42774.0	-0.0352871529701
B0297	Chr_02	1445481	18821.0	-0.0272273986524
B0298	Chr_02	1451591	1484.0	-0.132313232616
B0299	Chr_02	1453638	120.0	-0.106653230593
B0300	Chr_02	1455845	23336.0	0.193645389697
B0301	Chr_02	1471709	5671.0	0.215674256653
B0302	Chr_02	1474908	2943.0	0.256593896036
B0303	Chr_02	1478741	5671.0	-0.0403934553724
B0304	Chr_02	1481769	820.0	0.240659062874
B0305	Chr_02	1486230	903.0	0.119479108698
B0306	Chr_02	1494723	1369.0	-0.051656554602
B0307	Chr_02	1499049	28.0	-0.197365840772
B0308	Chr_02	1500926	11615.0	0.0168059774945
B0309	Chr_02	1504685	4005.0	-0.153476617029
B0310	Chr_02	1510522	7020.0	0.0592923300938
B0311	Chr_02	1521213	4841.0	-0.129602393456
B0312	Chr_02	1525697	276.0	-0.219323337023
B0313	Chr_02	1530951	55.0	0.199425244489
B0314	Chr_02	1550643	210.0	-0.104031904921
B0315	Chr_02	1555046	2067.0	-0.160152006281
B0316	Chr_02	1560182	435.0	-0.127397953543
B0317	Chr_02	1569393	4753.0	-0.152173131898
B0318	Chr_02	1573507	945.0	-0.188506744147
B0319	Chr_02	1575794	528.0	0.119526884038
B0320	Chr_02	1577622	55.0	0.36016045748
B0321	Chr_02	1581068	5151.0	-0.0231918378361
B0322	Chr_02	1584465	3642.0	0.289536473695
B0323	Chr_02	1590778	136.0	-0.0927114085422
B0324	Chr_02	1600005	59030.0	-0.0768692371673
B0325	Chr_02	1611108	102.0	-0.21398387907
B0326	Chr_02	1616939	91.0	-0.149670023303
B0327	Chr_02	1627344	5.0	-0.15213338255
B0328	Chr_02	1628449	16.0	-0.21579021931
B0330	Chr_02	1637403	307.0	-0.224497947758
B0331	Chr_02	1674793	1089.0	0.068442348292
B0332	Chr_02	1695842	21.0	-0.230790129677
B0333	Chr_02	1697192	4419.0	0.119269128801
B0334	Chr_02	1715620	10358.0	-0.115617376695
B0335	Chr_02	1728915	33100.0	0.146836503234
B0336	Chr_02	1738681	152.0	0.0885768930557
B0337	Chr_02	1742094	7006.0	-0.00992452783408
B0338	Chr_02	1748855	1326.0	-0.155529213452
B0339	Chr_02	1751033	495.0	-0.054322271675
B0340	Chr_02	1751863	595.0	-0.0280836413815
B0341	Chr_02	1754740	2016.0	0.0882240602251
B0342	Chr_02	1758089	4353.0	-0.152490842644
B0343	Chr_02	1764918	21.0	-0.137590279794
B0344	Chr_02	1766613	1.0	-0.374379432153
B0345	Chr_02	1768636	495.0	-0.11929283385
B0346	Chr_02	1773760	1641.0	-0.142791666778
B0347	Chr_02	1782110	5638.0	-0.162001287818
B0348	Chr_02	1786932	10284.0	-0.026884046225
B0349	Chr_02	1791008	8505.0	0.0136715917797
B0350	Chr_02	1796094	376.0	0.373678942083
B0351	Chr_02	1801660	3075.0	0.0434489457817
B0352	Chr_02	1805370	5359.0	-0.055141215312
B0353	Chr_02	1810223	77.0	-0.212611402955
B0354	Chr_02	1813196	55.0	-0.259763084144
B0355	Chr_02	1816189	105.0	-0.150121374561
B0356	Chr_02	1823536	8515.0	0.139096695949
B0357	Chr_02	1835202	435.0	-0.230671829544
B0358	Chr_02	1839418	741.0	-0.083349456749
B0359	Chr_02	1845334	91.0	-0.23321973848
B0360	Chr_02	1853444	500.0	-0.157826231868
B0361	Chr_02	1857324	117.0	-0.215288429388
B0362	Chr_02	1858874	1653.0	0.149417917595
B0363	Chr_02	1865649	9070.0	0.185298379053
B0364	Chr_02	1871608	8356.0	0.0603058512683
B0365	Chr_02	1883469	939.0	-0.162936687364
B0366	Chr_02	1887526	496.0	-0.229846846276
B0367	Chr_02	1891671	1326.0	-0.095657045618
B0368	Chr_02	1894152	1711.0	-0.0562711194685
B0369	Chr_02	1896603	820.0	0.152913583269
B0370	Chr_02	1902455	6215.0	-0.114407172542
B0371	Chr_02	1906033	28433.0	0.0121149612215
B0372	Chr_02	1911938	2415.0	-0.0660262014046
B0373	Chr_02	1916510	465.0	-0.0163464004699
B0374	Chr_02	1928599	1720.0	-0.145595476887
B0375	Chr_02	1931205	15602.0	-0.101040103169
B0376	Chr_02	1937206	276.0	-0.187987163232
B0377	Chr_02	1939614	190.0	-0.0765827403649
B0378	Chr_02	1940820	3399.0	0.000432215822288
B0379	Chr_02	1942842	12311.0	-0.128669744084
B0380	Chr_02	1946534	14059.0	-0.155253100421
B0381	Chr_02	1951842	6647.0	-0.164356539487
B0382	Chr_02	1959678	3735.0	0.0365250357232
B0383	Chr_02	1962470	38.0	-0.247218144529
B0384	Chr_02	1965127	45.0	-0.0400653324737
B0385	Chr_02	1967320	2542.0	0.145661214647
B0386	Chr_02	1970022	78.0	-0.15977965366
B0387	Chr_02	1973114	190.0	-0.194800098656
B0388	Chr_02	1975922	1769.0	-0.137255003133
B0389	Chr_02	1997458	946.0	0.0851103349207
B0390	Chr_02	1999600	819.0	0.195041569787
B0391	Chr_02	2003101	775.0	0.0263766622098
B0392	Chr_02	2007543	253.0	0.281427109032
B0393	Chr_02	2008500	91.0	0.397492958268
B0394	Chr_02	2010399	1173.0	-0.189088721191
B0395	Chr_02	2016615	18306.0	-0.0932336105327
B0396	Chr_02	2020935	7366.0	0.0163293827592
B0397	Chr_02	2026221	1.0	-0.304048986146
B0398	Chr_02	2028435	4278.0	0.345150151963
B0399	Chr_02	2032777	1829.0	0.170243368651
B0400	Chr_02	2036250	547.0	-0.121902598711
B0401	Chr_02	2063720	1596.0	-0.203058395153
B0402	Chr_02	2070130	4186.0	0.351150680649
B0403	Chr_02	2079462	363.0	-0.154541516855
B0404	Chr_02	2082264	659.0	-0.18075818092
B0405	Chr_02	2085869	3444.0	0.0234652801399
B0406	Chr_02	2102400	6205.0	-0.0898554437721
B0407	Chr_02	2106263	12246.0	0.119525783835
B0408	Chr_02	2123016	406.0	0.0728621034483
B0409	Chr_02	2129626	901.0	0.0382691225854
B0410	Chr_02	2132773	2211.0	-0.0307323062133
B0411	Chr_02	2135138	3478.0	-0.0942703436602
B0412	Chr_02	2138341	1081.0	-0.0175707098604
B0413	Chr_02	2141339	561.0	-0.166040300088
B0414	Chr_02	2143170	1485.0	0.182710584914
B0415	Chr_02	2148556	4005.0	0.409901594457
B0416	Chr_02	2152919	6132.0	-0.0868416672182
B0417	Chr_02	2156238	7353.0	-0.0138206330091
B0418	Chr_02	2161877	2080.0	-0.0563868744206
B0419	Chr_02	2164505	1081.0	-0.129457704273
B0420	Chr_02	2167159	6.0	-0.325512417389
B0421	Chr_02	2169964	1681.0	0.189145212809
B0423	Chr_02	2177086	3.0	-0.278957678926
B0424	Chr_02	2191188	1.0	-0.315360988306
B0427	Chr_02	2205349	2346.0	0.364115689955
B0428	Chr_02	2209575	1335.0	0.011870893755
B0429	Chr_02	2219326	458.0	-0.155478045072
B0430	Chr_02	2225106	26324.0	-0.155948646203
B0431	Chr_02	2244134	118.0	-0.163283033058
B0433	Chr_02	2263582	2346.0	0.12463859583
B0434	Chr_02	2267639	5890.0	-0.0889653846184
B0435	Chr_02	2272009	6894.0	-0.0052428223907
B0436	Chr_02	2287930	406.0	-0.196109456123
B0437	Chr_02	2292630	8138.0	0.0134635991551
B0438	Chr_02	2300538	1534.0	-0.031861650655
B0439	Chr_02	2305555	120.0	-0.210393292547
B0440	Chr_02	2306617	1225.0	0.277625792754
B0441	Chr_02	2313259	1.0	-0.37249031925
B0442	Chr_02	2324960	10583.0	0.0823054738655
B0443	Chr_02	2330618	1829.0	0.0313807241064
B0444	Chr_02	2335750	2847.0	-0.0233454777963
B0445	Chr_02	2341880	27.0	-0.281107270908
B0446	Chr_02	2344823	11628.0	0.0644343765392
B0447	Chr_02	2348935	1596.0	-0.0606563714116
B0448	Chr_02	2364232	91.0	-0.0801909116149
B0449	Chr_02	2369214	429.0	-0.0614070759779
B0450	Chr_02	2370087	1554.0	-0.149448492708
B0451	Chr_02	2375718	151.0	-0.233626416383
B0452	Chr_02	2380315	12204.0	-0.0493241495555
B0453	Chr_02	2384747	105.0	0.0780226885537
B0454	Chr_02	2385451	5872.0	0.0307780453605
B0455	Chr_02	2391742	595.0	0.0797357803761
B0457	Chr_02	2402805	253.0	-0.0904211843
B0458	Chr_02	2404454	666.0	-0.257705053925
B0459	Chr_02	2407288	462.0	-0.13889008027
B0460	Chr_02	2409777	2659.0	0.0614933137898
B0461	Chr_02	2412175	6169.0	-0.0710380458065
B0462	Chr_02	2415684	9533.0	-0.122097905359
B0463	Chr_02	2418823	5532.0	-0.1047509601
B0464	Chr_02	2422190	6216.0	-0.129357829092
B0465	Chr_02	2429112	2346.0	0.362899450323
B0466	Chr_02	2434098	83633.0	0.106392204552
B0467	Chr_02	2459422	2921.0	0.195540976876
B0468	Chr_02	2466630	21.0	0.0396525406841
B0469	Chr_02	2469057	1.0	-0.311658975427
B0471	Chr_02	2475103	15.0	-0.333921348572
B0472	Chr_02	2479278	595.0	-0.100133935067
B0473	Chr_02	2481695	4004.0	0.418996240701
B0474	Chr_02	2488095	27.0	-0.170059865956
B0475	Chr_02	2490130	435.0	-0.189285729861
B0476	Chr_02	2491543	274.0	-0.0967630870648
B0477	Chr_02	2493067	5226.0	0.01503281736
B0478	Chr_02	2496972	1310.0	0.0107860111192
B0479	Chr_02	2503721	7474.0	-0.100740668736
B0480	Chr_02	2507596	76.0	-0.107633382028
B0481	Chr_02	2508381	2556.0	-0.10278241629
B0482	Chr_02	2512157	9977.0	-0.000520614596607
B0483	Chr_02	2521939	9563.0	0.0668607969227
B0484	Chr_02	2524980	5445.0	0.318361515479
B0485	Chr_02	2529195	5151.0	-0.0838151353088
B0486	Chr_02	2547269	1828.0	-0.0941584382144
B0488	Chr_02	2559511	10296.0	-0.149715489151
B0489	Chr_02	2562097	9703.0	-0.14257668093
B0490	Chr_02	2565471	6101.0	-0.176185324319
B0491	Chr_02	2567898	44209.0	-0.110920416667
B0493	Chr_02	2578894	3482.0	-0.192032662683
B0494	Chr_02	2582099	10862.0	-0.0853759001534
B0495	Chr_02	2589497	13899.0	-0.0856546882516
B0496	Chr_02	2596669	1764.0	-0.0427165878658
B0497	Chr_02	2601601	2468.0	0.136721709401
B0498	Chr_02	2606644	398.0	0.100388349313
B0499	Chr_02	2608418	55.0	-0.147370242061
B0500	Chr_02	2609545	2737.0	0.149964046409
B0501	Chr_02	2615871	2014.0	0.396213673601
B0502	Chr_02	2618884	22120.0	0.0575423415357
B0503	Chr_02	2628780	861.0	-0.153733248061
B0504	Chr_02	2634541	33.0	-0.294009618831
B0505	Chr_02	2638242	2774.0	-0.0890505781261
B0506	Chr_02	2641777	13287.0	-0.0367261814494
B0507	Chr_02	2649687	3738.0	-0.0919600765242
B0508	Chr_02	2654431	7120.0	-0.133003586317
B0509	Chr_02	2664628	9614.0	-0.0117536199381
B0510	Chr_02	2668086	19569.0	0.0984060083561
B0511	Chr_02	2675680	686.0	-0.191933598204
B0512	Chr_02	2684476	1596.0	0.326814955685
B0513	Chr_02	2685511	276.0	0.181548591924
B0514	Chr_02	2686884	2801.0	-0.162681822529
B0515	Chr_02	2690922	1081.0	-0.0606151812589
B0517	Chr_02	2701566	3916.0	0.0663635067659
B0518	Chr_02	2704606	351.0	-0.211404409818
B0519	Chr_02	2707276	4326.0	-0.136371864426
B0520	Chr_02	2714589	351.0	-0.215926940426
B0521	Chr_02	2717477	12403.0	0.476132015441
B0523	Chr_02	2725694	55.0	0.230178867256
B0526	Chr_02	2740841	2775.0	0.0783668971996
B0527	Chr_02	2751067	24369.0	-0.0554988983276
B0528	Chr_02	2755085	9421.0	-0.0574163966379
B0529	Chr_02	2760092	19280.0	0.0195792083442
B0530	Chr_02	2771163	561.0	-0.0876020857335
B0531	Chr_02	2772629	1377.0	-0.0552980100364
B0532	Chr_02	2775124	2317.0	0.104822365456
B0533	Chr_02	2778988	780.0	0.180369349301
B0534	Chr_02	2780303	5546.0	0.0107127316937
B0535	Chr_02	2784880	4094.0	-0.0865245755262
B0536	Chr_02	2786751	22880.0	-0.0407385589695
B0537	Chr_02	2793525	4725.0	0.11259123748
B0538	Chr_02	2801282	29260.0	-0.00847043801842
B0539	Chr_02	2808109	16272.0	-0.0918690262734
B0540	Chr_02	2812004	12545.0	-0.037436442404
B0541	Chr_02	2815406	3550.0	-0.125131245111
B0542	Chr_02	2823013	1731.0	-0.0462824960558
B0546	Chr_02	2856635	850.0	-0.203162540597
B0547	Chr_02	3032130	97910.0	0.150857123878
B0548	Chr_02	3050385	1825.0	0.0142034747101
B0550	Chr_02	3054574	1275.0	-0.00925407394232
B0551	Chr_02	3059279	45.0	0.134705821039
B0552	Chr_02	3059910	351.0	-0.0686978195722
B0553	Chr_02	3063501	6210.0	-0.170528075275
B0554	Chr_02	3069958	1953.0	-0.0367385486425
B0555	Chr_02	3074261	6505.0	-0.0836087502877
B0556	Chr_02	3077869	8109.0	-0.0791480655455
B0559	Chr_02	3107864	565.0	-0.036615346284
B0560	Chr_02	3112754	2.0	-0.113938422517
B0562	Chr_02	3126305	1.0	0.61175968075
B0564	Chr_02	3141255	2249.0	-0.0983350246434
B0565	Chr_02	3148294	1267.0	0.0473205933116
B0566	Chr_02	3151033	2014.0	-0.122887274003
B0567	Chr_02	3154821	2140.0	-0.0755223741522
B0568	Chr_02	3156643	276.0	-0.129855864729
B0569	Chr_02	3158831	7927.0	0.157403332218
B0570	Chr_02	3165225	3878.0	0.099567893654
B0571	Chr_02	3168997	19406.0	-0.0169143466902
B0572	Chr_02	3174513	38382.0	0.231326000085
B0573	Chr_02	3179697	6650.0	0.139262829196
B0574	Chr_02	3185179	4640.0	0.0377217817676
B0575	Chr_02	3191824	315.0	-0.000759540616419
B0577	Chr_02	3197596	25.0	0.16323924413
B0580	Chr_02	3222038	664.0	-0.15706320823
B0581	Chr_02	3234565	3186.0	-0.0451867962861
B0582	Chr_02	3237696	623.0	-0.0315139082992
B0583	Chr_02	3238396	1074.0	-0.132617426763
B0584	Chr_02	3240670	322.0	0.0265928144374
B0585	Chr_02	3242168	276.0	-0.0617932234565
B0586	Chr_02	3249261	1150.0	-0.127101894334
B0587	Chr_02	3260158	2583.0	-0.172304121527
B0590	Chr_02	3434299	78.0	0.516690580042
B0591	Chr_02	3437805	15.0	-0.0456766942812
B0592	Chr_02	3441140	120.0	0.128716977286
B0593	Chr_02	3445314	505.0	-0.184128376452
B0594	Chr_02	3455537	6.0	-0.302867035204
B0595	Chr_02	3466949	78.0	0.0435420676067
B0596	Chr_02	3469635	276.0	-0.018320715683
B0597	Chr_02	3474167	91.0	0.034810113232
B0598	Chr_02	3475999	134.0	0.300831046889
B0601	Chr_02	3526673	2198.0	-0.194161362165
B0602	Chr_02	3536173	858.0	-0.220222779356
B0603	Chr_02	3538546	8755.0	-0.0927776992921
B0604	Chr_02	3543801	11006.0	0.0100880210399
B0605	Chr_02	3547790	3557.0	-0.0460755164524
B0606	Chr_02	3550560	3320.0	0.0651435869276
B0607	Chr_02	3553105	4717.0	0.0637867739708
B0608	Chr_02	3557554	666.0	0.142342598757
B0609	Chr_02	3560429	1427.0	-0.186335402563
B0610	Chr_02	3563497	22182.0	-0.0203107540637
B0611	Chr_02	3571605	1225.0	0.0311839353297
B0612	Chr_02	3577822	245.0	-0.093265022571
B0613	Chr_02	3579135	6179.0	0.0302454046592
B0614	Chr_02	3583020	37857.0	0.204543385949
B0615	Chr_02	3595342	1402.0	-0.104945175132
B0616	Chr_02	3609608	49.0	-0.0266716452228
B0617	Chr_02	3615831	190.0	-0.204639462805
B0618	Chr_02	3621132	36.0	-0.148490949139
B0619	Chr_02	3627417	15.0	-0.145775525722
B0620	Chr_02	3630875	772.0	-0.186480781243
B0621	Chr_02	3636692	7902.0	0.265637325939
B0622	Chr_02	3642295	1253.0	0.270048846128
B0623	Chr_02	3646454	4428.0	0.30513824218
B0624	Chr_02	3650069	489.0	-0.0988358829721
B0625	Chr_02	3652801	5565.0	0.0699862857417
B0626	Chr_02	3655602	136.0	0.310121233965
B0627	Chr_02	3661875	36.0	-0.202489574064
B0628	Chr_02	3664363	253.0	0.0670406077692
B0629	Chr_02	3666460	1992.0	-0.0369892585701
B0630	Chr_02	3668355	901.0	-0.178103577899
B0631	Chr_02	3670980	17149.0	0.0369699292905
B0632	Chr_02	3676914	1936.0	0.0309269591897
B0633	Chr_02	3678241	4005.0	0.0203716894801
B0634	Chr_02	3685318	134.0	-0.0339534595872
B0635	Chr_02	3689396	2895.0	-0.0162789175687
B0636	Chr_02	3694436	1035.0	-0.0183061622168
B0637	Chr_02	3700002	23977.0	0.0381641856582
B0638	Chr_02	3701804	13686.0	-0.0865337196567
B0639	Chr_02	3709356	3484.0	0.0202655369574
B0640	Chr_02	3714498	10856.0	-0.104465774955
B0641	Chr_02	3718698	5632.0	-0.122682563743
B0647	Chr_02	3760733	461.0	-0.0453864984364
B0648	Chr_02	3766222	776.0	-0.0515389937812
B0652	Chr_02	3797085	91.0	-0.046911687891
B0655	Chr_02	3806445	165.0	-0.16420362179
B0656	Chr_02	3817171	1176.0	-0.121769442802
B0657	Chr_02	3819845	2907.0	-0.0205612088077
B0658	Chr_02	3829878	3566.0	-0.0441795096842
B0659	Chr_02	3840046	45.0	-0.25667736664
B0660	Chr_02	3844165	3123.0	0.294847414536
B0661	Chr_02	3850243	2874.0	0.200541454281
B0662	Chr_02	3853402	3555.0	-0.169595171817
B0663	Chr_02	3856923	209.0	-0.184845105863
B0664	Chr_02	3863694	32152.0	-0.0742827631993
B0665	Chr_02	3871281	325.0	-0.0450156204673
B0666	Chr_02	3877125	16090.0	-0.0956595422346
B0667	Chr_02	3883208	9508.0	-0.0854964085317
B0668	Chr_02	3890230	6507.0	-0.0418599460635
B0669	Chr_02	3900065	53014.0	0.332488998834
B0670	Chr_02	3909215	780.0	-0.0915875121269
B0671	Chr_02	3912758	402.0	-0.0385884119049
B0672	Chr_02	3918133	22242.0	0.0888277338782
B0673	Chr_02	3929544	253.0	0.271226253594
B0674	Chr_02	3931336	175.0	-0.28199707968
B0675	Chr_02	3939105	28.0	-0.303804054909
B0676	Chr_02	3943415	6.0	-0.187177665134
B0677	Chr_02	3945294	45.0	-0.326188806157
B0678	Chr_02	3946512	1128.0	0.0720070188681
B0679	Chr_02	3948746	15.0	-0.110773210643
B0681	Chr_02	4905786	6.0	-0.32374241917
B0683	Chr_02	4972966	64.0	-0.00933536342872
B0687	Chr_02	5013381	45.0	-0.269819483045
B0688	Chr_02	5017121	325.0	-0.210625214
B0689	Chr_02	5021892	10425.0	-0.0536860913937
B0690	Chr_02	5034759	1263.0	-0.0955157055037
B0691	Chr_02	5047512	201.0	-0.0556579490967
B0692	Chr_02	5051988	254.0	-0.183638358132
B0693	Chr_02	5061271	231.0	-0.0493619551202
B0694	Chr_02	5063174	6204.0	-0.149640666088
B0695	Chr_02	5068782	13925.0	0.0446657211433
B0696	Chr_02	5074727	990.0	0.0681429453509
B0697	Chr_02	5077603	2211.0	0.0511031495095
B0698	Chr_02	5092568	18931.0	-0.0860294486039
B0699	Chr_02	5101103	9536.0	-0.115282980891
B0700	Chr_02	5114680	170.0	-0.206340747609
B0701	Chr_02	5116188	231.0	-0.216738380207
B0702	Chr_02	5124414	406.0	-0.0691919622749
B0703	Chr_02	5127259	2260.0	0.069221687982
B0704	Chr_02	5133796	2210.0	0.216350693222
B0705	Chr_02	5153567	593.0	-0.0894260792231
B0706	Chr_02	5159404	6863.0	0.353716916127
B0707	Chr_02	5174944	4753.0	0.389566696548
B0708	Chr_02	5179883	899.0	0.159102171481
B0709	Chr_02	5185350	66.0	-0.257084720534
B0710	Chr_02	5188722	1.0	-0.34683886706
B0711	Chr_02	5200007	12189.0	0.361637085458
B0712	Chr_02	5201778	201.0	-0.134345010029
B0713	Chr_02	5204646	10563.0	0.11411091535
B0714	Chr_02	5209765	61921.0	0.243570317098
B0715	Chr_02	5227855	10571.0	-0.124995259286
B0717	Chr_02	5259311	248.0	-0.283194250057
B0718	Chr_02	5265050	4343.0	0.0478928389881
B0719	Chr_02	5284421	24564.0	-0.0133167059842
B0720	Chr_02	5293939	2130.0	-0.0923491926909
B0721	Chr_02	5301012	528.0	0.045937403489
B0722	Chr_02	5303698	351.0	0.166717791757
B0723	Chr_02	5322932	528.0	-0.186773529987
B0724	Chr_02	5361499	5853.0	0.302597417566
B0725	Chr_02	5378894	13082.0	0.360999649042
B0726	Chr_02	5390727	3321.0	0.296011088931
B0727	Chr_02	5396951	6328.0	0.255035217057
B0728	Chr_02	5400763	5742.0	0.103326252067
B0730	Chr_02	5413461	544.0	-0.0529359510918
B0731	Chr_02	5417800	8072.0	0.0586796480466
B0732	Chr_02	5422111	6164.0	0.0678548267419
B0733	Chr_02	5443397	3474.0	-0.0327468728652
B0734	Chr_02	5456381	6210.0	0.313215298133
B0735	Chr_02	5462183	35614.0	-0.0169514020188
B0736	Chr_02	5469880	2467.0	-0.0492506684791
B0737	Chr_02	5473275	17870.0	0.052372401881
B0739	Chr_02	5487689	427.0	-0.0477556275926
B0740	Chr_02	5495545	5478.0	-0.0498658720722
B0741	Chr_02	5502162	5565.0	-0.0371494380059
B0742	Chr_02	5506216	7224.0	-0.0967190568429
B0743	Chr_02	5509210	2660.0	-0.120453953754
B0744	Chr_02	5514031	7592.0	-0.019631308927
B0746	Chr_02	5534128	3055.0	-0.202385955655
B0747	Chr_02	5549641	496.0	-0.149315321451
B0748	Chr_02	5553917	1431.0	-0.0312735937851
B0749	Chr_02	5617041	276.0	0.0714307623696
B0750	Chr_02	5634168	1843.0	-0.123531795194
B0752	Chr_02	5651743	3.0	-0.223041339486
B0755	Chr_02	5736594	54.0	-0.142489523886
B0757	Chr_02	5783229	4394.0	0.0581445319643
B0758	Chr_02	5787545	6050.0	0.0224568514174
B0759	Chr_02	5793053	38665.0	0.0243140570341
B0760	Chr_02	5801170	6427.0	0.281153830298
B0765	Chr_02	5866364	29307.0	-0.0984081745331
B0766	Chr_02	5872425	1880.0	-0.0910908702886
B0767	Chr_02	5874154	2912.0	-0.177415394543
B0768	Chr_02	5900002	4516.0	-0.177761914965
B0769	Chr_02	5910212	2550.0	0.0822269687513
B0770	Chr_02	5912795	253.0	0.0524253863261
B0771	Chr_02	5918017	1113.0	-0.0744060662878
B0772	Chr_02	5920978	0.0	NA
B0773	Chr_02	5924689	1376.0	-0.111892428941
B0774	Chr_02	5928456	5175.0	-0.189568705532
B0775	Chr_02	5930933	136.0	-0.122956585251
B0776	Chr_02	5932977	12618.0	0.0375719900918
B0777	Chr_02	5940161	2701.0	0.0155397217189
B0778	Chr_02	5943798	77.0	0.082400528488
B0779	Chr_02	5954750	3534.0	0.0217645089694
B0780	Chr_02	5964565	5253.0	-0.0577799731434
B0781	Chr_02	5968291	187.0	-0.0691825703651
B0782	Chr_02	5980018	704.0	-0.0254722483055
B0783	Chr_02	5986720	2540.0	0.0958016558051
B0784	Chr_02	5990807	6162.0	0.110535019845
B0785	Chr_02	5997742	0.0	NA
B0786	Chr_02	6005077	135.0	-0.192854637371
B0787	Chr_02	6009843	6076.0	-0.114922227047
B0788	Chr_02	6016455	378.0	0.191000392262
B0789	Chr_02	6021246	3.0	-0.0243558839108
B0790	Chr_02	6033829	814.0	-0.21832399158
B0791	Chr_02	6056879	66.0	-0.0634678434297
B0792	Chr_02	6059187	6753.0	0.0638134324785
B0793	Chr_02	6064114	3058.0	0.0165233962356
B0794	Chr_02	6069583	1176.0	0.34309074914
B0795	Chr_02	6081661	3319.0	0.144395838644
B0796	Chr_02	6087087	369.0	-0.116983159472
B0797	Chr_02	6090338	6514.0	0.0480394720371
B0798	Chr_02	6093391	136.0	-0.0126592614851
B0799	Chr_02	6094241	703.0	0.00961791849465
B0800	Chr_02	6095797	12088.0	0.0746926842611
B0801	Chr_02	6100694	6870.0	0.0949182363862
B0802	Chr_02	6108521	3.0	-0.174464684033
B0807	Chr_02	3983306	402.0	-0.0211627563524
B0808	Chr_02	3986155	7966.0	-0.110107682897
B0809	Chr_02	3990949	820.0	-0.167433489706
B0810	Chr_02	4001970	13323.0	-0.1295389123
B0811	Chr_02	4009686	10.0	-0.0468649113959
B0812	Chr_02	4020007	4526.0	-0.109170618785
B0813	Chr_02	4026072	5557.0	-0.0945452726985
B0814	Chr_02	4029922	1475.0	-0.0798671694267
B0815	Chr_02	4036425	4067.0	-0.145982903169
B0816	Chr_02	4040068	4262.0	0.00776381430601
B0817	Chr_02	4044368	8089.0	-0.113565049096
B0818	Chr_02	4050582	527.0	-0.278472750137
B0819	Chr_02	4061441	3342.0	-0.0118228422761
B0820	Chr_02	4066175	28792.0	0.0441673523981
B0821	Chr_02	4083008	59744.0	-0.0605728773448
B0822	Chr_02	4095150	2620.0	-0.122876599808
B0823	Chr_02	4099225	430.0	-0.161956745636
B0824	Chr_02	4102978	2016.0	-0.0511050200011
B0825	Chr_02	4107573	3390.0	0.0502649553786
B0826	Chr_02	4111313	4558.0	-0.0995365551378
B0827	Chr_02	4133638	95060.0	0.052799979782
B0828	Chr_02	4147437	2415.0	-0.0613294216311
B0829	Chr_02	4150609	378.0	0.00855607278003
B0830	Chr_02	4152357	6663.0	0.156093041855
B0831	Chr_02	4160156	2551.0	-0.0115850975769
B0832	Chr_02	4166147	465.0	-0.168057977169
B0833	Chr_02	4170241	28903.0	0.0449824062356
B0834	Chr_02	4178846	7474.0	0.144374154913
B0835	Chr_02	4185049	2926.0	0.0552918741498
B0836	Chr_02	4188926	78.0	-0.194090812802
B0837	Chr_02	4190052	55.0	0.135710204458
B0839	Chr_02	4198361	1174.0	-0.0274021324318
B0840	Chr_02	4204237	1218.0	-0.22411191616
B0841	Chr_02	4206534	512.0	-0.185061203907
B0842	Chr_02	4208839	19477.0	-0.0305366630776
B0843	Chr_02	4222524	6427.0	0.0641312054845
B0844	Chr_02	4236299	4634.0	-0.0822243360901
B0845	Chr_02	4241301	7799.0	-0.0328753388363
B0846	Chr_02	4246309	116.0	-0.20963758378
B0847	Chr_02	4248934	13087.0	-0.0670934241264
B0848	Chr_02	4253663	16028.0	-0.0525753879101
B0849	Chr_02	4257692	8875.0	-0.0533382431344
B0850	Chr_02	4263972	1646.0	-0.100509252636
B0851	Chr_02	4266216	18267.0	0.117045922059
B0852	Chr_02	4272179	820.0	-0.195795834069
B0853	Chr_02	4273868	465.0	-0.0899237178729
B0854	Chr_02	4314279	8228.0	0.0357684036532
B0855	Chr_02	4333539	55.0	0.14228751621
B0856	Chr_02	4350810	36.0	-0.0490115483368
B0857	Chr_02	4359378	527.0	0.321043420499
B0858	Chr_02	4419911	9452.0	0.17460312454
B0859	Chr_02	7005534	66.0	-0.0612433088542
B0860	Chr_02	6999923	3734.0	-0.0374975622146
B0861	Chr_02	6997361	1012.0	-0.055071700918
B0862	Chr_02	6986499	38054.0	-0.0959250595792
B0863	Chr_02	6962265	17056.0	0.0498642585132
B0864	Chr_02	6958566	3570.0	0.0330676421838
B0865	Chr_02	6945176	17906.0	-0.0222211378476
B0866	Chr_02	6932829	2401.0	0.279752050543
B0867	Chr_02	6929876	2775.0	0.233946720681
B0868	Chr_02	6918396	15931.0	-0.13225634854
B0869	Chr_02	6915836	20.0	-0.16602210036
B0870	Chr_02	6908698	990.0	-0.121477638361
B0871	Chr_02	6905291	496.0	0.293688221708
B0872	Chr_02	6166260	9640.0	-0.130574486351
B0873	Chr_02	6189819	66.0	0.168128075714
B0874	Chr_02	6196547	171.0	-0.157322419983
B0875	Chr_02	6206525	774.0	-0.12166271504
B0877	Chr_02	6259043	67.0	-0.104875464857
B0878	Chr_02	6273505	2825.0	-0.00223223277412
B0879	Chr_02	6278120	90.0	-0.14723669715
B0880	Chr_02	6325213	1128.0	-0.173174224007
B0881	Chr_02	6341271	2960.0	-0.1300815625
B0882	Chr_02	6347459	7680.0	-0.135137937415
B0883	Chr_02	6357995	161.0	-0.19889971061
B0884	Chr_02	6359455	4379.0	0.224807782183
B0885	Chr_02	6393003	2016.0	-0.133062133017
B0886	Chr_02	6398137	8126.0	-0.0655248177482
B0889	Chr_02	6418717	1.0	-0.370058501068
B0891	Chr_02	6428908	6.0	-0.200780612128
B0895	Chr_02	6475089	14022.0	0.341149061492
B0896	Chr_02	6482300	325.0	-0.0711789843548
B0897	Chr_02	6484146	1128.0	0.237748963975
B0898	Chr_02	6491276	376.0	-0.151092382927
B0899	Chr_02	6494096	1300.0	-0.106786963454
B0900	Chr_02	6500003	1948.0	-0.189550802918
B0901	Chr_02	6531853	28.0	-0.213887792964
B0902	Chr_02	6534559	77.0	-0.116638367942
B0903	Chr_02	6536407	308.0	-0.156022649301
B0904	Chr_02	6539463	8420.0	-0.0144159997312
B0905	Chr_02	6548511	309.0	-0.0248861002415
B0906	Chr_02	6556234	77.0	-0.286758555151
B0907	Chr_02	6571659	50.0	-0.158412612559
B0909	Chr_02	6670710	496.0	0.388663472886
B0911	Chr_02	6717430	1326.0	0.0479880897693
B0912	Chr_02	6723160	6105.0	0.0290194481583
B0914	Chr_02	6728058	4414.0	-0.0482348551252
B0915	Chr_02	6733779	1869.0	0.0747355736425
B0916	Chr_02	6738728	1554.0	-0.1118968547
B0917	Chr_02	6746573	671.0	-0.0202527523199
B0918	Chr_02	6757928	6191.0	-0.0601128065042
B0919	Chr_02	6761895	8967.0	-0.0812967308914
B0920	Chr_02	6792019	8645.0	-0.134024351698
B0921	Chr_02	6806195	946.0	-0.0982750474975
B0923	Chr_02	7515872	17048.0	-0.0267838266104
B0924	Chr_02	7487237	4865.0	-0.0221936644619
B0925	Chr_02	7484411	5755.0	-0.0748236247975
B0926	Chr_02	7477517	13574.0	0.0270397022129
B0927	Chr_02	7458758	1216.0	0.0415625861783
B0928	Chr_02	7444616	14.0	0.00531249569552
B0929	Chr_02	7442537	1150.0	-0.136392687942
B0930	Chr_02	7431971	15.0	-0.217400710503
B0931	Chr_02	7387244	23595.0	0.0330604997678
B0932	Chr_02	7355279	171.0	-0.123420678417
B0934	Chr_02	7200467	134.0	-0.0564235188543
B0935	Chr_02	7205112	0.0	NA
B0936	Chr_02	7237421	3.0	0.502521964012
B0937	Chr_02	7241614	1830.0	0.546795062827
B0939	Chr_02	7558981	3.0	0.100707721093
B0941	Chr_02	7614310	406.0	-0.221984059242
B0942	Chr_02	7621504	17435.0	0.3869125986
B0943	Chr_02	7059946	189.0	-0.117109108196
B0944	Chr_02	7105001	8256.0	0.112978971429
B0946	Chr_02	7116791	127.0	-0.217369131914
B0947	Chr_02	7134064	9587.0	0.0112921226882
B0948	Chr_02	7161821	10.0	-0.1619012224
B0955	Chr_02	4637814	1.0	0.479905483425
B0956	Chr_02	4643493	10.0	-0.167303036016
B0959	Chr_02	4661523	286.0	-0.0983729932427
B0960	Chr_02	4718486	13044.0	-0.0571710515793
B0961	Chr_02	4738389	820.0	-0.196757976362
B0962	Chr_02	4743228	576.0	0.0929735507757
B0963	Chr_02	4747402	302.0	0.0255761508859
B0964	Chr_02	4781690	78.0	-0.256275729036
B0965	Chr_02	4816233	4523.0	-0.0878809283208
B0966	Chr_02	4829830	570.0	-0.181399646853
B0967	Chr_02	4834682	1162.0	-0.113146921693
B0968	Chr_02	4838211	3688.0	-0.101199916329
B0973	Chr_02	9552260	2145.0	0.154793025555
B0974	Chr_02	9543614	4735.0	-0.0113900042817
B0975	Chr_02	9522178	9680.0	0.0320867859624
B0976	Chr_02	9519076	4599.0	-0.0371331862656
B0977	Chr_02	9461961	5730.0	0.0849858432824
B0978	Chr_02	9455494	28.0	0.086960227973
B0979	Chr_02	9450371	151.0	-0.284212688235
B0980	Chr_02	9447174	1326.0	0.111934070045
B0981	Chr_02	9439577	300.0	0.0826313104517
B0982	Chr_02	9403164	1635.0	-0.0631894959219
B0983	Chr_02	9311458	66.0	-0.271191657196
B0984	Chr_02	9304551	2476.0	-0.175936850605
B0986	Chr_02	9285449	16581.0	0.0287934096879
B0987	Chr_02	9268932	22586.0	-0.129880374315
B0988	Chr_02	9252877	561.0	-0.127660981925
B0990	Chr_02	8457568	3.0	0.0524250411409
B0991	Chr_02	8459254	144.0	-0.0720806244445
B0995	Chr_02	8652585	31.0	-0.214564348651
B0996	Chr_02	9066348	2850.0	0.0898707283284
B1000	Chr_02	8847327	770.0	-0.0457215859195
B1001	Chr_02	8797215	5612.0	0.0345105474
B1002	Chr_02	8791580	78.0	-0.191384741208
B1003	Chr_02	8788162	4388.0	0.0107097034748
B1004	Chr_02	8769040	1540.0	0.149671923512
B1005	Chr_02	8946008	766.0	0.190329010593
B1006	Chr_02	8974394	2157.0	0.359717526016
B1007	Chr_02	9003174	10679.0	0.529736748644
B1008	Chr_02	7784884	8079.0	0.0858558593893
B1009	Chr_02	7867913	40.0	-0.19294115837
B1010	Chr_02	7892903	0.0	NA
B1011	Chr_02	7911448	861.0	0.389489768637
B1012	Chr_02	7958856	406.0	-0.0473824606736
B1013	Chr_02	7961818	741.0	0.45187301799
B1015	Chr_02	8010931	55.0	-0.0323797788052
B1016	Chr_02	8093100	170.0	-0.0992791209807
B1017	Chr_02	8192037	28.0	0.0796828276243
B1018	Chr_02	8200669	78.0	0.278270566364
B1021	Chr_02	8237807	2401.0	-0.213587350507
B1022	Chr_02	8274345	8899.0	-0.0821911587883
B1023	Chr_02	8400106	8745.0	0.365335640195
B1024	Chr_02	8404594	10.0	0.200919124867
B1027	Chr_02	9732927	17.0	-0.00834631239342
B1028	Chr_02	9768305	4303.0	0.0647939283216
B1029	Chr_02	9782492	1776.0	-0.182682401738
B1030	Chr_02	9792362	831.0	0.0907794012279
B1031	Chr_02	9826753	1162.0	-0.0712943417139
[truncated: 21,929 more rows]
