# Supplementary material for: The genomic scale of fluctuating selection in a natural plant population
Source: Evol Lett. 2022 Dec 11;6(6):506–21. doi: 10.1002/evl3.308 (PMC9783439; doi:10.1002/evl3.308)
Supplement: Supplementary file 5 — Supplemental Information [file EVL3-6-506-s002.zip › LD_between_genes.py]

import sys
from math import sqrt

gene1=sys.argv[1] # A0068
gene2=sys.argv[2] # A0075
out2= open("R2summary."+gene1+"."+gene2+".txt", "w")
minshared=50 # min individuals with shared loci to contrast

sizecats=[100,200,500,1000,2000,5000,10000,20000,50000,100000,200000,500000]
meanR2={}
for sz in sizecats:
	meanR2[sz]=[]

G1={}
poslist1=[]
G2={}
poslist2=[]
inx=open("IMLineSNPs.v5gene.txt", "rU")
for line_idx, line in enumerate(inx):
	cols = line.replace('\n', '').split('\t') 
# A1161	Chr_01	11300164

	if cols[0]==gene1:
		G1[int(cols[2])]=[]
		poslist1.append(int(cols[2]))
		chromosome1 = cols[1]	

	elif cols[0]==gene2:
		G2[int(cols[2])]=[]
		poslist2.append(int(cols[2]))
		chromosome2 = cols[1]	
inx.close()

print len(poslist1),len(poslist2)
if len(poslist1)*len(poslist2)>0:


	inx=open("IMLineSNPs.ts.vcf", "r")
	for line_idx, line in enumerate(inx):
		cols = line.replace('\n', '').split('\t') 
	# Chr_01	11300164	.	G	A	999	.	DP=1065;VDB=3.71454e-37;SGB=264.515;RPB=0.250164;MQB=0.0158158;MQSB=0.877634;BQB=0.490224;MQ0F=0;ICB=3.07879e-17;HOB=0.355911;AC=128;AN=300;DP4=299,277,251,223;MQ=57	GT:PL:AD	./.	1/1	./.	./.		...
		if line_idx==0:
			num_plants = len(cols)-9
		if cols[0]==chromosome1:
			try:
				uk=G1[int(cols[1])]
				for j in range(9,len(cols)):
					if cols[j]=="0/0":
						G1[int(cols[1])].append(0)
					elif cols[j]=="1/1":
						G1[int(cols[1])].append(1)
					else:
						G1[int(cols[1])].append(-9)
			except KeyError:
				pass

	inx.close()

	inx=open("IMLineSNPs.ts.vcf", "r")
	for line_idx, line in enumerate(inx):
		cols = line.replace('\n', '').split('\t') 
	# Chr_01	11300164	.	G	A	999	.	DP=1065;VDB=3.71454e-37;SGB=264.515;RPB=0.250164;MQB=0.0158158;MQSB=0.877634;BQB=0.490224;MQ0F=0;ICB=3.07879e-17;HOB=0.355911;AC=128;AN=300;DP4=299,277,251,223;MQ=57	GT:PL:AD	./.	1/1	./.	./.		...
		if line_idx==0:
			num_plants = len(cols)-9
		if cols[0]==chromosome2:
			try:
				uk=G2[int(cols[1])]
				for j in range(9,len(cols)):
					if cols[j]=="0/0":
						G2[int(cols[1])].append(0)
					elif cols[j]=="1/1":
						G2[int(cols[1])].append(1)
					else:
						G2[int(cols[1])].append(-9)
			except KeyError:
				pass

	inx.close()


	ns1 = len(poslist1)
	ns2 = len(poslist2)


	for s1 in range(ns1):
		for s2 in range(ns2):
			snp1=poslist1[s1] 
			snp2=poslist2[s2]

			datums={0:[],1:[]}
			for j in range(num_plants):
				if G1[snp1][j] != -9 and G2[snp2][j] != -9:
					datums[0].append(G1[snp1][j])
					datums[1].append(G2[snp2][j])
			if len(datums[0])>=minshared:
				p0 = sum(datums[0])/float(len(datums[0]))
				p1 = sum(datums[1])/float(len(datums[1]))
				cov = 0.0
				if p0*(1-p0)*p1*(1-p1) > 0:
					for j in range(len(datums[0])):
						cov+= (datums[0][j]*datums[1][j]-p0*p1) /float(len(datums[0]))
					R2 = cov**2.0 / (p0*(1-p0)*p1*(1-p1))

					for x1 in range(len(sizecats)):
						sz=sizecats[x1]
						if snp2-snp1<sz:
							meanR2[sz].append(R2)
							break
					

	out2.write(gene1+"\t"+chromosome1+"\t"+str(poslist1[0])+"\t"+gene2+"\t"+chromosome2+"\t"+str(poslist2[0]))
	for x1 in range(len(sizecats)):
		sz=sizecats[x1]
		if len(meanR2[sz])>0:
			out2.write("\t"+str(len(meanR2[sz]))+"\t"+str( sum(meanR2[sz])/float(len(meanR2[sz])) )) 
		else:
			out2.write("\t"+str(len(meanR2[sz]))+"\tNA")
	out2.write("\n")
