# Supplementary material for: The genomic scale of fluctuating selection in a natural plant population
Source: Evol Lett. 2022 Dec 11;6(6):506–21. doi: 10.1002/evl3.308 (PMC9783439; doi:10.1002/evl3.308)
Supplement: Supplementary file 5 — Supplemental Information [file EVL3-6-506-s002.zip › LD_within_gene.py]

# LD measureds as R2 within genes

import sys
from math import sqrt

gene=sys.argv[1] # A0068 
out2= open("R2summary."+gene+".txt", "w")
minshared=50 # min individuals with shared loci to contrast

sizecats=[100,200,500,1000,2000,5000,10000,20000,50000]
meanR2={}
for sz in sizecats:
	meanR2[sz]=[]

G={}
poslist=[]
inx=open("IMLineSNPs.v5gene.txt", "rU")
for line_idx, line in enumerate(inx):
	cols = line.replace('\n', '').split('\t') 
# A1161	Chr_01	11300164

	if cols[0]==gene:
		G[int(cols[2])]=[]
		poslist.append(int(cols[2]))
		chromosome = cols[1]		
inx.close()

if len(poslist)>1:
	print gene,"max distance",poslist[-1]-poslist[0]

	inx=open("IMLineSNPs.ts.vcf", "rU")
	for line_idx, line in enumerate(inx):
		cols = line.replace('\n', '').split('\t') 
	# Chr_01	11300164	.	G	A	999	.	DP=1065;VDB=3.71454e-37;SGB=264.515;RPB=0.250164;MQB=0.0158158;MQSB=0.877634;BQB=0.490224;MQ0F=0;ICB=3.07879e-17;HOB=0.355911;AC=128;AN=300;DP4=299,277,251,223;MQ=57	GT:PL:AD	./.	1/1	./.	./.		...
		if line_idx==0:
			num_plants = len(cols)-9
			print "count",num_plants
		if cols[0]==chromosome:
			try:
				uk=G[int(cols[1])]
				for j in range(9,len(cols)):
					if cols[j]=="0/0":
						G[int(cols[1])].append(0)
					elif cols[j]=="1/1":
						G[int(cols[1])].append(1)
					else:
						G[int(cols[1])].append(-9)
			except KeyError:
				pass

	inx.close()

	slist=G.keys()
	ns = len(slist) # number of snps
	if ns != len(poslist):
		print "Major error"
	elif ns>1:
		for s1 in range(ns-1):
			for s2 in range(s1+1,ns):
				snp1=poslist[s1] 
				snp2=poslist[s2]

				datums={0:[],1:[]}
				for j in range(num_plants):
					if G[snp1][j] != -9 and G[snp2][j] != -9:
						datums[0].append(G[snp1][j])
						datums[1].append(G[snp2][j])
				if len(datums[0])>=minshared:
					p0 = sum(datums[0])/float(len(datums[0]))
					p1 = sum(datums[1])/float(len(datums[1]))
					cov = 0.0
					if p0*(1-p0)*p1*(1-p1) > 0:
						for j in range(len(datums[0])):
							cov+= (datums[0][j]*datums[1][j]-p0*p1) /float(len(datums[0]))
						R2 = cov**2.0 / (p0*(1-p0)*p1*(1-p1))
						# out1.write(gene+"\t"+str(snp1)+"\t"+str(snp2)+"\t"+str(snp2-snp1)+"\t"+str(p0)+"\t"+str(p1)+"\t"+str(R2)+"\n")

						for x1 in range(len(sizecats)):
							sz=sizecats[x1]
							if snp2-snp1<sz:
								meanR2[sz].append(R2)
								break


	out2.write(gene+"\t"+chromosome+"\t"+str(poslist[0]))
	for x1 in range(len(sizecats)):
		sz=sizecats[x1]
		if len(meanR2[sz])>0:
			out2.write("\t"+str(len(meanR2[sz]))+"\t"+str( sum(meanR2[sz])/float(len(meanR2[sz])) )) 
		else:
			out2.write("\t"+str(len(meanR2[sz]))+"\tNA")
	out2.write("\n")
