# Supplementary material for: The genomic scale of fluctuating selection in a natural plant population
Source: Evol Lett. 2022 Dec 11;6(6):506–21. doi: 10.1002/evl3.308 (PMC9783439; doi:10.1002/evl3.308)
Supplement: Supplementary file 5 — Supplemental Information [file EVL3-6-506-s002.zip › Line_phenotypes.txt]

vcf_pos	sample_name	germdate	daystoflower	Corollawidth	corollalength	tubelength	throatwidth	stigmalength	antherlength	height	node	widestleaf	flwrPC1	flwrPC2
9	1034	4.445878	26.651303	21.28573	21.191344	11.515414	8.005104	12.919871	10.952862	61.13484	2.9081035	25.523956	-0.172245334	0.000353827
10	1054	6.185098	28.761219	19.927337	23.113316	12.079105	7.795485	13.879275	11.726616	92.84363	2.737514	24.039988	0.0043375718	-0.221601382
11	106	4.414414	26.011949	16.794927	21.556839	11.555629	7.916821	12.821338	11.300998	61.38133	2.727733	15.309157	-0.782979462	0.0069901186
12	109	6.288392	26.690187	20.220953	26.313853	15.971601	8.257814	18.252165	14.953948	186.9861	2.8945599	32.840815	1.4481969298	-0.130688936
13	1107	4.522353	26.487211	16.676904	20.759114	9.983859	6.530957	12.091946	10.557399	33.16628	2.4682015	14.738979	-1.466708525	-0.998359115
14	1133	5.07701	31.945651	27.360503	27.316061	13.211966	9.573271	14.96926	12.27057	120.47127	4.0313355	32.715758	2.2211580089	0.8693543183
15	113	5.327236	27.372657	18.118459	21.903389	11.743292	7.391634	13.200672	11.268969	76.61091	3.1287253	19.993658	-0.571738547	-0.455945462
16	1145	6.5132	31.017182	14.802709	20.272324	11.067774	6.726588	13.040223	11.02994	62.06655	3.9554739	22.078692	-1.544303217	-0.840232886
17	115	5.946945	28.407978	19.744955	20.265252	9.790438	8.221086	12.094065	9.72985	82.32505	3.2617293	30.790879	-0.886732281	0.3084931837
18	1168	4.726485	28.195339	16.592121	19.80647	10.407376	7.579482	14.656056	10.53738	65.40788	3.5261644	29.143081	-1.373005576	-0.153622489
19	1177	2.756809	32.166302	25.646032	32.375038	19.160319	11.72627	21.120648	18.667026	219.77647	3.2617456	41.559724	4.3429727735	2.1972285745
20	1189	4.811546	31.179531	24.433911	31.005485	18.509754	10.449317	20.224393	18.244999	162.55834	3.2392239	40.756668	3.6352219501	1.2753635749
21	1192	6.151014	25.748669	18.924399	24.222744	12.929593	7.046407	13.202385	11.279993	68.02826	2.7347344	13.438939	0.1001452035	-0.868889079
22	1209	7.564331	26.956877	22.42172	25.188164	12.000632	7.510356	15.837226	12.13591	55.06196	2.5392039	22.329894	0.6161895464	-0.555747291
23	124	6.269655	24.512169	16.212925	20.199828	10.78567	9.256293	14.634009	10.675935	64.33831	2.6554817	12.783153	-1.044936299	1.159206635
24	125	6.555934	28.038752	19.673796	22.041747	11.578078	8.467108	12.238018	11.043611	86.13556	3.0613012	24.022325	-0.204187917	0.3721175822
25	128	8.416472	24.800641	17.30958	20.895274	10.812886	6.95383	12.244511	10.59363	57.41181	2.9888882	24.06995	-1.10833401	-0.716182557
26	138	6.994054	23.865775	15.384946	18.815257	9.283915	7.965891	11.617023	9.523362	85.23305	2.6545239	23.348002	-1.889602043	0.258072271
27	155	5.185855	30.165183	17.687932	19.477637	10.611143	6.867639	12.062784	10.576984	60.45561	3.3409311	18.313703	-1.317469659	-0.741342145
28	170	7.362806	26.197401	17.186218	20.842368	10.316897	7.599843	13.111786	10.489589	78.88097	3.1341624	23.739343	-1.151212718	-0.175691274
29	179	7.765863	25.449265	18.13607	22.005612	12.400575	8.923761	14.72369	12.453378	58.11388	2.8363063	26.952625	-0.186781591	0.7297870978
30	191	6.672727	26.812698	22.065689	23.020268	12.236471	10.02199	13.078768	12.252934	69.04744	3.2021407	27.909292	0.6617094061	1.5027653521
31	1	6.977308	26.387521	16.944323	20.979103	12.445859	8.855742	13.755939	12.853509	59.45244	3.0791542	21.735167	-0.512022436	0.7276222505
32	201	7.157929	23.274692	16.726867	21.038365	12.331732	8.740729	12.145193	10.619701	58.18014	2.6158629	19.445728	-0.577314463	0.6438862235
33	221	4.486966	26.340776	17.490792	21.399115	10.897302	6.720686	14.003157	11.495384	85.77067	2.3042673	21.06498	-1.022846366	-0.923964127
34	234	5.265329	30.284008	20.447568	23.007525	11.55884	7.995788	15.320708	12.857178	72.28828	3.2197392	24.042666	-0.021397525	-0.045871402
35	237	5.820838	27.71959	21.01142	21.99967	11.95586	9.569611	13.706504	12.366835	77.54868	3.4842154	26.482068	0.2295807042	1.2066911371
36	238	6.277114	26.555273	18.978044	20.001517	9.945482	7.104452	12.937334	10.256157	69.7138	3.2005853	31.133067	-1.164891232	-0.563866611
37	243	5.062544	28.696451	21.425687	23.076269	11.796881	8.504285	15.081771	13.039009	73.93643	2.9690639	22.394146	0.2588676115	0.3263599943
38	245	5.322213	27.195935	17.716465	20.41053	11.703177	7.960272	12.164895	10.181606	75.05672	3.0725993	23.188112	-0.776136987	0.0502938677
39	256	7.73774	25.900407	16.583916	16.548533	9.789614	7.644076	11.193839	8.317288	65.48443	2.6819985	18.465948	-1.979044286	0.0220200452
40	266	5.041867	26.138653	20.272482	22.534039	12.95883	8.175684	13.978135	12.519901	112.33827	2.9727751	29.491193	0.2208343337	0.0511428361
41	273	6.79631	25.438269	20.315857	21.551309	11.018962	8.329805	13.191307	10.876632	79.35805	3.1015063	24.990965	-0.325692425	0.289929574
42	274	6.449488	26.767017	17.351679	22.157823	12.625923	8.988973	14.458371	13.020587	56.19701	2.4453345	23.387302	-0.220333358	0.782579392
43	275	5.012067	26.856867	15.833533	18.879552	9.690581	7.21073	11.764742	9.173907	78.75242	3.6668135	40.209722	-1.832852653	-0.372015855
44	294	6.054527	27.481491	15.253286	17.818423	9.613745	7.346596	12.234605	9.033456	73.21179	3.457313	27.264741	-2.070943747	-0.21759197
45	299	6.762995	27.02701	11.835812	15.996002	8.71952	5.849943	10.150583	7.855378	48.39286	2.8655383	15.191321	-3.255196874	-1.245895969
46	307	5.999688	24.111083	19.215466	22.433608	11.428727	9.068422	13.108027	11.63701	61.24221	2.554191	18.835566	-0.16061375	0.8548727952
47	323	4.137319	27.371997	23.843316	25.129038	12.76221	7.753744	14.411609	12.559723	118.45407	3.2362151	26.156426	1.0210852604	-0.423265249
48	330	6.468943	29.174988	18.678483	20.179653	10.892709	7.047189	13.522495	12.000537	85.48957	3.070115	19.943296	-0.980522855	-0.651708258
49	331	6.791837	31.911148	18.8634	22.818736	11.532915	7.137511	12.274045	11.162512	67.00781	3.800144	27.745496	-0.411703707	-0.690397802
50	343	8.754236	25.912989	17.318842	21.996637	12.306685	8.441059	13.323041	11.881699	63.04152	2.6002526	18.496412	-0.398861098	0.3665662595
51	394	5.20798	26.418768	19.523547	23.241833	12.691941	9.591527	13.461276	11.211981	67.28581	2.6988207	24.118274	0.359400701	1.1837361409
52	407	5.300513	26.582368	15.120454	18.132242	10.022195	8.874767	10.501086	9.589052	54.95079	3.0502051	16.253789	-1.733044626	0.9730489399
53	411	5.989731	23.422374	17.620537	19.632869	10.546977	9.251646	11.86097	9.903896	60.57719	2.6938879	21.761691	-0.974652932	1.1550147076
54	412	6.631799	24.434847	17.190652	21.759878	12.734666	8.632916	12.644524	11.170921	71.57231	2.8714717	20.8792	-0.32949205	0.5093093842
55	413	5.17546	28.91271	17.528589	19.666257	9.494521	7.489944	12.408281	10.204387	49.19074	2.8264832	15.329538	-1.471717362	-0.197941233
56	416	4.980767	28.393874	16.616913	18.787286	10.818599	6.632278	12.000962	10.237174	74.17987	3.3913019	21.078586	-1.563865935	-0.896319023
57	420	4.965219	25.607148	18.889944	22.484471	11.566101	7.891059	13.028516	10.290447	94.43142	2.8721165	20.345882	-0.340519785	-0.083068368
58	430	6.123111	26.991326	25.232122	24.414456	11.057866	7.302245	13.428567	10.33458	72.97192	3.2892801	29.876921	0.6765725162	-0.711703018
59	444	10.06858	28.782701	17.514968	23.228005	12.20617	7.167918	13.876546	12.741037	74.79858	3.6001748	21.278668	-0.396014651	-0.681969668
60	446	5.259254	27.822175	18.967707	20.851802	11.165405	7.752635	13.354683	11.191343	55.5716	3.3044546	22.743088	-0.677111168	-0.128423841
61	479	8.978742	22.369076	15.126437	16.237941	7.67121	5.767748	10.611143	7.794221	64.94353	2.7047488	15.361705	-2.980837529	-1.336392934
62	502	8.716168	28.903132	16.101335	23.529552	12.47309	7.248232	12.912972	11.531324	74.83925	3.1391311	21.971372	-0.488822785	-0.610915342
63	539	4.881303	27.080664	20.556528	23.122731	12.577545	8.315474	14.015922	12.517816	87.32061	3.0716475	22.155692	0.2841673315	0.1566525673
64	541	6.242604	25.152718	19.943959	21.961443	13.264691	8.956163	13.375238	11.16407	67.23244	2.2800663	17.901492	0.2694424267	0.6816198844
65	542	7.989361	27.274746	15.518543	19.222196	10.758295	7.693215	13.288045	10.742372	55.75654	2.2984439	22.823311	-1.52194099	-0.040454762
66	547	6.930223	25.914062	18.369275	20.302699	10.364667	6.987272	14.817836	10.448324	44.86575	2.6318717	17.119816	-1.134052948	-0.672872745
67	549	4.318506	26.600136	18.972576	22.488426	12.340681	8.979816	13.719823	11.516287	64.45506	2.7179304	18.928409	0.0016717071	0.7462027913
68	551	4.522621	28.748666	16.299806	20.532687	11.442339	8.173055	12.669025	10.423658	82.65869	3.4236394	26.325222	-0.993863625	0.2560456182
69	581	7.127242	26.807821	19.727138	23.298691	13.478652	7.451468	13.200563	11.721609	75.6753	3.4609717	24.034461	0.2635428674	-0.560306785
70	582	6.234628	24.955292	16.380346	19.763971	9.654007	7.224123	12.500051	10.208469	36.11019	2.8061415	20.79379	-1.629202437	-0.39666767
71	591	6.239739	28.34205	18.958352	22.718745	12.067464	7.60401	13.414946	12.670723	73.78539	3.6021903	23.341325	-0.226146124	-0.34246954
72	617	5.184696	30.612721	18.282682	25.080479	12.220726	8.800829	14.691659	11.618142	96.15603	3.8659131	22.797669	0.2270412143	0.5465800836
73	624	6.836979	27.237034	20.036419	23.936311	12.675381	8.337434	15.07207	12.421561	83.02476	3.6003781	21.255761	0.3516728061	0.1560601108
74	62	6.293436	27.483725	23.535118	26.729419	13.019562	8.445441	14.67306	11.774948	108.01103	3.3024931	24.206198	1.3670890689	0.0743156007
75	641	7.484306	25.15845	22.383936	23.968199	13.530037	8.393413	13.884871	11.641329	76.80589	2.3650551	22.614677	0.8996866749	0.1140862761
76	642	6.438877	28.577817	21.864504	26.037909	13.457514	9.475852	15.519905	14.343996	88.73289	3.7470699	24.440951	1.2663905118	0.927883018
77	645	4.674434	26.09587	14.902326	19.040554	10.261379	6.868066	13.033731	9.121219	53.88634	2.9817514	19.738198	-1.868797787	-0.656739457
78	646	4.31763	26.146793	19.444169	21.72778	11.647652	7.983116	12.759892	11.417978	65.57072	2.9821204	22.064696	-0.338329473	-0.002266227
79	657	8.407512	26.166533	18.151389	23.126326	13.200392	7.775193	14.635292	10.777534	83.15127	2.6537107	20.861953	-0.008535284	-0.253648233
80	666	5.461996	27.546638	20.016378	24.101113	12.532081	8.267841	15.045445	13.019438	104.33321	3.5982919	25.652757	0.3309307193	0.1027392827
81	667	6.161892	23.716176	17.366132	19.636489	10.981243	7.65551	11.011933	10.188274	47.22946	2.3571345	17.878898	-1.145474458	-0.129597587
82	675	6.141094	27.084775	20.421195	25.221664	13.451936	10.130004	14.761286	12.814592	74.43048	3.3371248	23.68849	1.0279071637	1.5013881255
83	683	5.838356	26.596555	21.633126	21.958654	10.298805	7.539473	13.13511	11.030474	53.98989	2.9840724	24.313307	-0.346623879	-0.344406505
84	709	6.244912	27.298072	17.104833	23.179185	12.314883	6.571221	13.62556	11.859895	54.56528	3.3364453	20.978795	-0.525470665	-1.152016748
85	724	4.88714	26.92302	19.157691	22.246992	11.883021	7.366536	14.087947	11.051576	89.81204	3.2484911	21.401122	-0.341177979	-0.513091088
86	740	6.081661	26.679793	20.595808	24.144521	14.059814	8.743078	15.248786	13.883572	83.92281	3.0733777	19.991528	0.83082372	0.3986520417
87	742	4.770557	26.126232	18.962056	22.768543	12.201998	8.899544	13.281125	9.729881	66.72385	2.8938187	27.610018	-0.001309483	0.68058712
88	748	7.201689	27.848477	22.1885	25.449735	12.620968	10.09457	14.758774	11.563222	51.35283	2.804834	21.546181	1.1312976189	1.4689858182
89	750	4.507997	26.915602	14.363669	18.446824	9.539457	6.176112	11.298861	9.804241	59.07404	2.3667155	17.557409	-2.295353948	-1.146238659
90	756	8.670907	23.759843	19.746409	20.897071	11.52864	7.705541	13.271127	11.608794	111.8238	2.3249851	21.423117	-0.482003839	-0.199229894
91	758	6.213555	27.206136	15.355921	19.652756	10.057795	6.464922	13.323455	11.08072	56.23565	3.1679618	20.837933	-1.815983226	-0.995317406
92	764	4.324391	25.649287	14.620491	17.706994	10.353922	6.488828	10.243106	8.861611	62.63575	2.8944567	22.15744	-2.139599029	-0.917727376
93	767	4.614446	27.302322	21.036244	22.946517	12.107168	8.481145	14.638765	12.787874	78.35584	2.9765155	21.591854	0.2482593518	0.3054484309
94	777	5.890244	25.695274	18.791796	23.26902	13.401491	7.413835	15.044009	12.701943	74.28197	2.9836312	24.642904	0.0990574196	-0.567233971
95	780	5.076434	32.516225	19.394098	20.677205	11.183457	8.005747	13.137104	11.330846	66.90776	2.975612	24.885256	-0.599392152	0.0687803574
96	783	6.587624	28.281717	18.685057	21.093661	11.654961	8.20121	12.178195	10.912886	53.89132	2.8766454	26.303121	-0.509646995	0.204732314
97	785	7.226793	29.680983	16.092575	20.182465	10.260407	6.567198	14.054983	11.372929	64.26917	3.2970009	21.931198	-1.570306621	-0.953438998
98	792	5.857486	27.14169	19.154894	22.529235	11.878604	8.07822	13.627069	11.901029	111.75124	2.8851289	20.610526	-0.198490173	0.0450488565
99	803	5.507574	26.233341	16.241116	20.977399	10.75435	8.054429	13.523514	10.298533	78.34041	2.7069437	25.057207	-1.107520235	0.1809602374
100	851	5.10696	29.750299	11.261008	14.005993	8.463401	6.314606	12.068906	9.03811	46.43483	3.1489438	15.046222	-3.620811215	-0.794472487
101	852	5.09808	28.101959	11.807447	18.330049	9.382273	6.607886	11.388324	10.207932	97.20981	3.4131083	22.677089	-2.660959408	-0.741218697
102	858	6.144466	26.665313	13.753797	20.180996	10.281137	6.838147	12.548217	10.319389	88.13467	3.3604609	21.970221	-1.870724596	-0.692177052
103	872	5.857795	26.995341	19.959936	24.120453	12.321734	8.363463	14.335414	12.215294	109.31335	2.8857889	18.228417	0.292497848	0.1889180486
104	886	5.279051	29.137764	16.706508	20.718028	10.656428	7.908864	13.318871	11.191706	105.07336	3.7698252	26.510571	-1.119833252	0.0679704092
105	894	6.829427	24.506173	16.192068	19.269068	9.013846	6.797283	11.525527	9.791159	49.29562	2.1796186	18.504062	-1.933303169	-0.688852421
106	908	6.523096	25.715445	19.878763	19.87992	11.443008	7.732428	13.596338	9.108086	108.12737	2.976436	21.800939	-0.626557362	-0.146602747
107	909	6.067612	27.878616	20.562065	22.912945	10.760987	7.204565	12.770467	11.121523	98.27977	3.9414708	25.307755	-0.310069796	-0.63862869
108	922	5.113469	34.182511	16.101199	20.441745	12.295577	7.148985	12.260692	10.020819	75.59727	2.9747377	16.100182	-0.994545139	-0.590784156
109	928	6.552058	26.941517	16.792847	23.647456	11.819513	8.102435	13.150463	12.185246	83.86318	2.7965456	25.957567	-0.391843816	0.0810917092
110	942	7.992541	27.23229	18.700396	21.83558	11.744642	7.763038	14.019883	11.836063	85.85755	3.6774878	20.436706	-0.442147668	-0.170119028
111	943	8.044551	26.417318	20.236728	21.975092	11.906417	8.597156	11.968888	11.542449	81.10074	3.042612	23.541895	-0.03936975	0.4514254844
112	945	4.94946	29.846707	19.568487	24.844628	13.217456	8.167654	14.798294	13.513523	82.26433	3.5264508	26.234485	0.5118056986	-0.02107701
113	Z108	5.989731	26.353459	18.328536	20.122698	11.374096	7.567381	13.200852	11.914868	68.65807	2.253045	21.958535	-0.858160774	-0.251054019
114	Z119	8.357705	26.396895	18.413775	22.240294	11.4669	8.204644	13.107048	11.752066	87.56135	3.1494164	26.223405	-0.423053028	0.1876036255
115	Z120	7.861087	24.118662	18.031783	19.971603	10.806042	7.708053	13.995465	10.914131	67.93325	3.0385572	26.411056	-1.029909216	-0.102983133
116	Z125	6.067121	27.311611	18.82235	22.137008	11.696369	10.720293	9.904311	10.690893	72.84102	3.3136067	19.4612	0.036227757	2.1735007584
117	Z128	7.026725	26.803957	14.087076	19.900782	9.781292	9.457458	13.372328	11.217393	58.21453	3.2471641	14.594995	-1.595607153	1.4160164065
118	Z12	9.196608	27.90213	19.807103	20.616794	11.174913	7.971145	12.960362	10.212544	62.4635	3.1358093	25.730772	-0.554393513	0.0351917854
119	Z138	8.598499	25.887455	20.536155	24.983236	12.05417	8.718759	15.20804	10.973654	65.9624	3.0369681	34.171456	0.4953188317	0.4468168821
120	Z153	5.995207	31.119416	20.127309	25.480147	12.487552	10.071312	13.836557	12.201237	136.18705	4.7355572	21.148825	0.7996053347	1.4967087372
121	Z163	5.856067	27.08304	17.2365	20.716343	10.051514	7.370737	12.250343	10.133738	69.80318	2.8054707	20.414269	-1.254356784	-0.343203344
122	Z169	5.647489	24.526357	15.418293	19.951977	10.268291	7.247922	12.592093	10.977633	56.98947	2.1999187	13.490548	-1.60314104	-0.391994871
123	Z171	6.238858	27.945246	17.202783	20.328891	10.253583	9.010489	13.192473	10.675051	79.94182	2.7159578	20.311187	-1.034288869	0.9642775243
124	Z192	6.584795	26.755162	20.694566	24.616045	12.719119	10.189932	13.752676	12.246224	88.61966	2.8643129	24.234839	0.8251854584	1.5947405941
125	Z199	5.096836	29.205971	23.251016	26.647906	15.034615	9.976274	15.34541	13.785588	67.90084	3.501341	25.672821	1.9825071762	1.2088081889
126	Z207	6.912893	35.214383	29.303477	31.008321	15.899514	6.702462	16.925484	13.517817	78.43484	4.6160419	34.770598	3.2302659193	-1.684180679
127	Z224	4.975227	28.479246	16.317885	21.815815	11.024591	7.667354	12.211616	10.907867	126.64091	3.8556629	19.874433	-0.969337247	-0.165504655
128	Z231	6.066402	28.571734	18.162293	22.903657	12.285136	8.101467	12.868289	12.053605	121.2736	3.6877558	18.479759	-0.195913783	0.053826793
129	Z240	7.892134	27.101796	21.145625	21.771787	11.374216	6.868329	12.550803	12.06535	82.39081	2.8901108	26.020852	-0.303460839	-0.911956258
130	Z246	6.255346	24.747229	15.457477	19.67094	9.825891	8.976851	13.437815	10.397949	43.83186	2.4537931	22.581127	-1.487201573	1.0111009588
131	Z247	7.208036	27.116486	19.175955	22.198163	11.988972	10.24614	13.745374	11.878649	70.41107	2.7172285	26.198287	0.0937677424	1.7741411007
132	Z24	9.480452	26.866748	18.894091	19.291048	10.557629	8.127355	13.146478	10.789299	59.57748	2.8073262	19.442767	-0.997381227	0.2447664692
133	Z259	5.967403	26.624019	18.318649	20.61062	11.27538	9.360379	13.33692	10.149879	66.65834	3.0735905	25.509099	-0.551228626	1.1657205296
134	Z25	4.069302	27.72061	27.44909	31.511473	17.348473	8.480594	18.517354	16.039356	173.99364	3.2304625	42.340335	3.6101621321	-0.313192398
135	Z281	5.048823	28.574502	26.758134	30.91013	17.433739	8.97682	17.511272	15.019459	183.53558	3.2467601	38.68391	3.5111639234	0.1092203133
136	Z284	5.296795	27.038283	18.860891	24.028007	13.564584	8.661765	12.654268	11.060254	56.55155	3.3371775	32.994401	0.4367756036	0.3944433424
137	Z29	11.253404	25.888194	22.029414	23.55967	12.177225	8.100175	14.527453	11.832762	78.65852	3.1462708	23.358756	0.4446106906	-0.038689001
138	z309	5.980848	25.478965	17.914796	20.946215	11.102006	7.215671	14.029625	11.549228	62.62707	2.4426879	15.389292	-0.909775617	-0.53455107
139	Z312	6.046512	30.052199	16.161403	19.235735	11.064518	7.912724	13.457234	10.508064	76.39186	3.0595206	18.762823	-1.325630707	0.1070742624
140	Z338	7.495883	25.570635	18.018981	16.505622	9.712685	8.381804	10.13367	9.07709	55.90973	2.4301854	22.80281	-1.684853134	0.5851100939
141	Z350	5.77192	28.859762	19.277004	23.20552	10.665072	9.003961	12.705353	10.839288	78.2934	3.148379	25.477716	-0.217706801	0.8142738836
142	Z359	8.270763	28.275507	14.774109	23.439648	13.042873	6.236504	13.376466	11.519863	57.01206	2.7956519	20.638709	-0.716572447	-1.412602449
143	Z368	5.979381	24.868076	21.932232	22.812854	12.927751	7.938293	14.054172	10.999787	83.35695	2.5201029	22.751704	0.4645289505	-0.177598585
144	Z371	6.598074	25.461393	17.721879	18.771287	9.376444	7.471168	11.255911	9.336387	51.47446	2.5223319	19.440782	-1.603237088	-0.184985929
145	Z37	5.908932	26.549288	17.144536	21.587469	11.279951	8.029123	11.89288	10.785631	108.62732	3.5220149	16.190937	-0.772164148	0.1009821733
146	Z388	5.467729	30.32694	20.011421	23.430601	12.617239	9.786746	14.570712	12.207493	65.67244	3.0701806	25.373682	0.4703549274	1.3271552771
147	Z408	7.043263	28.174143	21.90512	26.699269	13.89541	8.277138	15.27809	13.421246	102.06491	3.2960756	23.770615	1.2934140111	-0.06597978
148	Z415	5.350872	24.489471	19.316641	21.927644	11.661923	6.919565	13.364717	11.588866	69.14072	2.765572	19.674304	-0.4782492	-0.852409284
149	z421	5.376522	27.015804	14.603267	19.451233	9.779199	8.94999	12.788319	10.125737	56.47318	2.5524724	20.172188	-1.659236881	1.0153464668
150	Z425	6.982788	30.865538	20.663211	24.072604	13.476639	8.742164	12.836686	11.610498	81.73874	3.8664817	22.657069	0.7004068437	0.4251763226
151	Z426	5.462859	27.278412	19.429498	21.067797	11.086025	6.786995	13.767569	11.113359	78.20328	2.7081958	18.648928	-0.734689294	-0.90863599
152	Z430	5.157395	27.924088	14.931321	23.001064	10.455746	7.134712	12.934861	10.206615	79.60085	3.1439792	27.180777	-1.203189917	-0.570758289
153	Z432	7.060618	26.857096	14.138876	22.684514	10.774289	8.75627	12.317201	11.088599	79.64174	2.8678499	25.362712	-1.061052793	0.7299866376
154	Z453	5.85187	24.760383	13.9948	17.393827	9.635086	9.377567	12.081179	9.731919	43.65381	2.4201008	11.146715	-2.020115706	1.4348377928
155	Z461	7.036342	25.536044	17.207658	20.44326	10.694125	9.580061	12.09649	10.503563	51.98388	2.2713569	16.262539	-0.836624597	1.3939518904
156	Z481	5.60782	29.790552	14.757336	20.721894	10.803382	9.709874	15.223622	10.628443	108.73691	4.2302936	25.764519	-1.113150452	1.532874345
157	Z485	9.067624	27.120341	18.835244	22.430416	11.644692	6.507305	13.81682	12.35063	71.30816	2.679744	20.595416	-0.538829353	-1.184845084
158	Z486	8.020449	26.435346	11.968923	22.596816	11.583222	10.041769	13.828565	11.389691	91.69382	3.789209	28.767858	-1.027489298	1.7618047773
159	Z503	9.262712	25.512367	24.204316	23.676079	11.361646	8.979864	11.735096	11.474177	92.36365	3.2960731	20.554897	0.7271765085	0.651438143
160	Z511	7.134415	25.947063	14.449583	18.417857	10.040998	8.470138	11.232454	10.514051	76.15259	2.4885896	16.219688	-1.844155267	0.6552252737
161	Z537	9.006238	26.640817	26.475221	26.567832	13.414429	8.581121	15.109359	11.051607	115.0817	4.1864931	27.64133	1.8832067387	0.1105206987
162	Z553	5.932899	26.452246	19.571145	21.433881	10.634515	6.721006	12.716088	10.743246	54.20952	2.8821252	14.805713	-0.770207759	-0.954253073
163	Z570	6.266264	22.519532	11.831756	15.862844	8.513701	8.054475	11.143753	8.689931	36.84526	1.9388343	9.23433	-3.002686772	0.5213439138
164	Z575	7.310882	28.386512	21.974273	23.817245	11.908348	9.791146	15.145225	11.573483	71.55698	3.3234724	25.042153	0.6586065503	1.3123315759
165	Z583	6.257688	26.593689	16.414494	17.92436	9.687652	10.018397	10.810009	8.190305	54.31418	2.7321484	17.300633	-1.482401097	1.8784360119
166	Z61	6.658577	28.757627	19.122854	23.574862	13.426532	9.662562	15.594307	11.801722	119.28435	4.330174	25.237851	0.5228120213	1.2050679257
167	Z62	4.372066	30.983308	26.670117	31.599782	18.304395	6.131432	18.108262	14.951967	183.13926	3.4382468	39.2221	3.3818395289	-2.212626806
168	Z70	5.024572	24.025833	15.472126	22.228964	11.15107	9.794684	13.322659	12.108697	71.44286	3.0465623	22.647489	-0.697916724	1.5258938896
169	Z74	4.783372	28.059613	20.164337	24.536869	12.693787	8.339316	15.319349	12.04505	80.30071	3.3100768	24.435818	0.4627402314	0.1364686386
170	Z76	6.074129	27.705619	19.510822	22.521565	10.856075	9.86637	14.012025	11.328146	59.59427	3.3174929	27.393036	-0.116405914	1.5072262788
171	Z92	6.553175	25.838986	20.016485	21.618469	11.341586	7.349995	13.124805	10.776193	63.42417	2.8982071	18.605291	-0.429647565	-0.5002528
172	Z95	9.600256	25.735891	18.284719	22.282649	11.649147	6.452345	13.337644	12.730236	89.41706	2.7932191	22.165836	-0.648361385	-1.213447924
173	Z99	6.190585	26.417297	20.510843	22.922709	12.239815	NA	13.77297	11.900297	51.57068	3.1466212	19.006461	NA	NA
