# Supplementary material for: The genomic scale of fluctuating selection in a natural plant population
Source: Evol Lett. 2022 Dec 11;6(6):506–21. doi: 10.1002/evl3.308 (PMC9783439; doi:10.1002/evl3.308)
Supplement: Supplementary file 5 — Supplemental Information [file EVL3-6-506-s002.zip › linear.and.fluctuating.tests.py]

# Drift is null model
# includes test of linear change model
# includes full model

from scipy.stats import multivariate_normal,chi2
from scipy import optimize
import numpy as np
from math import sqrt,asin,log
import sys

Years_with_data = 11 # held to this value for general LL
minMAF = 0.05
zlow = 2.0*asin(sqrt(minMAF))
zhigh= 2.0*asin(sqrt(1.0-minMAF))

Ne = 11790
VarDrift = 1.0/float(2*Ne)
print "lowz,highz",zlow,zhigh

infile = "Z.by.year.txt" # sys.argv[1] # allslim.2000.m_z.txt
out1=open("Fluct.Linear.txt","w")


def LL(x): # drift model
	mu98=x[0]
	mvec = [ mu98 for x in range(tests) ]
	probd = multivariate_normal.pdf(z, mvec, cmat) # z and cmat are global
	# print x[0],probd
	if probd>0.0:	
		return log(probd)
	else:
		return -999999

def LLx1(x): # 2 param likelihood
	mu98=x[0]
	mu21=x[1]
	mvec=[]
	for j in range(len(z)):
		mu = mu98 + (mu21-mu98)*float(yrs[j]-1998)/23.0	
		mvec.append(mu)

	probd = multivariate_normal.pdf(z, mvec, cmat) # z and cmat are global
	if probd>0.0:	
		return log(probd)
	else:
		return -999999

# main
yearbypos={}
src  =open(infile, "r") # 
for line_idx, line in enumerate(src):
        cols = line.replace('\n', '').split('\t') 
# Chrom	pos	Ref	alt	1998	2007	2010	2011	2012	2013	2014	2015	2016	2017	2021	CP	IA	Quarry
# Chr_01	10051348	A	G	1.61403977419,0.0561050869598,531,467	1.6814885722,0.0574262022831,245,334	1.58809501536,0.0541371872198,340,386	1.62211889486,0.0474120904959,354,310	1.6227667827,0.0462739134636,293,333	1.61931160498,0.0434108467322,406,607	1.80672254478,0.0643042319101,390,306	1.66774365428,0.0576416732667,454,470	1.60115160597,0.0511792384261,390,610	1.67164819773,0.0552579256383,261,271	1.64746199367,0.0412609819422,1202,1535	160,7	129,22	204,70

	if line_idx==0:
		for j in range(4,len(cols)-3):
			yearbypos[j]=int(cols[j])

	else:
		z=[]
		se=[]
		yrs=[]
		for j in range(4,len(cols)-3):
			if cols[j][0]=="N": # NA,NA
				pass
			else:
				z.append( float( cols[j].split(",")[0] ) )
				se.append( float( cols[j].split(",")[1] ) )
				yrs.append( yearbypos[j] )

		tests = len(z)
		if tests>=Years_with_data:

			z_ave = sum(z)/float(tests)
			if z_ave>zlow and z_ave<zhigh:


				# drift model
				cmat=[]
				for j in range(tests):
					row=[ 0.0 for x in range(tests) ]
					row[j]=se[j]**2.0
					cmat.append(row)
				for x in range(1,tests): # row of cmat
					yr_x = yrs[x]-1998
					for y in range(x,tests):
						yr_y = yrs[y]-1998
						if y==x:
							cmat[x][y]+= float(yr_y)*VarDrift
						else:
							cmat[x][y]=float(yr_x)*VarDrift
							cmat[y][x]=cmat[x][y]
				RX = np.array(cmat)
				RXi=np.linalg.inv(RX) 
				zvec=np.array(z)
				Xvec = np.array([1 for j in range(tests)])
				term1 = Xvec.dot( RXi.dot(Xvec) )
				term2 = Xvec.dot( RXi.dot(zvec) )
				mu0 = term2/term1
				LL0 = LL([mu0])
				out1.write(cols[0]+'\t'+cols[1]+'\t'+cols[2]+'\t'+cols[3]+'\t'+str(tests)+'\t'+str(mu0)+'\t'+str(LL0))

				Xm = [] # m98,m21
				for j in range(len(z)):
					coefficient98 = 1.0 - float(yrs[j]-1998)/23.0	
					coefficient21 = float(yrs[j]-1998)/23.0
					Xm.append([coefficient98,coefficient21])

				Xmat=np.array(Xm)
				Xt = Xmat.transpose()
				term1 = np.matmul(Xt,RXi)
				term1a= np.matmul(term1,Xmat) 
				term2 = np.matmul(term1,zvec)
				bhat = np.matmul( np.linalg.inv(term1a),term2)
				LL1=LLx1([bhat[0],bhat[1]])
				LRT = 2.0*( LL1-LL0 ) 
				pvalue = 1.0-chi2.cdf(LRT, 1)
				out1.write('\t'+str(bhat[0])+'\t'+str(bhat[1])+'\t'+str(LL1)+'\t'+str(LRT)+'\t'+str(pvalue))

				LL2 = log( multivariate_normal.pdf(z, z, cmat) ) # z and cmat are global
				LRT2 = 2.0*( LL2-LL0 ) 
				pvalue2 = 1.0-chi2.cdf(LRT2, 10)
				out1.write('\t'+str(z)+'\t'+str(LRT2)+'\t'+str(pvalue2)+'\n')

				if line_idx % 10000 == 0:
					print cols[0],cols[1],LRT,pvalue,LRT2,pvalue2
