# Supplementary material for: The genomic scale of fluctuating selection in a natural plant population
Source: Evol Lett. 2022 Dec 11;6(6):506–21. doi: 10.1002/evl3.308 (PMC9783439; doi:10.1002/evl3.308)
Supplement: Supplementary file 5 — Supplemental Information [file EVL3-6-506-s002.zip › m_and_z.genic.py]

#-------------------------------------------------------------------------------
# Name:        
# Purpose:     Report m and z by chrom for SNPs within depth limits
#-------------------------------------------------------------------------------
from scipy import stats
import sys
from math import sqrt,asin

minD = 5623 # 1/2 the median	
maxD = 16869 # 1.5 the median
infile = "Genic"

out2=open(infile+".m_z.txt","w")

src  =open(infile+".readcounts.txt", "r") # 
for line_idx, line in enumerate(src):
        cols = line.replace('\n', '').split('\t') 
	if cols[0]=="Chrom": 
# Chrom	pos	Ref	alt	1998_1	1998_2	1999_1	1999_1B	1999_2	1999_2B	2000_3	...
		if line_idx==0:
			out2.write(line)
	else:

		cc=[0,0]
		ps = []
		for j in range(4,4+22): # only consider IM samples
			ra=cols[j].split(",")
			cc[0]+= int(ra[0])
			cc[1]+= int(ra[1]) 
			if int(ra[0])+int(ra[1])>0:
				ps.append( float(ra[0])/float(int(ra[0])+int(ra[1])) )
				
		if (cc[0]+cc[1])>=minD and (cc[0]+cc[1])<=maxD:	
			out2.write(cols[0]+'\t'+cols[1]+'\t'+cols[2]+'\t'+cols[3])
			for j in range(4,4+22):
				ra=cols[j].split(",")
				m1= int(ra[0])+int(ra[1]) 
				if m1==0:
					out2.write('\t0,NA')
				else:
					p1= float(ra[0])/float( int(ra[0])+int(ra[1]) )
					z1=2.0*asin(sqrt(p1))
					out2.write('\t'+str(m1)+','+str(z1))	

			for j in range(4+22,len(cols)):
				out2.write('\t'+cols[j])
			out2.write('\n')
src.close()
