# Supplementary material for: The genomic scale of fluctuating selection in a natural plant population
Source: Evol Lett. 2022 Dec 11;6(6):506–21. doi: 10.1002/evl3.308 (PMC9783439; doi:10.1002/evl3.308)
Supplement: Supplementary file 5 — Supplemental Information [file EVL3-6-506-s002.zip › map.split.fqs.py]

#!/usr/bin/env python

import sys

infile = sys.argv[1] # list of paired fastq files
commandsFile = open("cii.sh", 'w')


src=open(infile,"r")
for line_idx, line in enumerate(src):
        cols = line.replace('\n', '').split('\t')
# 2016_2_S6_L004.R1cq     2016_2_S6_L004.R2cq     2016_2_S6_L004.cq

        sampleName = cols[2] #
        fq1=cols[0]# 
        fq2=cols[1]

        shellScriptName = 'r%s.sh' % (sampleName)
        shellScript = open(shellScriptName, 'w' )

        commandsFile.write('sbatch %s \n' % (shellScriptName))

        shellScript.write("#!/bin/bash\n" )
        shellScript.write("#SBATCH --job-name=%s\n" % (sampleName))

        shellScript.write("#SBATCH --partition=sixhour	 \n" )
        shellScript.write("#SBATCH --time=0-5:59:00        \n" )
        shellScript.write("#SBATCH --mem-per-cpu=5gb           \n" )

        shellScript.write("#SBATCH --mail-type=NONE          \n" )
        shellScript.write("#SBATCH --mail-user=jkk@ku.edu    \n" )
        shellScript.write("#SBATCH --ntasks=1                   \n" )
        shellScript.write("#SBATCH --cpus-per-task=1            \n" )
        shellScript.write("#SBATCH --output=rx_%s.log\n\n\n" % sampleName )
        shellScript.write("module load bwa/0.7.17\n")
        shellScript.write("module load samtools/1.9\n\n\n")
        shellScript.write("module load java/1.8.0_212\n")

        shellScript.write("bwa mem /home/jkk/Combined.v5.fa %s %s | samtools view -bS - | samtools sort - -o %s.bam\n" % (fq1,fq2,sampleName))
