# Supplementary material for: The genomic scale of fluctuating selection in a natural plant population
Source: Evol Lett. 2022 Dec 11;6(6):506–21. doi: 10.1002/evl3.308 (PMC9783439; doi:10.1002/evl3.308)
Supplement: Supplementary file 5 — Supplemental Information [file EVL3-6-506-s002.zip › merging.py]

# Purpose:    
#-------------------------------------------------------------------------------
from scipy import stats

out1=open("commands.txt","w")

filesper={}

src  =open("s4set2.merge.txt", "r") # 
for line_idx, line in enumerate(src):
        cols = line.replace('\n', '').split('\t') 
# 98-2_S4_L003.av.bam	98-2
	try:
		filesper[cols[1]].append(cols[0])
	except KeyError:
		filesper[cols[1]]=[ cols[0] ]

for z in filesper:
	if len(filesper[z])==1:
		print "only one",z # out1.write("mv "+filesper[z][0]+" "+z+".m.bam\n")
	else:
		out1.write("samtools merge "+z+".s4_2.bam")
		for x in range(len(filesper[z])):
			out1.write(" "+filesper[z][x])
		out1.write('\n')
