# Supplementary material for: The genomic scale of fluctuating selection in a natural plant population
Source: Evol Lett. 2022 Dec 11;6(6):506–21. doi: 10.1002/evl3.308 (PMC9783439; doi:10.1002/evl3.308)
Supplement: Supplementary file 5 — Supplemental Information [file EVL3-6-506-s002.zip › Minor.allele.change.Fluctuating.py]

# mult-normal pdf 1
# includes test of linear change model

from scipy.stats import pearsonr,ttest_1samp
from math import sqrt


infile = "thinned.genes.Fluctuating.txt"

MinTests = 11 # code requires all years called
Year_seq=[1998,2007,2010,2011,2012,2013,2014,2015,2016,2017,2021]
Interval_type=["g","y","y","y","g","y","g","y","g","y"]

Total_years = len(Year_seq)
out1=open("Minor.allele.change.Fluctuating.txt","w")
out2=open("Minors.for.testing.txt","w")
out3=open("Ref.green.v.freq.txt","w")

Evar1={}
dznext={}
for j in range(len(Year_seq)-1): 
	dznext[Year_seq[j]]=[]
	Evar1[Year_seq[j]]=[]

rsnps={}
in1  =open(infile, "r") # 
for line_idx, line in enumerate(in1):
        cols = line.replace('\n', '').split('\t') 
# 1	N0685	Chr_14	3898562	G	A	43.0174017208	4.937526187021035e-06	2.45459090555	0.11718169513968568
	rsnps[cols[2]+"_"+cols[3]]=cols[1]
in1.close()
print "SNP considered ",len(rsnps.keys())

# main
to_be_green=[[],[]]
cx=0
src  =open("Z.by.year.txt", "r") # 
for line_idx, line in enumerate(src):
        cols = line.replace('\n', '').split('\t') 
# Chrom	pos	Ref	alt	1998	2007	2010	2011	2012	2013	2014	2015	2016	2017	2021	CP	IA	Quarry
# Chr_01	10051348	A	G	1.61403977419,0.0561050869598,531,467	1.6814885722,0.0574262022831,245,334	1.58809501536,0.0541371872198,340,386	1.62211889486,0.0474120904959,354,310	1.6227667827,0.0462739134636,293,333	1.61931160498,0.0434108467322,406,607	1.80672254478,0.0643042319101,390,306	1.66774365428,0.0576416732667,454,470	1.60115160597,0.0511792384261,390,610	1.67164819773,0.0552579256383,261,271	1.64746199367,0.0412609819422,1202,1535	160,7	129,22	204,70
	if line_idx==0:
		pass
	else:
		try:
			ggx=rsnps[cols[0]+"_"+cols[1]]
			OK=0
			for j in range(4,15):
				if cols[ j ][0] !="N":
					OK+=1
			if OK>=MinTests:
				cx+=1
				out1.write(cols[0]+'\t'+cols[1]+'\t'+cols[2]+'\t'+cols[3])
				zlist=[]
				selist=[]
				for j in range(4,15):
					zlist.append( float( cols[ j ].split(",")[0] ) )
					selist.append( float( cols[ j ].split(",")[1] ) )
				zbar=sum(zlist)/float(Total_years)

				greenscore=0.0	
				for j in range(10):
					z=zlist[j]
					nz=zlist[j+1]
					if Interval_type[j]=="g":
						greenscore+=(nz-z)
					else:
						greenscore+=(z-nz)
				to_be_green[0].append(greenscore)
				to_be_green[1].append(zbar)
				out3.write(cols[0]+'\t'+cols[1]+'\t'+str(greenscore)+'\t'+str(zbar)+'\n')

				if zbar>3.141592653589793/2.0:
					out2.write(cols[0]+'\t'+cols[1]+'\tR_major\t'+ggx+'\n')
					for j in range(len(zlist)): # z refers to 
						zlist[j]= 3.141592653589793-zlist[j]
				else:
					out2.write(cols[0]+'\t'+cols[1]+'\tR_minor\t'+ggx+'\n')

				for j in range(Total_years-1):
					z1= zlist[j]
					z2= zlist[j+1]
					dz1=z2-z1
					dznext[Year_seq[j]].append(dz1)
					Evar1[Year_seq[j]].append(selist[j]*selist[j])
					out1.write('\t'+str(dz1))
				out1.write('\n')
			else:
				print "should not be here"

		except KeyError:
			pass

print "SNP in all years ",cx

mdz={}
mev={}
Cov1={}
for j in range(Total_years-1):
	mdz[Year_seq[j]]=sum(dznext[Year_seq[j]])/float(cx)
	tval,pval = ttest_1samp(dznext[Year_seq[j]], 0.0)
	# mev[Year_seq[j]]=sum(Evar1[Year_seq[j]])/float(cx)
	print Year_seq[j],"Mean dz",mdz[Year_seq[j]],"t",tval,"pvalue",pval

for j in range(Total_years-2):
	for k in range(j+1,Total_years-1):
		r,p=pearsonr(dznext[Year_seq[j]],dznext[Year_seq[k]])
		print Year_seq[j],Year_seq[k],r,p


r,p=pearsonr(to_be_green[0],to_be_green[1])
print "Ref green v Ref freq",r,p
