# Supplementary material for: The genomic scale of fluctuating selection in a natural plant population
Source: Evol Lett. 2022 Dec 11;6(6):506–21. doi: 10.1002/evl3.308 (PMC9783439; doi:10.1002/evl3.308)
Supplement: Supplementary file 5 — Supplemental Information [file EVL3-6-506-s002.zip › Ne.robust.estimation.py]

# v2:: adjust for varying sampling variance per snp
# v3:: 1998 --> 2021

import sys
from scipy.stats import norm
from math import sqrt,asin

infile = "Z.by.year.txt"
out1=open("dz_23_years.txt","w")

t = 23
minMAF = 0.05
zlow = 2.0*asin(sqrt(minMAF))
zhigh= 2.0*asin(sqrt(1.0-minMAF))

templist=[]
# main
meanEvar=0.0
meanDz2=0.0
dzlist=[]
src  =open(infile, "r") # 
for line_idx, line in enumerate(src):
        cols = line.replace('\n', '').split('\t') 
# Chrom	pos	Ref	alt	1998	2007	2010	2011	2012	2013	2014	2015	2016	2017	2021
# Chr_01	10010600	T	C	1.63503595078,0.0690018824485,186,170	1.61725490128,0.0634819755488,202,194	1.54627876335,0.0615431523506,201,207	1.58117822053,0.0566128680817,225,176	1.56738563042,0.0556019889642,184,192	1.62637050799,0.0485538364144,305,348	1.4535119275,0.0725987099081,210,147	1.59846850687,0.0603957613752,291,345	1.5325003197,0.0561639308283,364,379	1.49073445027,0.0566823817171,229,245	1.61849210292,0.0469647656851,454,581

	if line_idx==0:
		pass
	elif cols[4][0] != "N" and cols[14][0] != "N":
		zbar = ( float(cols[4].split(",")[0])+float(cols[14].split(",")[0]) )/2.0
		if zbar>zlow and zbar<zhigh:

			dz = float(cols[4].split(",")[0])-float(cols[14].split(",")[0])
			if line_idx % 2 == 0:
				dz = -dz
			out1.write(str(dz)+'\n')

			se1 = float(cols[4].split(",")[1])
			se2 = float(cols[14].split(",")[1])
			evar= se1**2.0 + se2**2.0
			dzlist.append([dz,evar])
			meanEvar+=evar
			meanDz2+= (dz*dz)
			templist.append(evar)

nx=len(dzlist)
dzlist.sort()
qlist={}
for j in range(1,20):
	# print float(j)/20,dzlist[int(j*nx/20)]
	qlist[j]= dzlist[int(j*nx/20)][0]
IQR = qlist[15]-qlist[5]
Q25 = -IQR/2
print "IQR=",IQR,"Q25=", Q25
print "SNPs included ",nx
meanEvar=meanEvar/float(nx)
meanDz2=meanDz2/float(nx)
print "cases",nx,"mean dz2, Estimation var",meanDz2,meanEvar
x1 = (IQR/1.34896)**2.0 - meanEvar
print "IQR Ne",t/(2*x1)
x1 = meanDz2 - meanEvar
print "Ez2 Ne",t/(2*x1)
