# Supplementary material for: The genomic scale of fluctuating selection in a natural plant population
Source: Evol Lett. 2022 Dec 11;6(6):506–21. doi: 10.1002/evl3.308 (PMC9783439; doi:10.1002/evl3.308)
Supplement: Supplementary file 5 — Supplemental Information [file EVL3-6-506-s002.zip › outlier.snps.py]

#-------------------------------------------------------------------------------
#	Tests SNPs for inter-bulk divergence, divergence from individuals of 2021
#-------------------------------------------------------------------------------

import sys
from random import shuffle
from math import sqrt,asin,sin
from scipy.stats import chi2

mincalls = 20

infile = "Genic.m_z.txt"
out2 = open("snpdev."+infile,"w")

nullvar={}
in1=open("nv."+infile,"r")
for line_idx, line in enumerate(in1):
        cols = line.replace('\n', '').split('\t') 
# 1998	0.00938920797416
	nullvar[cols[0]]=float(cols[1])
in1.close()

min2 = 50 # lowest count to include a sample

xpositions={}
in1  =open("paired.samples.txt", "r") # 
for line_idx, line in enumerate(in1):
        cols = line.replace('\n', '').split('\t') 
	xpositions[cols[0]] = [int(cols[1]),int(cols[2])]
# 1998	4	5
	
in1.close()


pairs={}
stats={}
ctx=[0,0]
src  =open(infile, "r") # 
for line_idx, line in enumerate(src):
        cols = line.replace('\n', '').split('\t') 
	if line_idx==0:
		pass
	else:
# Chr_01	137	C	T	298,0.404083606951	271,0.243584444589	288,0.204480198969	157,0.226215090973	260,0.433044662511	158,0.35768776829	143,0.237079797764	80,0.0	166,0.49594781548	127,0.399489061688	259,0.502361658022	284,0.337268788807	294,0.389312902481	326,0.369479784422	314,0.510272463097	265,0.527335611954	226,0.619516499975	281,0.416301615136	298,0.420826344846	318,0.356549081438	122,0.550125311982	246,0.563242188285	354,0.570172437945	278,0.556856202293	233,0.348417526575	220,0.580180648867	186,0.390467599605	308,0.623759494567	209,0.46295472794	254,0.611308642007

		snpstats=[0,0.0,0]
		z21=-9
		zID=-9
		standardized_diff=-9
		mtot = 0
		for year in xpositions:
			vv1=cols[ xpositions[year][0] ].split(",")
			m1=int(vv1[0])
			vv2=cols[ xpositions[year][1] ].split(",")
			m2=int(vv2[0])
			mtot+=(m1+m2)
			if m1>=min2 and m2>=min2:
				z1=float(vv1[1])
				z2=float(vv2[1])
				if (z1+z2)>0 and (z1+z2) < 4.0*asin(1.0):
					rx = (z1-z2)/ sqrt(nullvar[year] + 1.0/float(m1) + 1.0/float(m2)) # E[rx] = nullvar
					snpstats[0]+=1
					snpstats[1]+= rx*rx

				if year=="2021":
					z21 = (z1+z2)/2.0
					var21 = 0.25*(nullvar[year] + 1.0/float(m1) + 1.0/float(m2))

		if z21>=0:
			glist=[]
			for j in range(29,76): # this are individual samples
				vv1=cols[ j ].split(",")
				Rcc=int(vv1[0])
				Acc=int(vv1[1])
				if Rcc>0 and Acc==0:
					glist.append(1.0)
				elif Rcc>0 and Acc>0:
					glist.append(0.5)
				elif Rcc==0 and Acc>0:
					glist.append(0.0)
			if len(glist)>=mincalls:
				pID = sum(glist)/float(len(glist))
				nID = len(glist)
				zID = 2.0*asin(sqrt(pID))
				varzID=1.0/float(nID) # the 0/1 model
				standardized_diff = (z21-zID)/sqrt(var21+varzID)

		dcat=int(mtot/500)

		if snpstats[0]>0:
			if snpstats[1]>0:
				tail=1.0-chi2.cdf(snpstats[1], snpstats[0]) # 
			else:
				tail=1.0
			out2.write(cols[0]+'\t'+cols[1]+'\t'+str(mtot)+'\t'+str(snpstats[0])+'\t'+str(snpstats[1])+'\t'+str(tail)+'\t'+str(z21)+'\t'+str(zID)+'\t'+str(standardized_diff)+'\n')
			try:
				stats[dcat][0]+=1
				if tail<0.01:
					stats[dcat][1]+=1
				if abs(standardized_diff)>3.0:
					stats[dcat][2]+=1
			except KeyError:
				stats[dcat]=[1,0,0]
				if tail<0.01:
					stats[dcat][1]+=1
				if abs(standardized_diff)>3.0:
					stats[dcat][2]+=1			

		else:
			out2.write(cols[0]+'\t'+cols[1]+'\t'+str(snpstats[0])+'\t'+str(-99)+'\t'+str(1.0)+'\t'+str(z21)+'\t'+str(zID)+'\t'+str(standardized_diff)+'\n')
			print "full fail ",cols[0]+'\t'+cols[1]+'\t'+str(snpstats[0])+'\t'+str(-99)+'\t'+str(1.0)


for dcat in stats:
	print dcat*500,stats[dcat][0],float(stats[dcat][1])/float(stats[dcat][0]),float(stats[dcat][2])/float(stats[dcat][0])
