# Supplementary material for: The genomic scale of fluctuating selection in a natural plant population
Source: Evol Lett. 2022 Dec 11;6(6):506–21. doi: 10.1002/evl3.308 (PMC9783439; doi:10.1002/evl3.308)
Supplement: Supplementary file 5 — Supplemental Information [file EVL3-6-506-s002.zip › Peren.allele.change.Fluctuating.py]

# mult-normal pdf 1
# includes test of linear change model

from scipy.stats import pearsonr,ttest_1samp
from math import sqrt,asin


infile = "thinned.genes.Fluctuating.txt"

MinTests = 11 # code requires all years called
MinReads = 20 
MinDiff = 0.4

Year_seq=[1998,2007,2010,2011,2012,2013,2014,2015,2016,2017,2021]
Interval_type=["g","y","y","y","g","y","g","y","g","y"]

Total_years = len(Year_seq)
out1=open("Perennial.allele.change.Fluctuating.txt","w")
out2=open("Perennial.for.testing.txt","w")
out3=open("Ref.green.v.PA_difference.txt","w")

Evar1={}
dznext={}
for j in range(len(Year_seq)-1): 
	dznext[Year_seq[j]]=[]
	Evar1[Year_seq[j]]=[]

rsnps={}
in1  =open(infile, "r") # 
for line_idx, line in enumerate(in1):
        cols = line.replace('\n', '').split('\t') 
# 1	N0685	Chr_14	3898562	G	A	43.0174017208	4.937526187021035e-06	2.45459090555	0.11718169513968568
	rsnps[cols[2]+"_"+cols[3]]=1
in1.close()
print "SNP considered ",len(rsnps.keys())

# main
table=[[0,0],[0,0]]
FracMinor=[0,0]
to_be_green=[[],[]]
cx=0
src  =open("Z.by.year.txt", "r") # 
for line_idx, line in enumerate(src):
        cols = line.replace('\n', '').split('\t') 
# Chrom	pos	Ref	alt	1998	2007	2010	2011	2012	2013	2014	2015	2016	2017	2021	CP	IA	Quarry
# Chr_01	10051348	A	G	1.61403977419,0.0561050869598,531,467	1.6814885722,0.0574262022831,245,334	1.58809501536,0.0541371872198,340,386	1.62211889486,0.0474120904959,354,310	1.6227667827,0.0462739134636,293,333	1.61931160498,0.0434108467322,406,607	1.80672254478,0.0643042319101,390,306	1.66774365428,0.0576416732667,454,470	1.60115160597,0.0511792384261,390,610	1.67164819773,0.0552579256383,261,271	1.64746199367,0.0412609819422,1202,1535	160,7	129,22	204,70
	if line_idx==0:
		pass
	else:
		try:
			siglevel=rsnps[cols[0]+"_"+cols[1]]
			OK=0
			for j in range(4,15):
				if cols[ j ][0] !="N":
					OK+=1
			if OK>=MinTests:
				
				
				zlist=[]
				selist=[]
				for j in range(4,15):
					zlist.append( float( cols[ j ].split(",")[0] ) )
					selist.append( float( cols[ j ].split(",")[1] ) )
				zbar =sum(zlist)/float(OK)

				greenscore=0.0	
				for j in range(10):
					z=zlist[j]
					nz=zlist[j+1]
					if Interval_type[j]=="g":
						greenscore+=(nz-z)
					else:
						greenscore+=(z-nz)

				tb1=0
				if zbar<3.141592653589793/2:
					tb1=1
				FracMinor[tb1]+=1

				ra=[]
				for j in range(15,18): # CP	IA	Quarry
					vv=cols[j].split(",")
					ra.append( [int(vv[0]),int(vv[1])] )
				m_CP=sum(ra[0])
				m_IA=sum(ra[1])
				m_Q=sum(ra[2])
				Factor=-99
				if m_CP>=MinReads and m_IA>=MinReads:
					p=float(ra[0][0])/float(m_CP)
					z_CP=2.0*asin(sqrt(p))
					p=float(ra[1][0])/float(m_IA)
					z_IA=2.0*asin(sqrt(p))

					to_be_green[0].append(greenscore)
					to_be_green[1].append(z_CP-z_IA)
					out3.write(cols[0]+'\t'+cols[1]+'\t'+str(greenscore)+'\t'+str(z_CP-z_IA)+'\n')
					
					if z_CP-z_IA > MinDiff: # reference allele is perennial
						Factor=1.0
						tb2=0
						table[tb1][tb2]+=1
					elif z_IA-z_CP > MinDiff:
						Factor=-1.0 # alt allele is perennial
						tb2=1
						table[tb1][tb2]+=1
				if Factor != -99:
					cx+=1
					out1.write(cols[0]+'\t'+cols[1]+'\t'+cols[2]+'\t'+cols[3])
					if Factor==-1.0:
						out2.write(cols[0]+'\t'+cols[1]+'\tR_annual\n')
						for j in range(len(zlist)): # z refers to freq of perennial allele
							zlist[j]= 3.141592653589793-zlist[j]
					else:
						out2.write(cols[0]+'\t'+cols[1]+'\tR_perennial\n')

					for j in range(Total_years-1):
						z1= zlist[j]
						z2= zlist[j+1]
						dz1=z2-z1
						dznext[Year_seq[j]].append(dz1)
						Evar1[Year_seq[j]].append(selist[j]*selist[j])
						out1.write('\t'+str(dz1))
					out1.write('\n')

		except KeyError:
			pass

print "SNP included ",cx
print "Counts Ref Major",table[0]
print "Counts Ref Minor",table[1]
print "Counts refmajor, refminor",FracMinor

mdz={}
mev={}
Cov1={}
for j in range(Total_years-1):
	mdz[Year_seq[j]]=sum(dznext[Year_seq[j]])/float(cx)
	tval,pval = ttest_1samp(dznext[Year_seq[j]], 0.0)
	# mev[Year_seq[j]]=sum(Evar1[Year_seq[j]])/float(cx)
	print Year_seq[j],"Mean dz",mdz[Year_seq[j]],"t",tval,"pvalue",pval

for j in range(Total_years-2):
	for k in range(j+1,Total_years-1):
		r,p=pearsonr(dznext[Year_seq[j]],dznext[Year_seq[k]])
		print Year_seq[j],Year_seq[k],r,p


r,p=pearsonr(to_be_green[0],to_be_green[1])
print len(to_be_green[0]),"Ref green v (zP-zA)",r,p
