# Supplementary material for: The genomic scale of fluctuating selection in a natural plant population
Source: Evol Lett. 2022 Dec 11;6(6):506–21. doi: 10.1002/evl3.308 (PMC9783439; doi:10.1002/evl3.308)
Supplement: Supplementary file 5 — Supplemental Information [file EVL3-6-506-s002.zip › polygenic.scores.fluctuators.py]

# mult-normal pdf 1
# includes test of linear change model

from scipy.stats import pearsonr,ttest_1samp
from math import sqrt,sin
from random import shuffle,random
import sys

PermReps = 10000

trait = sys.argv[1] # "daystoflower"


out1=open(trait+".cov_change.txt","w")


add={}
se={}
weight={}
rx=0.0
in1=open(trait+".effect_estimates.txt","r")
for line_idx, line in enumerate(in1):
        cols = line.replace('\n', '').split('\t') 
# Chr_01_274523	0.4751018	2.452734e-01	5.246729e-02
	add[cols[0]]=float(cols[1])
	se[cols[0]]=float(cols[2])
	weight[cols[0]]=1.0/float(cols[2])
	rx+=1.0/float(cols[2])
in1.close()

effectbin=[]
for snp in add:
	weight[snp]=weight[snp]/rx
	effectbin.append( [add[snp],weight[snp]] )

NoSNPs = len(effectbin)

dzm=[]
dzp=[]
in1=open("dz_minor_peren.txt","r")
for line_idx, line in enumerate(in1):
        cols = line.replace('\n', '').split('\t') 
# styear	endyear	dz_minor	dz_perennial
# 1998	2007	0.0510	0.0440
	if line_idx>0:
		dzm.append(float(cols[2]))
		dzp.append(float(cols[3]))
in1.close()


Year_seq=[1998,2007,2010,2011,2012,2013,2014,2015,2016,2017,2021]
Interval_type=["g","y","y","y","g","y","g","y","g","y"]

Total_years = len(Year_seq)

PGS={}
PGS_var={}
for yr in Year_seq:
	PGS[yr]=0.0
	PGS_var[yr]=0.0

ctx=[0,0]
in1  =open("thinned.genes.Fluctuating.txt", "r") # 
for line_idx, line in enumerate(in1):
        cols = line.replace('\n', '').split('\t') 
# 1	D0854	Chr_04	4252588	A	C	11	1.511949339556863	1.66569805456	1.5104197642109292	1.5133938879539408	1.66661169467	0.00182728022263	0.9659034536419151	[1.41348417326, 1.66579463204, 1.40311407918, 1.52047331378, 1.54152584313, 1.53492021768, 1.52153928091, 1.57766492331, 1.53433719656, 1.71416039406, 1.38213602906]	40.5621517517	1.3486339781820789e-05
	vv=cols[14].strip("[").strip("]").split(",")
	if cols[0]=="1":
		try:
			uk=add[cols[2]+"_"+cols[3]]
			ctx[0]+=1
			for j in range(11):
				z=float(vv[j])
				p=(sin(z/2.0))**2.0

				PGS[Year_seq[j]]+= 2.0*p*add[cols[2]+"_"+cols[3]]*weight[cols[2]+"_"+cols[3]]
				PGS_var[Year_seq[j]]+= (2.0*p*se[cols[2]+"_"+cols[3]]*weight[cols[2]+"_"+cols[3]])**2.0

		except KeyError:
			ctx[1]+=1
in1.close()
print "loci",ctx

valx=[]
for x1 in range(len(Year_seq)):
	yr = Year_seq[x1]
	valx.append(PGS[yr])

low=min(valx)
high=max(valx)

dpgs=[]
for x1 in range(len(Year_seq)):
	yr = Year_seq[x1]
	print trait,yr,PGS[yr],sqrt(PGS_var[yr]),(PGS[yr]-low)/(high-low)
	if x1>0:
		dpgs.append( PGS[yr]-PGS[Year_seq[x1-1]] )


m0=sum(dpgs)/10.0
m1=sum(dzm)/10.0
m2=sum(dzp)/10.0
tc1=0.0
tc2=0.0
for j in range(10):
	tc1+= (dpgs[j]-m0)*(dzm[j]-m1)/9.0
	tc2+= (dpgs[j]-m0)*(dzp[j]-m2)/9.0

r,p=pearsonr(dpgs,dzm)
print trait,"Correlation PGS, minor_allele_change ",r,"cov",tc1
r,p=pearsonr(dpgs,dzp)
print trait,"Correlation PGS, peren_allele_change ",r,"cov",tc2

out1.write("Real_data\t"+str(tc1)+"\t"+str(tc2)+"\n")

vec1=[]
vec2=[]
pvalue1=0.0
pvalue2=0.0
for rp in range(PermReps):

	shuffle(effectbin)
	for j in range(NoSNPs):
		if random()<0.5:
			effectbin[j][0]= -effectbin[j][0] 

	for yr in Year_seq:
		PGS[yr]=0.0

	ctx=0
	in1  =open("thinned.genes.Fluctuating.txt", "r") # 
	for line_idx, line in enumerate(in1):
		cols = line.replace('\n', '').split('\t') 
	# 1	D0854	Chr_04	4252588	A	C	11	1.511949339556863	1.66569805456	1.5104197642109292	1.5133938879539408	1.66661169467	0.00182728022263	0.9659034536419151	[1.41348417326, 1.66579463204, 1.40311407918, 1.52047331378, 1.54152584313, 1.53492021768, 1.52153928091, 1.57766492331, 1.53433719656, 1.71416039406, 1.38213602906]	40.5621517517	1.3486339781820789e-05
		vv=cols[14].strip("[").strip("]").split(",")
		if cols[0]=="1":
			try:
				uk=add[cols[2]+"_"+cols[3]]
				addeffect=effectbin[ctx][0]
				ww=effectbin[ctx][1]
				for j in range(11):
					z=float(vv[j])
					p=(sin(z/2.0))**2.0
					PGS[Year_seq[j]]+= 2.0*p*addeffect*ww
					
				ctx+=1
			except KeyError:
				pass
	in1.close()


	dpgs=[]
	for x1 in range(1,len(Year_seq)):
		yr = Year_seq[x1]
		dpgs.append( PGS[yr]-PGS[Year_seq[x1-1]] )

	m0=sum(dpgs)/10.0
	m1=sum(dzm)/10.0
	m2=sum(dzp)/10.0
	c1=0.0
	c2=0.0
	for j in range(10):
		c1+= (dpgs[j]-m0)*(dzm[j]-m1)/9.0
		c2+= (dpgs[j]-m0)*(dzp[j]-m2)/9.0

#	r1,p=pearsonr(dpgs,dzm)
#	r2,p=pearsonr(dpgs,dzp)
	out1.write("perm_"+str(rp)+"\t"+str(c1)+"\t"+str(c2)+"\n")
	# print rp,trait,"minor_allele_change ",r1,c1,"peren_allele_change ",r2,c2

	vec1.append(c1)
	vec2.append(c2)
	if abs(c1)>abs(tc1):
		pvalue1+= 1.0/float(PermReps)

	if abs(c2)>abs(tc2):
		pvalue2+= 1.0/float(PermReps)

print trait,"max of perms",max(vec1),max(vec2)
print trait,"pvalues",pvalue1,pvalue2
