# Supplementary material for: The genomic scale of fluctuating selection in a natural plant population
Source: Evol Lett. 2022 Dec 11;6(6):506–21. doi: 10.1002/evl3.308 (PMC9783439; doi:10.1002/evl3.308)
Supplement: Supplementary file 5 — Supplemental Information [file EVL3-6-506-s002.zip › R2.withingene.txt]

A0001	Chr_01	162	19	0.827242341791	24	0.856687956073	59	0.844288227819	67	0.725063652962	67	0.844145945435	17	0.804224615632	0	NA	0	NA	0	NA
A0003	Chr_01	14809	50	0.791114693733	35	0.655920897926	91	0.73660209859	103	0.819039426763	203	0.698746709842	259	0.236089791956	0	NA	0	NA	0	NA
A0004	Chr_01	20575	15	0.601784913419	12	0.17764040409	25	0.136945532138	59	0.178780481015	53	0.177566872704	89	0.0899744912768	0	NA	0	NA	0	NA
A0005	Chr_01	24542	4	0.313774522733	2	0.0379314452689	5	0.023700995829	4	0.014365093862	0	NA	0	NA	0	NA	0	NA	0	NA
A0006	Chr_01	26078	9	0.529677029133	13	0.344156847564	14	0.18607439654	3	0.338509147406	18	0.0891414735328	9	0.121628777011	0	NA	0	NA	0	NA
A0007	Chr_01	33500	7	0.45210360591	10	0.351115876316	23	0.249818754358	28	0.341515394574	21	0.592362376932	91	0.336922012477	143	0.355960650741	74	0.205991490845	0	NA
A0008	Chr_01	48857	5	0.53294328938	1	0.0747597009612	3	0.0065279153404	7	0.0228265070985	6	0.11492302132	6	0.121091503802	0	NA	0	NA	0	NA
A0009	Chr_01	52222	1	0.859733105917	0	NA	2	0.00798132068427	0	NA	0	NA	0	NA	0	NA	0	NA	0	NA
A0010	Chr_01	53194	15	0.547537635193	13	0.405775880121	39	0.353115572622	55	0.114603650963	54	0.195899871918	129	0.165258432217	46	0.0157983230107	0	NA	0	NA
A0011	Chr_01	60004	12	0.760150535954	7	0.521907726888	13	0.268012577803	37	0.190619090433	32	0.29151850733	4	0.00324394290744	0	NA	0	NA	0	NA
A0012	Chr_01	62773	22	0.264219526051	17	0.146650022102	37	0.0393473432749	34	0.0501740982204	7	0.0832955554586	0	NA	0	NA	0	NA	0	NA
A0013	Chr_01	65095	A0014	Chr_01	68956	0	NA	0	NA	0	NA	0	NA	58	0.0631605876188	1458	0.0475794114182	77	0.047158041894	0	NA	0	NA	0	NA	0	NA	0	NA
A0013	Chr_01	65095	84	0.423103560273	61	0.07727595674	205	0.0951497698727	258	0.0509861719247	162	0.0698561584636	50	0.119559453427	0	NA	0	NA	0	NA
A0014	Chr_01	68956	93	0.339764721729	52	0.323674300123	218	0.169800964206	236	0.226581693884	134	0.104406009112	0	NA	0	NA	0	NA	0	NA
A0015	Chr_01	72364	53	0.391402309336	65	0.287139852289	167	0.249347594126	219	0.242749121091	352	0.144508516312	179	0.0820842477347	0	NA	0	NA	0	NA
A0016	Chr_01	76713	21	0.629874174535	29	0.344532733812	59	0.186911761772	24	0.0821537061061	37	0.0855427932388	61	0.193811830671	0	NA	0	NA	0	NA
A0017	Chr_01	80159	6	0.10532137324	6	0.0204514154578	20	0.0262294867722	19	0.0510266979302	4	0.201902241122	0	NA	0	NA	0	NA	0	NA
A0018	Chr_01	82314	22	0.494748296292	23	0.609678239184	49	0.341856190803	43	0.182763258112	92	0.0325946955087	24	0.0402069208412	0	NA	0	NA	0	NA
A0019	Chr_01	85183	57	0.669822241726	34	0.333118292605	123	0.322651455094	72	0.0734585275789	115	0.121065591399	160	0.0407917969884	0	NA	0	NA	0	NA
A0020	Chr_01	89378	332	0.524223251227	267	0.459245795597	711	0.46717529862	1133	0.398784464483	1697	0.260827810317	910	0.122857242629	0	NA	0	NA	0	NA
A0021	Chr_01	93783	214	0.553375751906	123	0.46969581092	497	0.489702587705	688	0.397905728105	892	0.320632176456	214	0.227523179171	0	NA	0	NA	0	NA
A0022	Chr_01	97873	965	0.432453774173	904	0.376452991653	2435	0.348216578702	3234	0.282085876207	4470	0.265824081115	1604	0.230541609628	0	NA	0	NA	0	NA
A0023	Chr_01	101561	155	0.547869866108	147	0.384107040669	374	0.378512979356	432	0.26367883927	432	0.221052223929	0	NA	0	NA	0	NA	0	NA
A0024	Chr_01	103564	544	0.449280027111	487	0.36146248185	1163	0.338833021147	1481	0.331951692001	2009	0.311385531892	1438	0.368639009303	0	NA	0	NA	0	NA
A0025	Chr_01	109232	212	0.384750209931	199	0.323872186877	610	0.246703966893	788	0.227905412319	981	0.186423242239	126	0.110393472323	0	NA	0	NA	0	NA
A0026	Chr_01	114167	51	0.317206666529	58	0.186532204077	112	0.0776365170414	93	0.0584312309132	11	0.0788534604675	0	NA	0	NA	0	NA	0	NA
A0027	Chr_01	115884	148	0.396273289845	117	0.308244400437	291	0.215742381073	415	0.179086895513	540	0.14651668777	552	0.0838150471756	0	NA	0	NA	0	NA
A0028	Chr_01	119261	46	0.604964296728	32	0.549529686001	122	0.607076132992	146	0.491892640317	154	0.276216159755	12	0.220555975048	0	NA	0	NA	0	NA
A0029	Chr_01	122450	185	0.741330454175	206	0.709261473722	533	0.702967834338	740	0.584952201962	1311	0.568595536068	2784	0.552278604348	655	0.151842071392	0	NA	0	NA
A0030	Chr_01	136206	278	0.480554854312	209	0.401385873089	681	0.270869171405	907	0.288700991232	861	0.164216749965	44	0.100933729617	0	NA	0	NA	0	NA
A0031	Chr_01	139448	69	0.306230324384	39	0.274541909126	35	0.320998837894	106	0.174262925085	0	NA	0	NA	0	NA	0	NA	0	NA
A0032	Chr_01	140780	24	0.352367605393	15	0.0908552624335	54	0.0682017620312	22	0.113166647727	39	0.0558161757698	105	0.0824127321526	66	0.0587105159874	0	NA	0	NA
A0033	Chr_01	147313	57	0.473116045101	55	0.210041125931	166	0.16157062844	194	0.060440185158	230	0.0574604236354	78	0.0554931972066	0	NA	0	NA	0	NA
A0034	Chr_01	150798	5	0.208869685198	0	NA	7	0.0850143921586	4	0.00659291034865	20	0.0806248213017	9	0.00736736658159	0	NA	0	NA	0	NA
A0035	Chr_01	155320	44	0.401352069355	25	0.140424623556	92	0.15013422744	67	0.100086826654	3	0.095790073783	0	NA	0	NA	0	NA	0	NA
A0036	Chr_01	156464	240	0.808784836147	182	0.757023250624	453	0.673716858964	761	0.652624997422	640	0.599387991039	69	0.048588089677	0	NA	0	NA	0	NA
A0037	Chr_01	159974	7	0.514776951456	5	0.47014389666	20	0.147196680433	17	0.0330886105563	6	0.0352616618098	0	NA	0	NA	0	NA	0	NA
A0038	Chr_01	161439	91	0.514392599411	86	0.546102455525	218	0.46784550734	184	0.413197236943	16	0.488331371629	0	NA	0	NA	0	NA	0	NA
A0039	Chr_01	163409	274	0.765465442419	275	0.722832713562	788	0.725700272149	1151	0.688857599195	1659	0.662367667353	903	0.551072817276	0	NA	0	NA	0	NA
A0040	Chr_01	167988	131	0.658308208716	98	0.55671610368	224	0.342414125386	395	0.249995577099	450	0.0336239876232	76	0.0151033997959	0	NA	0	NA	0	NA
A0041	Chr_01	170788	63	0.2190135161	40	0.223549591457	48	0.239376461615	39	0.0494607428266	63	0.0396918105524	0	NA	0	NA	0	NA	0	NA
A0042	Chr_01	173826	157	0.388429068514	146	0.377342144116	294	0.267594689506	170	0.282773633042	13	0.346153440154	0	NA	0	NA	0	NA	0	NA
A0043	Chr_01	176743	201	0.297385606665	102	0.291481535062	301	0.293066440589	148	0.258267503127	208	0.109539518307	26	0.128068997218	0	NA	0	NA	0	NA
A0044	Chr_01	179211	579	0.256455590603	429	0.240015436884	1247	0.204734250863	1863	0.172595179206	3033	0.156216128053	1400	0.155325894201	0	NA	0	NA	0	NA
A0045	Chr_01	184902	306	0.822256035083	237	0.739880464861	629	0.677112837489	1020	0.721029070343	952	0.674448233937	95	0.584231326738	0	NA	0	NA	0	NA
A0046	Chr_01	188326	548	0.424327429923	500	0.424367230466	1454	0.386800420515	1894	0.381401225115	2656	0.376559511706	1070	0.343810122195	0	NA	0	NA	0	NA
A0047	Chr_01	192556	451	0.459283166045	422	0.470295438425	1035	0.433488511514	1271	0.466421472605	1966	0.437390100881	420	0.432248943863	0	NA	0	NA	0	NA
A0048	Chr_01	198108	46	0.798956627716	43	0.574408409002	55	0.420179747444	27	0.290292380739	0	NA	0	NA	0	NA	0	NA	0	NA
A0049	Chr_01	200759	17	0.24549297884	17	0.0814957302741	19	0.0734481976578	0	NA	0	NA	0	NA	0	NA	0	NA	0	NA
A0050	Chr_01	202437	33	0.601040335934	29	0.538708796318	38	0.608739788977	40	0.662860989056	33	0.344634389313	152	0.301399987777	0	NA	0	NA	0	NA
A0054	Chr_01	233410	0	NA	0	NA	0	NA	0	NA	0	NA	0	NA	0	NA	0	NA	0	NA
A0055	Chr_01	235454	5	0.111600895595	1	0.0627754150441	0	NA	0	NA	0	NA	0	NA	0	NA	0	NA	0	NA
A0056	Chr_01	236858	406	0.300697532916	429	0.249409511361	1073	0.217488510114	1219	0.118775415265	611	0.0658460872499	0	NA	0	NA	0	NA	0	NA
A0057	Chr_01	240793	42	0.298821618247	55	0.198081225461	80	0.113974230773	54	0.0610722890675	0	NA	0	NA	0	NA	0	NA	0	NA
A0058	Chr_01	243414	225	0.278420372261	179	0.196754004012	443	0.191660961702	141	0.112297594934	0	NA	0	NA	0	NA	0	NA	0	NA
A0059	Chr_01	245833	1210	0.217551501453	955	0.204844876187	2048	0.214425919462	3429	0.161096284141	3198	0.108611094357	376	0.0482092787179	0	NA	0	NA	0	NA
A0060	Chr_01	248568	391	0.302246793786	308	0.28782172409	730	0.252973185007	985	0.215492272992	394	0.102021125713	0	NA	0	NA	0	NA	0	NA
A0061	Chr_01	250436	339	0.2661711133	281	0.169508196968	773	0.151075414299	901	0.13516155104	400	0.135170470861	0	NA	0	NA	0	NA	0	NA
A0062	Chr_01	252291	102	0.24103594016	80	0.155357990847	118	0.109378442648	0	NA	0	NA	0	NA	0	NA	0	NA	0	NA
A0063	Chr_01	253701	520	0.265597523477	582	0.24221822461	1424	0.191046848442	1845	0.161578099516	2710	0.140015861569	1154	0.166114293022	0	NA	0	NA	0	NA
A0064	Chr_01	260353	76	0.522934560521	60	0.465646419251	110	0.324156852162	30	0.181392112381	0	NA	0	NA	0	NA	0	NA	0	NA
A0065	Chr_01	261802	25	0.433832593526	8	0.429650825425	38	0.128929560008	20	0.0636592254832	0	NA	0	NA	0	NA	0	NA	0	NA
A0066	Chr_01	263354	216	0.725426602733	196	0.665801438613	449	0.628634152794	355	0.452438853405	437	0.294709421802	0	NA	0	NA	0	NA	0	NA
A0067	Chr_01	266927	51	0.278247774442	22	0.188607538256	109	0.113907361879	124	0.0938705902532	41	0.102728680432	0	NA	0	NA	0	NA	0	NA
A0068	Chr_01	269532	1645	0.304023525641	1700	0.264470368566	4728	0.226378488473	5804	0.208710277835	4918	0.18809175415	13349	0.229594183844	405	0.106658863012	0	NA	0	NA
A0069	Chr_01	276089	773	0.300480349469	713	0.276070499509	1671	0.21721239105	2449	0.204931389296	3422	0.151914985725	1974	0.100602472451	0	NA	0	NA	0	NA
A0070	Chr_01	280271	312	0.280253607582	309	0.216338851189	827	0.176019410871	1117	0.157523625963	1198	0.114592936121	62	0.0795087634609	0	NA	0	NA	0	NA
A0071	Chr_01	287876	111	0.360816889842	147	0.346225498329	316	0.240226396579	502	0.182949795251	674	0.140113368163	202	0.0563227183353	0	NA	0	NA	0	NA
A0072	Chr_01	300009	16021	0.31349725911	436	0.414101846087	1048	0.330438082454	1817	0.344409364575	3275	0.342867861736	6980	0.291910257837	3228	0.225770959488	0	NA	0	NA
A0074	Chr_01	323301	104	0.419747510858	85	0.357660764393	223	0.270886931554	168	0.323443274476	15	0.103717537396	0	NA	0	NA	0	NA	0	NA
A0075	Chr_01	324600	901	0.331559246204	936	0.283591574558	2621	0.263736518819	3863	0.22577729512	6617	0.193589433051	11027	0.166004736224	1106	0.0866306831732	0	NA	0	NA
A0076	Chr_01	334245	1516	0.408679128807	1240	0.367502167156	3606	0.364925096724	5590	0.336456492223	11054	0.311013339278	20956	0.22277559594	4696	0.193384811635	0	NA	0	NA
A0077	Chr_01	342554	496	0.268635434458	411	0.233429696579	891	0.218628054962	1328	0.164547909104	462	0.106117245483	0	NA	0	NA	0	NA	0	NA
A0078	Chr_01	344450	745	0.345784408144	577	0.348485920239	1610	0.324828702773	2041	0.313297771248	3312	0.351531144821	3930	0.291801578931	0	NA	0	NA	0	NA
A0079	Chr_01	351585	6	0.779667822994	2	0.0339611042909	2	0.022868852459	0	NA	0	NA	0	NA	0	NA	0	NA	0	NA
A0080	Chr_01	360134	0	NA	0	NA	0	NA	0	NA	0	NA	0	NA	0	NA	0	NA	0	NA
A0081	Chr_01	360840	218	0.385145216047	204	0.294733643656	502	0.283050838038	395	0.275130678818	7	0.111024169635	0	NA	0	NA	0	NA	0	NA
A0082	Chr_01	362523	431	0.496460370407	364	0.509265805555	948	0.398925277007	1108	0.260474176118	804	0.177120310455	0	NA	0	NA	0	NA	0	NA
A0083	Chr_01	364636	1014	0.321955980547	928	0.320467665313	2604	0.276879838773	3763	0.244539243224	4496	0.219128228732	867	0.153026163985	0	NA	0	NA	0	NA
A0084	Chr_01	367202	775	0.37309244409	664	0.296893682363	1672	0.26797738016	2408	0.227191351271	3816	0.23402630686	7547	0.214636051636	465	0.201007715771	0	NA	0	NA
A0085	Chr_01	378050	162	0.207999110998	104	0.136904931338	324	0.107808140817	459	0.0594773597394	621	0.0275394432935	666	0.0251984649703	0	NA	0	NA	0	NA
A0086	Chr_01	386043	250	0.293241940597	227	0.182488958481	537	0.156472624019	604	0.132551615839	637	0.153903637191	0	NA	0	NA	0	NA	0	NA
A0087	Chr_01	389633	345	0.490011934187	344	0.445376966162	984	0.450209401991	1553	0.421811755371	2612	0.408754078818	5107	0.412494483883	831	0.392418492094	0	NA	0	NA
A0088	Chr_01	396496	273	0.458328367062	243	0.380188053393	734	0.382523334233	633	0.27643203854	133	0.201288891055	0	NA	0	NA	0	NA	0	NA
A0089	Chr_01	399267	131	0.166317184695	74	0.137185111525	34	0.138076020548	13	0.231148941313	9	0.127957780423	0	NA	0	NA	0	NA	0	NA
A0090	Chr_01	403289	950	0.328096370816	760	0.294910875925	2558	0.276364450427	3497	0.260611645133	5511	0.240083184936	5144	0.160836218148	0	NA	0	NA	0	NA
A0091	Chr_01	409544	112	0.390500867205	69	0.311640888124	204	0.298393905968	363	0.296148885098	255	0.286510262472	32	0.108174325319	0	NA	0	NA	0	NA
A0092	Chr_01	413001	123	0.2660673516	141	0.288600286589	298	0.207836100442	288	0.182690926879	584	0.170034474527	48	0.112609515313	0	NA	0	NA	0	NA
A0093	Chr_01	420388	329	0.4101062826	306	0.382746094531	832	0.34345960098	1092	0.246951153973	1521	0.140358411058	385	0.104110057977	0	NA	0	NA	0	NA
A0094	Chr_01	424457	171	0.278203892898	106	0.214869346872	363	0.211800732646	404	0.168692664418	282	0.147641050351	0	NA	0	NA	0	NA	0	NA
A0095	Chr_01	429389	241	0.243221868258	250	0.160317717832	434	0.126530519834	600	0.0817863085461	135	0.06954967834	0	NA	0	NA	0	NA	0	NA
A0096	Chr_01	436262	421	0.348525804	252	0.266196290511	590	0.210429960994	936	0.196422552931	426	0.063678103456	0	NA	0	NA	0	NA	0	NA
A0097	Chr_01	438425	291	0.276801481102	239	0.208810844602	705	0.2241278492	686	0.179605616243	158	0.151360659323	0	NA	0	NA	0	NA	0	NA
A0098	Chr_01	440120	284	0.283802965913	256	0.235419067929	723	0.230707552216	850	0.196873358387	443	0.198852446026	0	NA	0	NA	0	NA	0	NA
A0099	Chr_01	443284	271	0.305020293587	269	0.240298606211	565	0.124379581051	296	0.0849426546463	26	0.0997980812536	0	NA	0	NA	0	NA	0	NA
A0100	Chr_01	445474	187	0.452155082554	127	0.39120980896	291	0.254457481108	364	0.135517670221	371	0.202084499993	0	NA	0	NA	0	NA	0	NA
A0101	Chr_01	447816	207	0.476128987379	177	0.442839920296	399	0.448861675537	546	0.365360993997	286	0.317057811117	0	NA	0	NA	0	NA	0	NA
A0102	Chr_01	449809	283	0.441453354444	217	0.356747145435	648	0.376201272432	740	0.267821303549	586	0.190363021793	0	NA	0	NA	0	NA	0	NA
A0103	Chr_01	452150	369	0.37095495788	290	0.292176884421	906	0.219888984936	896	0.194846500018	237	0.083439876783	0	NA	0	NA	0	NA	0	NA
A0104	Chr_01	454406	95	0.193247903625	87	0.155832289107	94	0.137506074315	0	NA	0	NA	0	NA	0	NA	0	NA	0	NA
A0105	Chr_01	455433	1178	0.371388481027	1135	0.341300014715	2907	0.313496393076	4538	0.319724183345	6748	0.322261100377	6191	0.287215041679	0	NA	0	NA	0	NA
A0106	Chr_01	455517	155	0.350884575665	129	0.373411275235	122	0.345159865066	0	NA	0	NA	0	NA	0	NA	0	NA	0	NA
A0107	Chr_01	461338	136	0.328350589503	128	0.228875861711	323	0.222894181012	264	0.179514753425	1	0.107450208999	0	NA	0	NA	0	NA	0	NA
A0108	Chr_01	462910	322	0.393215852759	316	0.339375540514	889	0.27538348542	1211	0.159141038563	942	0.0647472342828	10	0.0287274435464	0	NA	0	NA	0	NA
A0109	Chr_01	464807	150	0.39768291594	163	0.267110884536	372	0.24142137371	392	0.183880161377	93	0.0820539355128	0	NA	0	NA	0	NA	0	NA
A0110	Chr_01	468316	315	0.56110443716	254	0.550063004973	733	0.48300461713	812	0.425523836323	953	0.421682645922	2487	0.191655210446	8	0.117145727378	0	NA	0	NA
A0111	Chr_01	474962	5	0.234324125438	1	0.00789820096534	4	0.100637758601	0	NA	0	NA	0	NA	0	NA	0	NA	0	NA
A0112	Chr_01	478318	275	0.521499702854	201	0.44657330532	499	0.368644638021	703	0.339060460935	600	0.304489426582	0	NA	0	NA	0	NA	0	NA
A0113	Chr_01	480509	572	0.308416345256	526	0.310903589736	1538	0.263941143198	2176	0.22998021459	2392	0.198154286497	620	0.0882194458532	0	NA	0	NA	0	NA
A0114	Chr_01	484388	1205	0.375512696944	924	0.340405064468	2806	0.276303121102	3695	0.282354703198	6262	0.233108429493	9395	0.213856078753	0	NA	0	NA	0	NA
A0115	Chr_01	494176	943	0.394048532577	832	0.360950044135	2502	0.346137637362	3843	0.329988288932	5874	0.305360398769	5113	0.257418921111	0	NA	0	NA	0	NA
A0116	Chr_01	500055	3240	0.264811751339	426	0.326964297892	1088	0.273042375595	1083	0.220544082787	490	0.132575510604	0	NA	0	NA	0	NA	0	NA
A0117	Chr_01	502250	849	0.376295170545	685	0.315707630262	2073	0.295854115131	2378	0.232763395532	3343	0.219164183746	3541	0.149545097361	0	NA	0	NA	0	NA
A0118	Chr_01	506866	232	0.516852447806	237	0.473054164357	592	0.466860120172	832	0.464015660491	1150	0.35749334683	358	0.242552826622	0	NA	0	NA	0	NA
A0119	Chr_01	517122	21	0.193754343251	15	0.0772406317844	0	NA	0	NA	0	NA	0	NA	0	NA	0	NA	0	NA
A0120	Chr_01	518494	104	0.540506402367	63	0.618148296139	128	0.509056752678	289	0.403664548437	344	0.272740434905	113	0.129114486882	0	NA	0	NA	0	NA
A0121	Chr_01	522341	12	0.323815254688	8	0.286349340887	21	0.337643527119	4	0.482930132694	0	NA	0	NA	0	NA	0	NA	0	NA
A0122	Chr_01	524419	3	0.416733151035	3	0.430489051821	4	0.536795138897	0	NA	0	NA	0	NA	0	NA	0	NA	0	NA
A0123	Chr_01	525239	60	0.415390507164	37	0.457315074253	91	0.387268123	2	0.251871132565	0	NA	0	NA	0	NA	0	NA	0	NA
A0124	Chr_01	530270	297	0.419429721687	299	0.354650903969	708	0.356042735785	898	0.368052355764	354	0.372010011294	0	NA	0	NA	0	NA	0	NA
A0125	Chr_01	532480	46	0.495812250164	41	0.448017246906	62	0.440014274554	4	0.674495395623	0	NA	0	NA	0	NA	0	NA	0	NA
A0126	Chr_01	533411	7	0.54369384581	0	NA	6	0.319331323005	2	0.537918871252	0	NA	0	NA	0	NA	0	NA	0	NA
A0127	Chr_01	534208	46	0.721615544401	59	0.139599772654	48	0.290983396197	0	NA	0	NA	0	NA	0	NA	0	NA	0	NA
A0128	Chr_01	537171	314	0.374785645252	195	0.338836999279	376	0.27730823475	589	0.275085296704	797	0.271152375667	0	NA	0	NA	0	NA	0	NA
A0129	Chr_01	541557	21	0.468968837867	20	0.376887286033	26	0.255370559815	9	0.485839063069	0	NA	0	NA	0	NA	0	NA	0	NA
A0130	Chr_01	543563	14	0.493072199076	13	0.338703187018	30	0.433414009378	14	0.481994246621	12	0.22107755379	0	NA	0	NA	0	NA	0	NA
A0131	Chr_01	546397	4	0.282082513186	0	NA	5	0.197941229857	4	0.0914077410045	4	0.0230133402593	0	NA	0	NA	0	NA	0	NA
A0132	Chr_01	591638	3	0.642767834476	0	NA	0	NA	0	NA	0	NA	0	NA	0	NA	0	NA	0	NA
A0134	Chr_01	635710	133	0.211837618872	75	0.163060983542	190	0.143173422416	173	0.161629956519	92	0.0875555172443	0	NA	0	NA	0	NA	0	NA
A0135	Chr_01	639126	422	0.32225819199	397	0.295918607601	1110	0.25485916508	1155	0.25612168482	402	0.179703301595	0	NA	0	NA	0	NA	0	NA
A0136	Chr_01	640827	218	0.454470027653	201	0.356477427888	552	0.361692622785	664	0.320619057942	623	0.220064722632	20	0.0787604081563	0	NA	0	NA	0	NA
A0137	Chr_01	645546	164	0.261300693996	136	0.156811073324	360	0.110105801104	409	0.104806402257	200	0.0915189973638	0	NA	0	NA	0	NA	0	NA
A0138	Chr_01	651357	77	0.345282538754	69	0.257699741414	75	0.176128006522	8	0.155224440338	0	NA	0	NA	0	NA	0	NA	0	NA
A0139	Chr_01	653142	89	0.261416580385	91	0.16265226497	130	0.145671843727	15	0.0921741620634	0	NA	0	NA	0	NA	0	NA	0	NA
A0140	Chr_01	660694	73	0.172118061092	53	0.174389080784	130	0.125563337119	39	0.143374272964	0	NA	0	NA	0	NA	0	NA	0	NA
A0141	Chr_01	663663	638	0.524779012153	399	0.44564430875	735	0.445591841481	1073	0.440369811895	1269	0.432669914875	42	0.373771081741	0	NA	0	NA	0	NA
A0142	Chr_01	667526	853	0.25465316857	812	0.229358944379	2238	0.206961074148	3459	0.19263928014	5483	0.171283230703	4248	0.135818137506	0	NA	0	NA	0	NA
A0143	Chr_01	672938	150	0.619024529189	112	0.618559539116	200	0.538875687864	379	0.407994768844	522	0.282362706689	1346	0.310864897323	364	0.197295040563	0	NA	0	NA
A0144	Chr_01	680666	243	0.411036908603	229	0.299445780526	578	0.304387952935	775	0.295338345288	653	0.285087193652	7	0.250575582975	0	NA	0	NA	0	NA
A0145	Chr_01	683989	845	0.36811782874	825	0.32332375537	2312	0.301035290619	3617	0.269479354447	4927	0.220750957216	2120	0.153709334878	0	NA	0	NA	0	NA
A0146	Chr_01	688198	60	0.417563892916	43	0.371687590685	135	0.229169639311	170	0.228784459334	233	0.22075519216	558	0.182821908811	388	0.0852445882504	0	NA	0	NA
A0147	Chr_01	698470	15	0.348552631117	17	0.00399000895784	18	0.0255083853545	16	0.0049042121503	0	NA	0	NA	0	NA	0	NA	0	NA
A0148	Chr_01	701917	16	0.509098234783	10	0.329451329176	2	0.316280230073	0	NA	0	NA	0	NA	0	NA	0	NA	0	NA
A0149	Chr_01	707774	249	0.424149251128	163	0.335474068107	494	0.3683147208	721	0.352194795635	569	0.257094194086	14	0.124715300239	0	NA	0	NA	0	NA
A0150	Chr_01	710439	163	0.540847716332	140	0.522772495133	419	0.443644744486	582	0.361560770636	864	0.272830830252	451	0.18570841086	0	NA	0	NA	0	NA
A0151	Chr_01	717764	751	0.323241775401	680	0.285136383312	1951	0.234582377785	2788	0.259640503891	4547	0.206616370605	4334	0.155525077693	0	NA	0	NA	0	NA
A0152	Chr_01	722923	860	0.248937731656	774	0.226896576486	1779	0.231759065221	1814	0.189434555701	539	0.189431227931	0	NA	0	NA	0	NA	0	NA
A0153	Chr_01	725187	1211	0.344151185222	1038	0.327502642964	2737	0.293328055408	3982	0.288493161452	6232	0.286971715351	6184	0.280768890613	0	NA	0	NA	0	NA
A0154	Chr_01	734867	155	0.463830779947	135	0.442907570486	306	0.407499760817	184	0.278890739156	0	NA	0	NA	0	NA	0	NA	0	NA
A0155	Chr_01	737091	299	0.443421781628	263	0.375434650591	717	0.372328091309	876	0.315025152259	1208	0.135908490455	292	0.0557535813556	0	NA	0	NA	0	NA
A0156	Chr_01	740271	643	0.460904414597	458	0.455407604788	1261	0.443048524891	1592	0.368632883471	1785	0.425720350352	3684	0.346535047715	0	NA	0	NA	0	NA
A0157	Chr_01	744885	146	0.406198237847	67	0.496180771699	63	0.540352222338	0	NA	0	NA	24	0.0231403078654	0	NA	0	NA	0	NA
A0159	Chr_01	752562	19	0.903736398495	2	0.931780529361	0	NA	0	NA	0	NA	0	NA	0	NA	0	NA	0	NA
A0160	Chr_01	762183	9	0.122021702816	3	0.0425770113203	0	NA	0	NA	0	NA	0	NA	0	NA	0	NA	0	NA
A0161	Chr_01	767891	17	0.685878125631	1	0.229235880399	0	NA	1	0.34417696812	17	0.3507869534	0	NA	0	NA	0	NA	0	NA
A0162	Chr_01	770112	54	0.255873585729	40	0.121021085317	77	0.168248536194	115	0.110634448275	14	0.204415780673	0	NA	0	NA	0	NA	0	NA
A0163	Chr_01	774332	32	0.503142330772	11	0.353942816453	46	0.210635602205	2	0.145476842012	0	NA	0	NA	0	NA	0	NA	0	NA
A0164	Chr_01	778448	32	0.217660471096	34	0.0282428102881	52	0.067553910948	2	0.0275967111536	0	NA	0	NA	0	NA	0	NA	0	NA
A0165	Chr_01	781565	25	0.936968665975	14	0.929647720088	45	0.867234450437	71	0.920443063353	35	0.897439020474	0	NA	0	NA	0	NA	0	NA
A0166	Chr_01	785811	125	0.568108395103	71	0.59254727402	194	0.63036446352	347	0.54015485527	445	0.481275582179	144	0.246097197995	0	NA	0	NA	0	NA
A0167	Chr_01	789306	334	0.292179504842	271	0.221406471093	673	0.145893800083	884	0.107812399045	1374	0.0770278638402	1796	0.03819687655	0	NA	0	NA	0	NA
A0168	Chr_01	794493	44	0.34218891331	11	0.257326617676	0	NA	0	NA	0	NA	0	NA	0	NA	0	NA	0	NA
A0169	Chr_01	795315	568	0.486443225011	582	0.417047138321	1636	0.384395733293	2475	0.325854949619	2998	0.229213788261	815	0.0797593582502	0	NA	0	NA	0	NA
A0170	Chr_01	799282	881	0.325315681379	789	0.279688099509	1871	0.267128986457	2821	0.252944658875	2704	0.271931827527	74	0.236830589898	0	NA	0	NA	0	NA
A0171	Chr_01	803536	1020	0.366564507111	811	0.281583537141	2610	0.292554032232	3743	0.247663559542	5405	0.189343443088	2674	0.141769464049	0	NA	0	NA	0	NA
A0172	Chr_01	808064	513	0.283423981225	388	0.248666852013	1177	0.2433858619	1666	0.227725506542	2516	0.232318953727	5443	0.220417203503	466	0.184689320155	0	NA	0	NA
A0173	Chr_01	814195	791	0.32978504136	764	0.332349997556	2231	0.284007677346	3177	0.248141311796	4087	0.202797807274	4812	0.205989157907	0	NA	0	NA	0	NA
A0174	Chr_01	819494	570	0.347765373974	430	0.326030216485	1313	0.27382921711	1528	0.226807900607	1405	0.156075383203	941	0.0913917789768	0	NA	0	NA	0	NA
A0175	Chr_01	822894	275	0.233618809423	230	0.186322486208	548	0.151831498365	640	0.11575075059	114	0.0816694277835	0	NA	0	NA	0	NA	0	NA
A0176	Chr_01	827252	44	0.263594489584	33	0.351257582493	34	0.259111389074	7	0.087777654347	53	0.200083484941	0	NA	0	NA	0	NA	0	NA
A0177	Chr_01	830841	1594	0.475674514661	1449	0.437194400644	4190	0.42616330951	6947	0.414798957263	12314	0.388241266098	27233	0.410907484456	28406	0.343785163588	1822	0.122021787896	0	NA
A0178	Chr_01	844736	200	0.554625128062	154	0.447941048565	550	0.521854200043	745	0.410299968835	905	0.285160227359	295	0.189826056875	0	NA	0	NA	0	NA
A0179	Chr_01	849792	430	0.285366817078	386	0.279913969011	1049	0.264879683279	1775	0.251497880246	3215	0.273318287796	8368	0.249110209892	8355	0.241844457761	1829	0.201849082655	0	NA
A0180	Chr_01	865400	256	0.461959502489	239	0.389188204003	664	0.35493672054	849	0.197590961785	691	0.147382388651	0	NA	0	NA	0	NA	0	NA
A0181	Chr_01	867673	847	0.308339278694	770	0.280322379176	1890	0.245409184696	2694	0.238777257174	3570	0.154353802111	8241	0.124462205508	11713	0.143834273664	815	0.15984126402	0	NA
A0182	Chr_01	879969	338	0.253486555026	335	0.217115517269	826	0.210263969933	852	0.184415670373	1034	0.122910267725	251	0.0806059724568	0	NA	0	NA	0	NA
A0183	Chr_01	882923	5	0.0301214363335	10	0.0463038011425	6	0.284921286696	0	NA	0	NA	0	NA	0	NA	0	NA	0	NA
A0184	Chr_01	883866	135	0.490903155122	159	0.459561928977	318	0.434447709919	345	0.271404872426	506	0.199682484284	157	0.178889314338	0	NA	0	NA	0	NA
A0185	Chr_01	886306	1106	0.375489056789	1009	0.305570754766	2829	0.284031881183	4346	0.242003364988	7387	0.223885256982	7705	0.222973526384	0	NA	0	NA	0	NA
A0186	Chr_01	893932	316	0.395615878905	293	0.321337493944	592	0.321970970338	692	0.26938520187	136	0.341678103833	0	NA	0	NA	0	NA	0	NA
A0187	Chr_01	895979	5	0.830173608128	6	0.283934705756	2	0.163466539748	14	0.409270308772	1	1.0	0	NA	0	NA	0	NA	0	NA
A0188	Chr_01	897969	90	0.755266364737	81	0.722409790221	202	0.703149483838	92	0.624430237708	0	NA	0	NA	0	NA	0	NA	0	NA
A0189	Chr_01	900329	502	0.433908625724	239	0.365544984375	704	0.326287340339	921	0.31227532632	1243	0.338559727985	2213	0.314819914999	0	NA	0	NA	0	NA
A0190	Chr_01	905052	763	0.231517202471	714	0.225035213169	2090	0.210889184017	2787	0.202312902313	2556	0.204793398128	120	0.179174840027	0	NA	0	NA	0	NA
A0191	Chr_01	907097	684	0.558095690582	685	0.540923392308	1704	0.537152846487	1760	0.453909059784	945	0.386949314379	0	NA	0	NA	0	NA	0	NA
A0192	Chr_01	910101	385	0.24095844847	348	0.235370589884	907	0.2003879849	1219	0.199761083223	1192	0.186099949631	44	0.193369710383	0	NA	0	NA	0	NA
A0193	Chr_01	913998	27	0.453540038598	20	0.380474159862	44	0.433539460852	0	NA	0	NA	0	NA	0	NA	0	NA	0	NA
A0194	Chr_01	916208	2	0.0116371903718	1	0.00510204081633	0	NA	0	NA	0	NA	0	NA	0	NA	0	NA	0	NA
A0195	Chr_01	918786	38	0.176640877902	27	0.136590749113	92	0.109147497468	133	0.119152990781	160	0.0923560433682	9	0.316702285824	0	NA	0	NA	0	NA
A0196	Chr_01	922489	169	0.497537253833	134	0.449601096644	378	0.343577032442	221	0.170768549612	31	0.0889409043069	0	NA	0	NA	0	NA	0	NA
A0197	Chr_01	926078	590	0.466768638115	623	0.445340519168	1673	0.442861366438	2497	0.424609417801	3088	0.408023614566	979	0.365133781053	0	NA	0	NA	0	NA
A0198	Chr_01	930988	348	0.371572618575	295	0.311774562332	728	0.322954482516	1067	0.321001121816	1424	0.282989475266	416	0.250949549908	0	NA	0	NA	0	NA
A0199	Chr_01	937402	30	0.224775443209	20	0.277080574393	5	0.390891796856	0	NA	0	NA	0	NA	0	NA	0	NA	0	NA
A0200	Chr_01	939483	57	0.2074825877	24	0.138103694977	76	0.115817713778	13	0.168567124084	0	NA	0	NA	0	NA	0	NA	0	NA
A0201	Chr_01	940756	642	0.277871192952	571	0.26762682191	1788	0.270082252868	2616	0.232211015586	3972	0.164913875767	9614	0.104719601894	4245	0.134941013668	0	NA	0	NA
A0202	Chr_01	951197	225	0.413998762327	232	0.322221789222	540	0.186294083521	546	0.102967729335	576	0.0808149300307	219	0.0778902705612	0	NA	0	NA	0	NA
A0203	Chr_01	959246	13	0.162960420824	13	0.0922711608668	28	0.0593947556087	1	0.0175145954962	0	NA	0	NA	0	NA	0	NA	0	NA
A0204	Chr_01	962953	549	0.270090570162	525	0.228202866526	1457	0.201051574919	1836	0.162099688323	1304	0.131592291223	0	NA	0	NA	0	NA	0	NA
A0205	Chr_01	971308	538	0.431832238475	525	0.369772484703	1347	0.315658171005	2062	0.227296843076	3197	0.19811801438	3194	0.117598220239	0	NA	0	NA	0	NA
A0206	Chr_01	980015	752	0.429343043084	624	0.365725422067	1764	0.287623243539	2237	0.298874328769	2759	0.2760849451	235	0.197358669937	0	NA	0	NA	0	NA
A0207	Chr_01	984796	67	0.331862196439	73	0.303795350957	121	0.244133485038	15	0.093050943898	0	NA	0	NA	0	NA	0	NA	0	NA
A0208	Chr_01	989414	81	0.29607321793	64	0.175621381916	125	0.166864652708	30	0.0682066470599	0	NA	0	NA	0	NA	0	NA	0	NA
A0209	Chr_01	990573	196	0.647445048367	183	0.671597052863	465	0.629616291417	695	0.508553303205	589	0.25618867217	17	0.0714768117796	0	NA	0	NA	0	NA
A0210	Chr_01	993040	83	0.560912626933	83	0.644121201948	188	0.534586351673	111	0.477647702751	0	NA	0	NA	0	NA	0	NA	0	NA
A0211	Chr_01	996171	448	0.381235821459	443	0.37488278747	1171	0.366149097267	1314	0.292213737994	628	0.181111100612	0	NA	0	NA	0	NA	0	NA
A0212	Chr_01	998699	423	0.543659749145	353	0.501321096135	1087	0.403815281567	1364	0.31235063296	1935	0.323841866722	3090	0.302811238166	0	NA	0	NA	0	NA
A0213	Chr_01	1012395	244	0.702844565179	190	0.660177029415	601	0.682200143315	749	0.692644360998	684	0.607139726951	16	0.450107013687	0	NA	0	NA	0	NA
A0214	Chr_01	1014798	210	0.415290817664	191	0.441119221747	483	0.365276823639	601	0.378796016104	864	0.27525273504	47	0.338350959946	0	NA	0	NA	0	NA
A0215	Chr_01	1033154	140	0.231652916399	62	0.102301637876	94	0.0670409616374	34	0.0671519024169	82	0.0263866542045	234	0.0326798786385	0	NA	0	NA	0	NA
A0216	Chr_01	1047170	178	0.241368320434	146	0.122946582615	389	0.105300422432	276	0.0621534759037	1	0.0215744749078	0	NA	0	NA	0	NA	0	NA
A0217	Chr_01	1054385	283	0.350497104115	196	0.324990719228	695	0.349429244484	709	0.310598433979	362	0.336506571538	0	NA	0	NA	0	NA	0	NA
A0218	Chr_01	1057696	646	0.414371702824	570	0.336819146945	1726	0.374922502761	2513	0.333554224135	2790	0.25257907127	710	0.14028264854	0	NA	0	NA	0	NA
A0219	Chr_01	1061336	523	0.53224229253	490	0.474256162719	1198	0.444754647661	1473	0.25579012909	1610	0.115809144275	270	0.0684809098282	0	NA	0	NA	0	NA
A0220	Chr_01	1064644	363	0.431725509797	322	0.359501570083	726	0.371010527996	1238	0.228813303239	1159	0.16626293966	194	0.0822711883979	0	NA	0	NA	0	NA
A0221	Chr_01	1067207	213	0.348564168088	142	0.287593846537	412	0.225241404277	602	0.176552485785	579	0.134361902541	43	0.0485408687731	0	NA	0	NA	0	NA
A0222	Chr_01	1070221	257	0.399964806272	210	0.372963324328	468	0.352822225615	395	0.233037368038	929	0.113232998764	46	0.1517917847	0	NA	0	NA	0	NA
A0223	Chr_01	1073359	53	0.395849441358	63	0.418711240474	127	0.400620353914	156	0.262552474604	122	0.0888680907936	6	0.019064643382	0	NA	0	NA	0	NA
A0224	Chr_01	1076489	100	0.351568646377	78	0.177071899312	225	0.15248951833	93	0.0836062294796	0	NA	0	NA	0	NA	0	NA	0	NA
A0225	Chr_01	1078943	153	0.326064734604	142	0.211242879874	354	0.179843929768	313	0.124098155809	26	0.0179557383994	0	NA	0	NA	0	NA	0	NA
A0226	Chr_01	1081337	152	0.223090904121	94	0.21173011132	325	0.116328796723	303	0.0509883476946	27	0.0384241419145	0	NA	0	NA	0	NA	0	NA
A0227	Chr_01	1084069	177	0.192967957001	123	0.0666473093382	132	0.0964157363279	157	0.0802319622664	151	0.0614560418219	0	NA	0	NA	0	NA	0	NA
A0228	Chr_01	1087526	144	0.658384806706	116	0.639876244147	173	0.646297507169	312	0.569048606625	467	0.591765865485	13	0.689005038397	0	NA	0	NA	0	NA
A0229	Chr_01	1091198	147	0.170412010011	106	0.175092877617	311	0.121398291048	351	0.0669564453417	115	0.0464672031737	0	NA	0	NA	0	NA	0	NA
A0230	Chr_01	1093724	542	0.603815695556	449	0.59522303075	1315	0.567767703641	1925	0.525876127454	2159	0.465526601845	353	0.216448387015	0	NA	0	NA	0	NA
A0231	Chr_01	1097459	52	0.256905865318	52	0.206717545748	32	0.170383637935	0	NA	0	NA	0	NA	0	NA	0	NA	0	NA
A0232	Chr_01	1098053	340	0.450442873232	287	0.477590807447	823	0.40987606348	751	0.373350893746	145	0.342414889191	0	NA	0	NA	0	NA	0	NA
A0233	Chr_01	1101512	294	0.603170240025	247	0.513438347092	626	0.526335498221	832	0.516238118678	1562	0.429870595743	904	0.436742681104	0	NA	0	NA	0	NA
A0234	Chr_01	1109622	219	0.627371861612	199	0.466125572434	550	0.544248577005	718	0.501266694087	1092	0.486001274205	705	0.273331515979	0	NA	0	NA	0	NA
A0235	Chr_01	1114290	850	0.425523703494	777	0.375160666503	2364	0.347752834335	3224	0.320415065546	4258	0.28454498223	1236	0.157747449129	0	NA	0	NA	0	NA
A0236	Chr_01	1117776	344	0.484687401996	320	0.437831398449	900	0.430557685027	856	0.410242494718	208	0.382763434302	0	NA	0	NA	0	NA	0	NA
A0237	Chr_01	1120876	700	0.566722040232	665	0.560636410723	1568	0.541685338141	2071	0.424492192445	2437	0.384479220295	3872	0.414530828895	0	NA	0	NA	0	NA
A0238	Chr_01	1127229	394	0.256180883157	353	0.192395732043	958	0.19810893495	846	0.160936632194	223	0.148680865801	0	NA	0	NA	0	NA	0	NA
A0239	Chr_01	1130369	1115	0.279591802949	1077	0.262836639874	3046	0.24902556139	3658	0.207889654206	2083	0.19533528386	6	0.07198115246	0	NA	0	NA	0	NA
A0240	Chr_01	1133147	760	0.307099996348	708	0.259628636202	1693	0.225328229454	1767	0.191150596074	2146	0.223398568615	3617	0.171268931348	0	NA	0	NA	0	NA
A0241	Chr_01	1137394	389	0.395652991744	291	0.357012575661	775	0.31554660254	1131	0.276835793131	843	0.188905161558	39	0.14990837221	0	NA	0	NA	0	NA
A0242	Chr_01	1139478	724	0.450397112307	677	0.424410200595	1757	0.397410512199	2488	0.419153757419	3710	0.417324883001	6533	0.399167836187	41	0.468615335674	0	NA	0	NA
A0243	Chr_01	1149085	40	0.568218688373	29	0.497864315077	17	0.319367453433	19	0.101401739406	46	0.234846384881	39	0.0638200453001	0	NA	0	NA	0	NA
A0244	Chr_01	1153101	34	0.286293501736	43	0.0921023776353	68	0.0417894022023	48	0.101284188795	67	0.101793634261	217	0.0862275432807	19	0.0818283062508	0	NA	0	NA
A0245	Chr_01	1161287	5	0.425959289035	5	0.0186853469133	11	0.104682981982	30	0.0969389431378	52	0.0809436641535	122	0.147113812097	135	0.115661886006	18	0.0876737120721	0	NA
A0246	Chr_01	1174414	2	0.441854785882	0	NA	2	0.0269608294931	5	0.0162489992002	0	NA	0	NA	0	NA	0	NA	0	NA
A0247	Chr_01	1184256	33	0.220599365322	35	0.236865279294	88	0.104971430925	93	0.0629838422986	175	0.0591681932135	41	0.0818594670035	0	NA	0	NA	0	NA
A0248	Chr_01	1194832	119	0.158949130308	92	0.0913832734652	237	0.0677738129365	147	0.0636104351757	0	NA	0	NA	0	NA	0	NA	0	NA
A0249	Chr_01	1199261	477	0.297642854498	459	0.266896322391	1257	0.280560081415	1437	0.281332996902	818	0.264596390647	0	NA	0	NA	0	NA	0	NA
A0250	Chr_01	1201183	402	0.284649837977	373	0.179410084436	919	0.176418030499	963	0.161963349609	754	0.196085733917	9	0.159396219033	0	NA	0	NA	0	NA
A0251	Chr_01	1204202	403	0.26733747048	361	0.244015547372	937	0.236058687212	805	0.238550003329	122	0.233813725151	0	NA	0	NA	0	NA	0	NA
A0252	Chr_01	1208707	189	0.324089477825	130	0.374783792082	285	0.24921369919	489	0.152251986347	180	0.162900321096	0	NA	0	NA	0	NA	0	NA
A0253	Chr_01	1214382	457	0.398582702313	376	0.364672984777	851	0.330077358406	1192	0.348956133913	1619	0.239384094386	1794	0.119663279444	0	NA	0	NA	0	NA
A0254	Chr_01	1222064	332	0.286435713216	335	0.245335480756	930	0.223205765559	1143	0.22030698619	961	0.1772180802	31	0.163395979003	0	NA	0	NA	0	NA
A0255	Chr_01	1225276	200	0.218142495214	151	0.284116144197	55	0.179932487554	0	NA	0	NA	0	NA	0	NA	0	NA	0	NA
A0256	Chr_01	1226361	258	0.198205114272	251	0.162828043418	631	0.129310236855	515	0.0988097000448	226	0.102051077291	0	NA	0	NA	0	NA	0	NA
A0257	Chr_01	1236460	893	0.337731309693	648	0.274564310489	2293	0.29149756654	3067	0.266986925787	4636	0.268362893738	3588	0.190677417386	0	NA	0	NA	0	NA
A0258	Chr_01	1240771	290	0.343828465852	205	0.331223833469	608	0.262625145305	724	0.198048023501	492	0.107534653725	7	0.0195541104179	0	NA	0	NA	0	NA
A0259	Chr_01	1243180	241	0.700982467128	246	0.681395825258	664	0.613308169284	733	0.551362218229	327	0.37551142144	0	NA	0	NA	0	NA	0	NA
A0260	Chr_01	1244943	278	0.285678993386	204	0.267744776067	597	0.207016460316	705	0.187140659135	494	0.0933850880981	0	NA	0	NA	0	NA	0	NA
A0261	Chr_01	1247496	70	0.913539111508	54	0.875516210179	29	0.780538953603	0	NA	0	NA	0	NA	0	NA	0	NA	0	NA
A0262	Chr_01	1248188	444	0.61042635726	364	0.47203348391	1002	0.339116248482	1193	0.314774161619	1475	0.204048353234	2000	0.135857614325	0	NA	0	NA	0	NA
A0263	Chr_01	1252633	196	0.392936039843	179	0.414173863928	447	0.283747252382	337	0.159094747755	457	0.0478373324872	761	0.0184759427067	0	NA	0	NA	0	NA
A0264	Chr_01	1256197	73	0.467644372828	60	0.334560248655	162	0.202852844393	195	0.140110881838	73	0.0825164142601	0	NA	0	NA	0	NA	0	NA
A0265	Chr_01	1259091	324	0.348508125456	277	0.32023745098	855	0.279216245329	1208	0.251283568493	2021	0.27929160861	4742	0.248429170683	5639	0.236057050717	2532	0.173053569393	0	NA
A0266	Chr_01	1274713	194	0.305737532832	197	0.328538587806	496	0.286863500819	543	0.270138216569	1209	0.232573549964	1756	0.191971659249	94	0.195587186296	0	NA	0	NA
A0267	Chr_01	1286997	20	0.529224528362	5	0.26315980228	11	0.281429812132	0	NA	0	NA	0	NA	0	NA	0	NA	0	NA
A0268	Chr_01	1288192	719	0.379152920221	562	0.312434492866	1477	0.295612133393	1729	0.253938766112	3053	0.172818531182	5832	0.151726654781	481	0.106953603556	0	NA	0	NA
A0269	Chr_01	1300414	154	0.371826386692	117	0.281937131646	364	0.279437334804	524	0.17084222222	632	0.0746583123488	162	0.0482982014479	0	NA	0	NA	0	NA
A0270	Chr_01	1303538	192	0.576236705612	131	0.379618470585	439	0.306185975256	492	0.101569248463	251	0.113241871123	826	0.0968452607503	0	NA	0	NA	0	NA
A0271	Chr_01	1309652	18	0.593258862767	12	0.161227034339	33	0.0811553475296	25	0.0929066071446	32	0.183923677954	0	NA	0	NA	0	NA	0	NA
A0272	Chr_01	1311753	70	0.403075778185	36	0.159992528053	97	0.173970675199	51	0.103491434962	109	0.0821665373521	217	0.121087958326	0	NA	0	NA	0	NA
A0273	Chr_01	1317188	45	0.228878889119	0	NA	0	NA	0	NA	10	0.0531137053699	0	NA	0	NA	0	NA	0	NA
A0274	Chr_01	1318977	102	0.18744280657	35	0.118416380278	73	0.102292917309	0	NA	0	NA	0	NA	0	NA	0	NA	0	NA
A0275	Chr_01	1319902	4	0.252354348283	3	0.00316389171901	8	0.187632584522	0	NA	0	NA	0	NA	0	NA	0	NA	0	NA
A0276	Chr_01	1321218	313	0.589992803231	265	0.478979625118	655	0.526201796161	947	0.481751573643	1306	0.473483135367	240	0.499452296945	0	NA	0	NA	0	NA
A0277	Chr_01	1325092	144	0.455264005289	138	0.375232169489	408	0.340674191288	611	0.290552823426	1078	0.289826043093	2236	0.252846762068	638	0.266885256765	0	NA	0	NA
A0278	Chr_01	1333615	600	0.314165520037	289	0.329086827306	1193	0.289373383124	1568	0.280629559126	1117	0.238657066374	0	NA	0	NA	0	NA	0	NA
A0279	Chr_01	1336782	591	0.345018723406	515	0.28618815876	1536	0.182378634028	1840	0.148627213465	2767	0.12816653974	626	0.0916347040414	0	NA	0	NA	0	NA
A0280	Chr_01	1340032	386	0.691647735781	349	0.649970046731	1031	0.576976951499	1504	0.53312690399	2097	0.359033536439	736	0.180855392637	0	NA	0	NA	0	NA
A0281	Chr_01	1348230	582	0.479398759603	492	0.451347919652	1111	0.425143033354	1584	0.34800495819	2049	0.25193432251	6310	0.233016467343	7263	0.236456869182	3370	0.271971240186	0	NA
A0282	Chr_01	1363280	353	0.355416313083	310	0.270902479729	826	0.227555815212	1270	0.209269410847	1172	0.160911859535	62	0.062427208193	0	NA	0	NA	0	NA
A0283	Chr_01	1365738	876	0.354603184403	770	0.298082429811	1908	0.283758059373	2845	0.246463234249	3962	0.224300282422	2035	0.138124109062	0	NA	0	NA	0	NA
A0284	Chr_01	1369131	415	0.320081270144	370	0.307311865886	996	0.26525689264	1263	0.267133084574	781	0.276682358057	0	NA	0	NA	0	NA	0	NA
A0285	Chr_01	1372222	993	0.319908995672	868	0.270003142068	2418	0.260450214379	3536	0.220701881129	5634	0.164839311851	9843	0.0774206128368	102	0.0540957007773	0	NA	0	NA
A0286	Chr_01	1378032	370	0.394522933861	331	0.335025732891	898	0.237069518521	1288	0.210660560356	1829	0.12876753933	1337	0.115465776377	0	NA	0	NA	0	NA
A0287	Chr_01	1383659	98	0.422926173205	81	0.392911337281	169	0.451512260818	95	0.398461340933	151	0.144666823729	1	0.0935045442501	0	NA	0	NA	0	NA
A0288	Chr_01	1387546	407	0.67677632211	342	0.617002545873	935	0.661941811888	1335	0.588768170735	1857	0.48670505307	584	0.380523728368	0	NA	0	NA	0	NA
A0289	Chr_01	1401062	249	0.11991445716	39	0.220877657878	44	0.0745607219225	42	0.0849866220796	44	0.0790846664256	17	0.168982319801	0	NA	0	NA	0	NA
A0290	Chr_01	1404122	0	NA	0	NA	0	NA	1	0.043027717185	0	NA	0	NA	0	NA	0	NA	0	NA
A0291	Chr_01	1408214	3	0.601420369329	4	0.716226040301	8	0.00656743129325	11	0.155644012759	19	0.0792923302844	0	NA	0	NA	0	NA	0	NA
A0292	Chr_01	1414433	43	0.508741659515	42	0.312634817651	46	0.214300364632	12	0.316760196045	133	0.114609670483	0	NA	0	NA	0	NA	0	NA
A0293	Chr_01	1417461	526	0.330604275545	467	0.357542520172	1090	0.361099786397	1650	0.333892655896	1872	0.309545915149	151	0.257127550841	0	NA	0	NA	0	NA
A0294	Chr_01	1422000	605	0.625937854986	447	0.605958346571	1321	0.635810692835	1994	0.59129225421	2879	0.600216686988	1934	0.56046042047	0	NA	0	NA	0	NA
A0295	Chr_01	1426448	278	0.551239763745	230	0.628748044732	479	0.668232395025	636	0.573574166261	1000	0.45112869734	2370	0.360306254572	260	0.0846810960682	0	NA	0	NA
A0296	Chr_01	1440724	72	0.133812202099	48	0.119837609108	116	0.0781338873563	177	0.0324577827656	216	0.0276251641626	1	0.00419674332718	0	NA	0	NA	0	NA
A0297	Chr_01	1450969	98	0.205160959291	66	0.114516383878	102	0.164876034811	0	NA	0	NA	0	NA	0	NA	0	NA	0	NA
A0298	Chr_01	1453392	247	0.225947329011	195	0.189537694415	282	0.232805289395	185	0.236469632983	100	0.264189334659	1142	0.195197014918	778	0.0951113990803	0	NA	0	NA
A0299	Chr_01	1465875	74	0.104384516971	66	0.0761284006752	98	0.0440297229948	15	0.018864561238	0	NA	0	NA	0	NA	0	NA	0	NA
A0300	Chr_01	1468240	76	0.217518449404	62	0.186634348902	93	0.183693057591	0	NA	0	NA	0	NA	0	NA	0	NA	0	NA
A0301	Chr_01	1470158	782	0.308657367336	596	0.15379250465	1318	0.126311438664	1368	0.0819097162572	2490	0.0427771110149	3092	0.0422305625075	0	NA	0	NA	0	NA
A0302	Chr_01	1475142	192	0.420146508376	112	0.391857497521	434	0.358051769662	523	0.301725293089	816	0.217709952681	306	0.161923010094	0	NA	0	NA	0	NA
A0303	Chr_01	1478312	332	0.48664828681	330	0.436901762007	900	0.420711236916	1060	0.363874928385	1443	0.310132758276	3290	0.289390220948	270	0.252340440655	0	NA	0	NA
A0304	Chr_01	1487167	3	0.401713438918	1	0.0267193675889	4	0.00599000190657	4	0.0518038545456	1	0.00356506238859	0	NA	0	NA	0	NA	0	NA
A0305	Chr_01	1490743	0	NA	0	NA	0	NA	1	0.00493805516597	0	NA	0	NA	0	NA	0	NA	0	NA
A0306	Chr_01	1492933	4	0.216306327373	0	NA	0	NA	6	0.285683590624	0	NA	0	NA	0	NA	0	NA	0	NA
A0308	Chr_01	1496539	32	0.658275022647	9	0.581973229965	9	0.0325948922548	37	0.0786139337096	57	0.0352185239002	27	0.153115350588	0	NA	0	NA	0	NA
A0309	Chr_01	1500003	274	0.17380358394	24	0.407933381403	79	0.132071171884	117	0.0468654583159	87	0.0963977521269	0	NA	0	NA	0	NA	0	NA
A0310	Chr_01	1501509	559	0.624658890433	517	0.610177508767	1619	0.586567239092	2110	0.547215816014	3192	0.518663213329	6726	0.515680344215	1343	0.362616267258	0	NA	0	NA
A0311	Chr_01	1509363	87	0.475119846591	107	0.42635934829	246	0.418480523756	373	0.314157428339	429	0.199933161479	78	0.0691081295424	0	NA	0	NA	0	NA
A0312	Chr_01	1512272	200	0.421242377041	172	0.356818339779	316	0.242178857577	378	0.160038752311	52	0.163582587848	0	NA	0	NA	0	NA	0	NA
A0313	Chr_01	1515418	187	0.212400638581	178	0.118639397453	435	0.14993324673	340	0.102954196092	30	0.0394439157786	0	NA	0	NA	0	NA	0	NA
A0318	Chr_01	1534964	25	0.85508201258	4	0.000945626477541	0	NA	0	NA	18	0.138653931022	8	0.000440757616706	0	NA	0	NA	0	NA
A0319	Chr_01	1540487	20	0.230173841299	10	0.0133638415788	23	0.218659253294	8	0.00196848408241	0	NA	0	NA	0	NA	0	NA	0	NA
A0320	Chr_01	1544768	16	0.11537234255	6	0.0787707689813	17	0.0378943095788	8	0.0640219952656	1	0.062656641604	0	NA	0	NA	0	NA	0	NA
A0321	Chr_01	1551951	60	0.820803949345	42	0.791854903023	161	0.590087888343	200	0.477884084864	174	0.187398255778	63	0.0786703559459	0	NA	0	NA	0	NA
A0322	Chr_01	1556664	301	0.419928662685	294	0.313619300455	887	0.270953918451	1187	0.215394726814	1787	0.172631451669	1649	0.121358435702	0	NA	0	NA	0	NA
A0323	Chr_01	1561710	1902	0.229143984441	1700	0.216282629683	4515	0.219523771445	6626	0.195909968117	6987	0.18797496408	1507	0.156127923006	0	NA	0	NA	0	NA
A0324	Chr_01	1570156	92	0.623816259922	69	0.471872450831	236	0.409994916465	265	0.376549845478	274	0.143159844971	47	0.0657127440642	0	NA	0	NA	0	NA
A0325	Chr_01	1573870	178	0.461682576469	137	0.219027710602	403	0.250623703209	404	0.164523224435	773	0.055379986713	183	0.0408464567168	0	NA	0	NA	0	NA
A0326	Chr_01	1577202	145	0.60678707213	139	0.479233684476	333	0.503040358526	498	0.548221686884	637	0.449465107076	261	0.278439605385	0	NA	0	NA	0	NA
A0327	Chr_01	1581849	319	0.604088187912	310	0.482530025565	615	0.429601627972	187	0.424978330344	0	NA	0	NA	0	NA	0	NA	0	NA
A0328	Chr_01	1586785	23	0.497319793537	7	0.28938144766	7	0.152475436112	35	0.0253991243018	21	0.0139282769894	0	NA	0	NA	0	NA	0	NA
A0329	Chr_01	1593403	7	0.669977342183	0	NA	0	NA	6	0.534860002599	15	0.514270798976	0	NA	0	NA	0	NA	0	NA
A0330	Chr_01	1603730	3	0.161621013913	0	NA	0	NA	0	NA	0	NA	0	NA	0	NA	0	NA	0	NA
A0332	Chr_01	1611159	144	0.315115607446	131	0.286532384427	290	0.247562133782	370	0.251952710694	370	0.287216822445	180	0.185774728716	0	NA	0	NA	0	NA
A0333	Chr_01	1616936	211	0.539165859036	186	0.530487326185	488	0.520363587994	661	0.474227160234	566	0.43879182899	19	0.456075306123	0	NA	0	NA	0	NA
A0334	Chr_01	1620178	115	0.345983685823	92	0.336861032473	241	0.296045472861	113	0.298153246457	0	NA	0	NA	0	NA	0	NA	0	NA
A0335	Chr_01	1635629	69	0.534297491014	38	0.499601463027	141	0.397774703663	135	0.408554274681	58	0.198936340384	0	NA	0	NA	0	NA	0	NA
A0336	Chr_01	1640445	12	0.195894163091	1	0.338983050847	16	0.147921968775	16	0.153472502731	0	NA	0	NA	0	NA	0	NA	0	NA
A0337	Chr_01	1645252	94	0.22028806045	61	0.0939324637971	187	0.116256227502	86	0.142471345051	308	0.0692170409084	125	0.0782716702669	0	NA	0	NA	0	NA
A0338	Chr_01	1649246	375	0.229423969834	308	0.220268661891	855	0.173092291767	1272	0.178142156176	1869	0.143174928399	1167	0.093847542365	0	NA	0	NA	0	NA
A0339	Chr_01	1654101	2298	0.208238653031	2059	0.175690023905	5870	0.153074539819	8509	0.133188516332	14099	0.122098081201	20205	0.110553947047	59	0.125808635828	0	NA	0	NA
A0340	Chr_01	1662390	1127	0.276169832284	1047	0.235121340091	2902	0.235348801356	4158	0.232486394855	5646	0.21340554439	4282	0.140448591426	0	NA	0	NA	0	NA
A0341	Chr_01	1670908	24	0.220587885942	8	0.148767959977	13	0.123663515222	0	NA	0	NA	0	NA	0	NA	0	NA	0	NA
A0342	Chr_01	1678968	206	0.174636726158	169	0.136261055513	409	0.0793887699939	610	0.0476777766437	753	0.039132508722	195	0.037200840157	0	NA	0	NA	0	NA
A0343	Chr_01	1682644	384	0.317676914344	173	0.28973044092	622	0.262184802096	799	0.207243983017	1133	0.15005313543	2019	0.0858878189511	0	NA	0	NA	0	NA
A0344	Chr_01	1693368	475	0.184781357886	455	0.134547002132	1128	0.127976739354	809	0.104700253877	54	0.0351065822522	0	NA	0	NA	0	NA	0	NA
A0345	Chr_01	1702499	462	0.300178174512	408	0.24769084208	996	0.223427964359	852	0.167663515335	132	0.100409302943	0	NA	0	NA	0	NA	0	NA
A0346	Chr_01	1715482	371	0.17502082929	366	0.144272555949	802	0.111830960874	975	0.0777551793917	708	0.06876434374	0	NA	0	NA	0	NA	0	NA
A0347	Chr_01	1716635	687	0.245070097031	584	0.239748163827	1695	0.17981527044	2739	0.146527901992	4315	0.129991293182	4674	0.0859305503514	3	0.0593354544261	0	NA	0	NA
A0348	Chr_01	1722143	213	0.259931686834	209	0.161453733383	523	0.123664916692	674	0.112032747279	525	0.0580993257434	0	NA	0	NA	0	NA	0	NA
A0349	Chr_01	1725742	425	0.220324458078	287	0.18162669963	1013	0.166737248024	1046	0.166982299945	389	0.127867321672	0	NA	0	NA	0	NA	0	NA
A0350	Chr_01	1728795	138	0.281659645937	42	0.175870005955	57	0.0966504166523	20	0.143564109792	19	0.051367177136	0	NA	0	NA	0	NA	0	NA
A0351	Chr_01	1734568	213	0.246532669733	98	0.136422585389	283	0.153054084016	196	0.151114651339	316	0.0529825286937	481	0.0661711583668	0	NA	0	NA	0	NA
A0352	Chr_01	1737692	296	0.359155121458	266	0.193547600061	725	0.116378167695	532	0.0759253513202	90	0.039889248747	0	NA	0	NA	0	NA	0	NA
A0353	Chr_01	1744587	15	0.06284210933	9	0.178484377717	9	0.0584273206602	5	0.128124236353	29	0.0490545773389	0	NA	0	NA	0	NA	0	NA
A0355	Chr_01	1750828	0	NA	0	NA	0	NA	0	NA	0	NA	0	NA	0	NA	0	NA	0	NA
A0356	Chr_01	1753597	124	0.517943350998	24	0.529422978917	30	0.325445319847	66	0.179986427105	82	0.193786246517	49	0.405313214687	0	NA	0	NA	0	NA
A0357	Chr_01	1763026	23	0.387212476374	1	0.334782608696	9	0.132823290199	12	0.0402403345799	0	NA	0	NA	0	NA	0	NA	0	NA
A0358	Chr_01	1766919	149	0.281507792625	127	0.13481571931	311	0.0962891829539	499	0.0556447176498	342	0.0652986635926	0	NA	0	NA	0	NA	0	NA
A0359	Chr_01	1770784	37	0.171193679295	17	0.112603635092	50	0.087714428036	114	0.0940528692387	94	0.0596540936627	12	0.0459968942146	0	NA	0	NA	0	NA
A0360	Chr_01	1777955	15	0.270880037255	10	0.182130414048	17	0.241239280425	27	0.19122423216	26	0.158364238467	22	0.170356068928	0	NA	0	NA	0	NA
A0367	Chr_01	1809791	287	0.263035977693	180	0.231047239407	548	0.207335277177	934	0.191950511908	1386	0.1277331784	825	0.0729162841856	0	NA	0	NA	0	NA
A0368	Chr_01	1818568	50	0.225955983787	6	0.124031310923	52	0.129670992489	2	0.00453000939127	85	0.205486630022	35	0.0713008312765	0	NA	0	NA	0	NA
A0369	Chr_01	1822362	215	0.275486127304	158	0.223940854489	419	0.216409683646	321	0.169913752205	351	0.077455144738	18	0.0847211399035	0	NA	0	NA	0	NA
A0370	Chr_01	1826720	167	0.540592356383	122	0.565134399797	276	0.515478385638	624	0.472455632088	860	0.432949249719	641	0.335892147671	0	NA	0	NA	0	NA
A0371	Chr_01	1832078	74	0.23348135791	31	0.104493889716	0	NA	0	NA	0	NA	0	NA	0	NA	0	NA	0	NA
A0372	Chr_01	1834080	217	0.248853589654	131	0.175806152676	246	0.186329436449	36	0.189918837535	0	NA	0	NA	0	NA	0	NA	0	NA
A0373	Chr_01	1835429	743	0.327288433314	707	0.348836581299	1923	0.296114241868	2431	0.269055667923	3210	0.254155689896	466	0.210707842785	0	NA	0	NA	0	NA
A0374	Chr_01	1838624	925	0.27512007663	862	0.217959116183	2218	0.201622097108	3187	0.179929962254	5260	0.161738848929	4174	0.119829655384	0	NA	0	NA	0	NA
A0375	Chr_01	1843965	165	0.625294770536	144	0.441654100318	360	0.494583886489	319	0.468205514358	73	0.374579726607	0	NA	0	NA	0	NA	0	NA
A0376	Chr_01	1845731	275	0.696698455579	203	0.581410516781	622	0.457016795244	894	0.493231934045	1209	0.461465581872	401	0.578859996415	0	NA	0	NA	0	NA
A0377	Chr_01	1850531	211	0.537949926045	156	0.57958551706	383	0.369776024524	587	0.224238768241	286	0.488798358031	0	NA	0	NA	0	NA	0	NA
A0378	Chr_01	1852005	337	0.503908679261	300	0.461369149371	868	0.459375759803	1310	0.433374207215	2039	0.402690871725	2154	0.369921641508	0	NA	0	NA	0	NA
A0379	Chr_01	1857334	332	0.310684693209	358	0.306743842396	897	0.202424951961	1312	0.18938004722	1844	0.150874081373	710	0.0835251734047	0	NA	0	NA	0	NA
A0380	Chr_01	1862732	900	0.231088640415	799	0.166765780996	2209	0.142592659046	3362	0.132931648889	4501	0.133838990316	5030	0.107495207864	0	NA	0	NA	0	NA
A0384	Chr_01	1910529	42	0.441678045422	38	0.187239769415	61	0.25188236103	47	0.230132097204	42	0.214880359592	0	NA	0	NA	0	NA	0	NA
A0385	Chr_01	1914559	66	0.364079374224	40	0.172026043092	61	0.326123711677	0	NA	0	NA	0	NA	0	NA	0	NA	0	NA
A0386	Chr_01	1927670	21	0.279903782603	6	0.0595661652291	7	0.00779198045651	3	0.00875079758951	0	NA	29	0.0623437214515	0	NA	0	NA	0	NA
A0387	Chr_01	1940849	8	0.320592628344	3	0.0572083639032	2	0.478851646505	5	0.0856659906481	12	0.00820072954573	0	NA	0	NA	0	NA	0	NA
A0390	Chr_01	1955799	11	0.790408796482	0	NA	4	0.13865810344	0	NA	0	NA	6	0.223051226581	0	NA	0	NA	0	NA
A0391	Chr_01	1962936	354	0.367996739511	209	0.352268876894	507	0.205129503864	640	0.176347003891	1391	0.142021486357	1150	0.0890778014545	18	0.00623768422324	0	NA	0	NA
A0393	Chr_01	1975107	10	0.239158153933	0	NA	0	NA	0	NA	0	NA	0	NA	0	NA	0	NA	0	NA
A0394	Chr_01	1981649	35	0.461644693143	12	0.116006394397	20	0.327768968057	87	0.0899291068116	49	0.105568100436	11	0.00547485108449	0	NA	0	NA	0	NA
A0395	Chr_01	1993145	1	1.0	0	NA	0	NA	0	NA	0	NA	0	NA	0	NA	0	NA	0	NA
A0396	Chr_01	2000587	13	0.200730177082	7	0.0881071597928	9	0.0312473754246	4	0.00957632587202	30	0.0284480953032	6	0.180452436049	0	NA	0	NA	0	NA
A0397	Chr_01	2004515	362	0.351170228074	300	0.395370043123	766	0.273212013358	799	0.285753335242	229	0.257885998994	0	NA	0	NA	0	NA	0	NA
A0398	Chr_01	2006303	476	0.297659066817	452	0.2548908513	1206	0.22892253351	1429	0.251879431349	1468	0.186623913331	23	0.229589852884	0	NA	0	NA	0	NA
A0399	Chr_01	2009443	633	0.231112733418	609	0.194139354012	1828	0.200424322655	2381	0.17438430991	2098	0.130994118697	192	0.0573671169621	0	NA	0	NA	0	NA
A0400	Chr_01	2012872	348	0.424371954343	305	0.371427530834	791	0.342451343209	730	0.36098351919	1070	0.352111139964	1358	0.362927537896	0	NA	0	NA	0	NA
A0401	Chr_01	2017609	135	0.562773093647	57	0.600320338218	16	0.720377121664	0	NA	0	NA	0	NA	0	NA	0	NA	0	NA
A0402	Chr_01	2019433	310	0.202191795375	150	0.224498789003	240	0.252882520825	474	0.228162050027	659	0.149197664336	0	NA	0	NA	0	NA	0	NA
A0403	Chr_01	2021513	541	0.340277125394	425	0.330944962883	1110	0.337868869453	1404	0.323179992711	1879	0.277541733557	178	0.181977508877	0	NA	0	NA	0	NA
A0404	Chr_01	2024744	360	0.277711794973	333	0.242143673139	682	0.233628111456	899	0.199779360077	414	0.263243729582	0	NA	0	NA	0	NA	0	NA
A0405	Chr_01	2027065	539	0.289177232473	486	0.212736258283	1093	0.263452922607	1329	0.215330558059	1324	0.178338082556	687	0.141374623021	0	NA	0	NA	0	NA
A0406	Chr_01	2030972	317	0.400034084023	291	0.367881044498	745	0.328092920685	545	0.244440419979	93	0.132971715374	0	NA	0	NA	0	NA	0	NA
A0407	Chr_01	2033038	555	0.274897472381	471	0.278801832684	1311	0.216376531222	1395	0.205629540994	2050	0.180288228504	1008	0.153860788692	0	NA	0	NA	0	NA
A0408	Chr_01	2037362	477	0.280131452123	522	0.257330173345	1310	0.251800627349	1756	0.227429407624	1752	0.181200167655	69	0.168951930652	0	NA	0	NA	0	NA
A0409	Chr_01	2041919	73	0.290297791897	68	0.216993990804	133	0.141601460549	77	0.049870487219	0	NA	0	NA	0	NA	0	NA	0	NA
A0410	Chr_01	2044460	770	0.306519672926	708	0.249389387383	1815	0.252817099172	1791	0.230467741274	372	0.258862217364	0	NA	0	NA	0	NA	0	NA
A0411	Chr_01	2046055	16	0.182608340595	12	0.274460043408	0	NA	0	NA	0	NA	0	NA	0	NA	0	NA	0	NA
A0412	Chr_01	2048072	587	0.423024182828	452	0.384700632162	1360	0.304968374967	1482	0.260919729326	1543	0.170101988421	2872	0.210808974216	0	NA	0	NA	0	NA
A0413	Chr_01	2052506	293	0.428837059368	261	0.304948315899	729	0.333287137654	1065	0.374127479777	1541	0.360782113321	823	0.297891328568	0	NA	0	NA	0	NA
A0414	Chr_01	2056061	187	0.338092627306	161	0.258275152439	436	0.244532504241	227	0.197202810623	14	0.109818480408	0	NA	0	NA	0	NA	0	NA
A0415	Chr_01	2061781	35	0.298609392655	26	0.213075821211	31	0.0394951352878	38	0.29205450554	110	0.172471314022	8	0.381295619853	0	NA	0	NA	0	NA
A0416	Chr_01	2067915	429	0.223543654845	378	0.173057971403	608	0.11180416133	455	0.0589214209419	1203	0.0722293916278	923	0.0498075930865	0	NA	0	NA	0	NA
A0417	Chr_01	2074054	72	0.15786729423	60	0.0960716373035	123	0.0703359918241	20	0.038058361231	0	NA	0	NA	0	NA	0	NA	0	NA
A0418	Chr_01	2080121	542	0.69033954628	442	0.6369374909	1290	0.616180519972	1931	0.587452491943	2750	0.608294933342	1423	0.409998542425	0	NA	0	NA	0	NA
A0419	Chr_01	2084110	478	0.332418157102	440	0.270877652995	1114	0.283675211849	1610	0.258858692845	1432	0.180826182214	0	NA	0	NA	0	NA	0	NA
A0420	Chr_01	2087220	48	0.137101967459	26	0.0227205292826	21	0.152735795826	7	0.0377639448287	0	NA	0	NA	0	NA	0	NA	0	NA
A0421	Chr_01	2093743	1	0.957422324511	2	0.0100707564819	0	NA	0	NA	0	NA	0	NA	0	NA	0	NA	0	NA
A0422	Chr_01	2097966	649	0.361815376742	532	0.241714716719	1402	0.211142552015	2340	0.166240689173	3763	0.145028031121	4962	0.0667479537082	0	NA	0	NA	0	NA
A0423	Chr_01	2103757	382	0.470769679487	300	0.431438446688	818	0.32676290817	928	0.357226111357	1352	0.341175628987	1451	0.347352104021	0	NA	0	NA	0	NA
A0424	Chr_01	2108938	46	0.486291947241	18	0.446963743747	61	0.334104928517	58	0.267808887447	108	0.260042024146	90	0.0716384757689	0	NA	0	NA	0	NA
A0425	Chr_01	2113336	170	0.522140717937	144	0.322004393299	250	0.272331412826	347	0.298034746768	415	0.335106095307	1106	0.257317083537	0	NA	0	NA	0	NA
A0426	Chr_01	2120468	8	0.305320801246	6	0.205174521542	26	0.0619205294462	26	0.172135822501	7	0.0119468089965	0	NA	0	NA	0	NA	0	NA
A0427	Chr_01	2123587	333	0.680297692159	284	0.581975591496	750	0.56167051053	1214	0.550916699786	1624	0.500432994275	735	0.336354485065	0	NA	0	NA	0	NA
A0428	Chr_01	2128450	706	0.405493295313	575	0.417123953307	1592	0.403175826952	2678	0.346515226893	3922	0.312393068248	2965	0.114198949012	0	NA	0	NA	0	NA
A0429	Chr_01	2133247	752	0.311376745362	726	0.271622702202	1749	0.240310189177	2833	0.239330216905	4264	0.196683454178	4295	0.179014939208	0	NA	0	NA	0	NA
A0430	Chr_01	2151909	132	0.31502846243	138	0.296123616664	340	0.181073994342	467	0.181432631709	593	0.157306788914	659	0.0824197668126	0	NA	0	NA	0	NA
A0431	Chr_01	2159373	212	0.282428618429	112	0.0914500848211	378	0.0930077637746	296	0.0680561256145	143	0.0404711058534	27	0.0261414125384	0	NA	0	NA	0	NA
A0432	Chr_01	2168001	10	0.268828291555	4	0.0781776517153	0	NA	0	NA	0	NA	6	0.0173841714898	0	NA	0	NA	0	NA
A0433	Chr_01	2172573	1	0.0146045971289	2	0.0786392593475	3	0.0182573029212	4	0.192727651109	0	NA	0	NA	0	NA	0	NA	0	NA
A0434	Chr_01	2174906	46	0.199783999809	37	0.171852179264	49	0.0674979500189	78	0.161353883165	0	NA	0	NA	0	NA	0	NA	0	NA
A0435	Chr_01	2179380	292	0.345492834419	265	0.213624483533	750	0.175721449569	935	0.130796453922	1674	0.103130310926	831	0.0636520628962	0	NA	0	NA	0	NA
A0436	Chr_01	2184714	178	0.19901520138	180	0.129903307983	430	0.10242532121	447	0.0717581167116	139	0.0479444248715	0	NA	0	NA	0	NA	0	NA
A0437	Chr_01	2186993	712	0.570672682566	667	0.555958050255	1929	0.530832532523	3017	0.521691460435	4950	0.537380591733	10703	0.531686069186	10145	0.48314327422	4	0.0311672852154	0	NA
A0438	Chr_01	2205454	176	0.26684115319	164	0.182613965503	438	0.163396841979	408	0.0927245111405	76	0.103769761074	0	NA	0	NA	0	NA	0	NA
A0439	Chr_01	2211924	427	0.285478590538	383	0.182482903325	945	0.129023581321	1426	0.10168079423	1272	0.103669931645	107	0.0578441436947	0	NA	0	NA	0	NA
A0440	Chr_01	2215147	296	0.286468633744	248	0.250247918664	535	0.164525776885	402	0.111272057565	616	0.106538688063	1389	0.0771774528051	0	NA	0	NA	0	NA
A0441	Chr_01	2221403	51	0.345742735805	47	0.0865904616185	85	0.173170337567	7	0.00803930279612	0	NA	0	NA	0	NA	0	NA	0	NA
A0442	Chr_01	2224194	20	0.511252150324	15	0.485234485531	31	0.370766687514	0	NA	0	NA	0	NA	0	NA	0	NA	0	NA
A0444	Chr_01	2233138	103	0.580477523193	70	0.585033412664	216	0.45582023831	336	0.439816653011	378	0.349560176261	33	0.065292281241	0	NA	0	NA	0	NA
A0445	Chr_01	2236550	338	0.187680397263	252	0.204782699369	425	0.183017725613	413	0.168590787693	2	0.597826637398	0	NA	0	NA	0	NA	0	NA
A0446	Chr_01	2238451	130	0.218563268448	109	0.0948956540101	112	0.0760228139438	0	NA	0	NA	0	NA	0	NA	0	NA	0	NA
A0447	Chr_01	2240008	562	0.266947589772	527	0.212669559005	1230	0.245817476023	1587	0.210051629411	1110	0.182285647498	18	0.0512069320502	0	NA	0	NA	0	NA
A0448	Chr_01	2245204	131	0.474188749966	128	0.407411762546	374	0.346197478217	483	0.250526223503	462	0.233551807012	75	0.0706223950042	0	NA	0	NA	0	NA
A0449	Chr_01	2249839	133	0.5427746085	139	0.441256323889	334	0.391338143199	528	0.354224102428	676	0.321748632575	335	0.193826541507	0	NA	0	NA	0	NA
A0450	Chr_01	2253587	14	0.236551623594	9	0.299241559607	28	0.115195465892	13	0.0551482735735	15	0.00827024295743	57	0.0132674951817	0	NA	0	NA	0	NA
A0451	Chr_01	2257560	957	0.353573917413	862	0.334800040042	2441	0.305133324961	3744	0.327212000537	6162	0.293940272526	11920	0.252228672963	2179	0.200878773726	0	NA	0	NA
A0452	Chr_01	2267567	698	0.210875978594	548	0.198620267238	1387	0.189114227462	1601	0.209547202112	1711	0.211481242726	5071	0.146955726623	556	0.116914858731	0	NA	0	NA
A0453	Chr_01	2278043	348	0.264304642834	301	0.143016875704	664	0.124514027828	560	0.0949821603924	2	0.0333361107639	0	NA	0	NA	0	NA	0	NA
A0454	Chr_01	2279114	136	0.143592235744	15	0.165446923356	149	0.0936209853504	0	NA	0	NA	0	NA	0	NA	0	NA	0	NA
A0455	Chr_01	2279868	601	0.325198981255	575	0.27767789837	1606	0.261798534256	1687	0.203288665169	571	0.124897678482	0	NA	0	NA	0	NA	0	NA
A0456	Chr_01	2282171	671	0.188125458593	646	0.170719568641	1546	0.161797051833	1986	0.148457447837	1403	0.142411116912	0	NA	0	NA	0	NA	0	NA
A0457	Chr_01	2284718	220	0.320961169629	181	0.273645308547	553	0.199468565201	793	0.136464325135	698	0.0682690357425	30	0.015508899542	0	NA	0	NA	0	NA
A0458	Chr_01	2292455	799	0.223543230184	741	0.188859918111	1827	0.168949636761	2564	0.143973561759	2432	0.13559698319	18	0.0479488933206	0	NA	0	NA	0	NA
A0459	Chr_01	2294404	615	0.31564004045	508	0.270797918318	1568	0.258171822678	2428	0.228253573248	3955	0.202238469276	4168	0.175592599417	0	NA	0	NA	0	NA
A0460	Chr_01	2300022	1199	0.118522168848	222	0.0904203889288	362	0.107909383004	108	0.189931299789	0	NA	0	NA	0	NA	0	NA	0	NA
A0461	Chr_01	2303308	94	0.299333366648	79	0.169677653739	140	0.249606047387	15	0.0432468413517	186	0.0627093243015	14	0.0190513011394	0	NA	0	NA	0	NA
A0463	Chr_01	2331866	9	0.335198332974	5	0.0749657583986	0	NA	1	0.000595238095238	0	NA	0	NA	0	NA	0	NA	0	NA
A0467	Chr_01	2348565	73	0.276508035893	12	0.323166778128	73	0.111487973505	79	0.0735691471487	9	0.095669535997	0	NA	0	NA	0	NA	0	NA
A0468	Chr_01	2351783	43	0.604436970322	24	0.229718921651	29	0.103196177841	27	0.108009527993	7	0.00134542564788	0	NA	0	NA	0	NA	0	NA
A0472	Chr_01	2387470	508	0.452887394653	402	0.373963287584	1145	0.385890131086	1258	0.390247588008	2146	0.335670437833	5004	0.273561272668	407	0.103367347997	0	NA	0	NA
A0473	Chr_01	2394130	306	0.298908501063	266	0.300183824641	454	0.276835227243	556	0.156364214885	545	0.134362304657	0	NA	0	NA	0	NA	0	NA
A0474	Chr_01	2396983	953	0.257025335113	960	0.231547203048	2601	0.238831196626	3688	0.239277750075	4875	0.198426594659	2225	0.137683748618	0	NA	0	NA	0	NA
A0475	Chr_01	2400730	47	0.296372740255	41	0.196421818677	83	0.157170443944	18	0.113169847475	0	NA	0	NA	0	NA	0	NA	0	NA
A0476	Chr_01	2402626	146	0.215755688242	146	0.115194005628	293	0.0658321308803	156	0.0534921023905	0	NA	0	NA	0	NA	0	NA	0	NA
A0477	Chr_01	2403764	1223	0.36645447849	1173	0.294002319078	3189	0.299466451499	4234	0.311017036862	7205	0.308164634804	13979	0.295785744851	4517	0.264925439254	0	NA	0	NA
A0478	Chr_01	2413271	637	0.342216836612	597	0.301138877494	1627	0.264166220423	2481	0.248325410302	3510	0.202926453043	2223	0.0984647300884	0	NA	0	NA	0	NA
A0479	Chr_01	2417402	172	0.260549516311	131	0.248949795068	267	0.219062567965	352	0.164988197048	112	0.159692130403	0	NA	0	NA	0	NA	0	NA
A0480	Chr_01	2421410	355	0.488976213332	336	0.448704181784	860	0.309764842955	950	0.216858807608	1469	0.203321025309	3466	0.169179681624	3429	0.112779475896	0	NA	0	NA
A0481	Chr_01	2435341	405	0.265838793217	304	0.212694228974	737	0.156567149104	1143	0.140483368469	804	0.101604331804	21	0.206797869464	0	NA	0	NA	0	NA
A0482	Chr_01	2437202	447	0.3834929876	313	0.256705919813	570	0.149292815032	954	0.120094081102	1158	0.110939812413	213	0.128773927642	0	NA	0	NA	0	NA
A0483	Chr_01	2439940	61	0.203301546746	36	0.0514372907368	55	0.0444247632273	0	NA	0	NA	0	NA	0	NA	0	NA	0	NA
A0484	Chr_01	2441244	231	0.203947533878	189	0.153940933297	552	0.131599485747	714	0.0846094256148	319	0.079161923612	7	0.157817136352	0	NA	0	NA	0	NA
A0485	Chr_01	2443558	544	0.328097094539	530	0.270271976387	1364	0.222125941648	1944	0.224054247353	3206	0.202031719999	4021	0.137974510446	0	NA	0	NA	0	NA
A0486	Chr_01	2449703	609	0.169434736472	588	0.127046220291	1511	0.112625274284	1378	0.092590765154	243	0.0571626207992	0	NA	0	NA	0	NA	0	NA
A0487	Chr_01	2452704	1345	0.288708661327	1192	0.285415272074	3628	0.262081129192	5529	0.225637541616	10745	0.22745781779	22923	0.201475051085	13434	0.207335339328	109	0.0689535812456	0	NA
A0488	Chr_01	2466823	828	0.296709992893	761	0.255160747462	2073	0.203780667634	2782	0.210222191436	4155	0.160686545345	5285	0.15752852253	0	NA	0	NA	0	NA
A0489	Chr_01	2470900	334	0.178238740837	257	0.164876236035	631	0.138334291517	659	0.108218759482	324	0.0683870877157	0	NA	0	NA	0	NA	0	NA
A0490	Chr_01	2473420	964	0.267731086913	811	0.244021551178	2309	0.243846202075	3291	0.219551409401	3872	0.190862485854	967	0.237961854777	0	NA	0	NA	0	NA
A0491	Chr_01	2477520	304	0.285927018038	210	0.244145560175	533	0.226775966153	847	0.186850161185	515	0.164163283399	0	NA	0	NA	0	NA	0	NA
A0492	Chr_01	2479145	679	0.268876330744	673	0.253848422293	1632	0.242763209604	2088	0.211330002408	2596	0.198528034509	206	0.139561304769	0	NA	0	NA	0	NA
A0493	Chr_01	2482313	161	0.581897356216	68	0.336031863218	133	0.464527476037	8	0.583672358118	0	NA	0	NA	0	NA	0	NA	0	NA
A0494	Chr_01	2484059	115	0.243742792769	112	0.207374114197	108	0.131309835207	3	0.079503001773	87	0.073730621245	0	NA	0	NA	0	NA	0	NA
A0495	Chr_01	2486008	50	0.254402549816	44	0.12434718044	67	0.186912406293	49	0.156057964021	0	NA	0	NA	0	NA	0	NA	0	NA
A0496	Chr_01	2487642	397	0.266929675747	369	0.211784127242	1002	0.228193261558	1251	0.206543658665	627	0.174118535033	0	NA	0	NA	0	NA	0	NA
A0497	Chr_01	2489610	869	0.221951719559	684	0.176898606052	1627	0.190199602786	2398	0.170002535122	2979	0.158326012865	792	0.110232387921	0	NA	0	NA	0	NA
A0498	Chr_01	2493300	1377	0.199059375881	1170	0.164271015272	3187	0.173038466522	5035	0.16574158528	6664	0.137999945533	3721	0.125494379398	0	NA	0	NA	0	NA
A0499	Chr_01	2505230	563	0.341146244593	508	0.298171494619	1195	0.227229884335	1803	0.173989262697	3010	0.0918834425987	4150	0.0608742625681	24	0.0487670183292	0	NA	0	NA
A0500	Chr_01	2510597	582	0.298985567984	556	0.227980117626	1505	0.21596715026	2120	0.175823352917	1945	0.102878821719	147	0.0245027897524	0	NA	0	NA	0	NA
A0501	Chr_01	2514295	467	0.341337254436	343	0.362331975356	844	0.341509075574	965	0.347822118927	1091	0.348964874697	205	0.37277705432	0	NA	0	NA	0	NA
A0502	Chr_01	2516541	650	0.37089445129	559	0.36552198819	1559	0.301413655224	2230	0.230755021928	3302	0.214013372348	2717	0.138942821	0	NA	0	NA	0	NA
A0503	Chr_01	2520407	1184	0.28579229942	1090	0.276736713208	3050	0.270785033344	4318	0.231670917337	7546	0.197056204955	5404	0.163282761725	0	NA	0	NA	0	NA
A0504	Chr_01	2525334	181	0.26706119743	136	0.214169480182	274	0.251457460598	417	0.190610008735	681	0.131845454785	241	0.0893114972584	0	NA	0	NA	0	NA
A0505	Chr_01	2528538	362	0.289516789089	260	0.157802454684	730	0.179743582402	848	0.103888625719	1113	0.0769143817501	600	0.0638192553618	0	NA	0	NA	0	NA
A0506	Chr_01	2533847	158	0.197656693572	90	0.215341165883	310	0.156843363946	507	0.0753147518821	500	0.031102917128	75	0.041223633411	0	NA	0	NA	0	NA
A0508	Chr_01	2544001	135	0.125274834557	114	0.13920779245	240	0.121302065826	110	0.0633005733752	104	0.0333186639121	607	0.09960692446	0	NA	0	NA	0	NA
A0509	Chr_01	2549433	349	0.27813038248	214	0.221566635691	378	0.257551338843	340	0.16624204054	1015	0.170748903419	683	0.103523414397	0	NA	0	NA	0	NA
A0510	Chr_01	2553858	165	0.458615226909	154	0.43096288637	445	0.391340791864	621	0.353803013812	523	0.296708717026	38	0.0952229531959	0	NA	0	NA	0	NA
A0511	Chr_01	2556697	464	0.206415380732	377	0.200990475733	1083	0.174975469933	675	0.148579180551	115	0.100107567097	0	NA	0	NA	0	NA	0	NA
A0512	Chr_01	2558646	304	0.201117438663	313	0.151926764729	691	0.14228890022	843	0.0821584590112	390	0.0984732385453	0	NA	0	NA	0	NA	0	NA
A0513	Chr_01	2561115	242	0.157156923892	157	0.140493946779	482	0.106496988628	263	0.0637598684284	821	0.0902913875789	311	0.064685522171	0	NA	0	NA	0	NA
A0514	Chr_01	2566193	22	0.314256667644	6	0.0427403971852	0	NA	0	NA	0	NA	0	NA	0	NA	0	NA	0	NA
A0515	Chr_01	2568476	194	0.268188690387	155	0.269409818235	292	0.247055958614	62	0.242763439638	0	NA	0	NA	0	NA	0	NA	0	NA
A0516	Chr_01	2569866	260	0.312708158931	263	0.259579821855	542	0.199062864697	313	0.178512312273	0	NA	0	NA	0	NA	0	NA	0	NA
A0517	Chr_01	2571395	183	0.274449855162	126	0.254596881579	325	0.281218168183	373	0.246576203324	169	0.192253770054	0	NA	0	NA	0	NA	0	NA
A0518	Chr_01	2580811	819	0.450197102525	764	0.422194374775	2165	0.359335699902	2933	0.329242681708	4619	0.289286578095	6435	0.243949569577	250	0.0643018936573	0	NA	0	NA
A0519	Chr_01	2585798	1747	0.468501335646	1474	0.443825838605	4215	0.408400619972	6748	0.410917663694	12126	0.38868800515	25396	0.386630492304	6860	0.462740473096	0	NA	0	NA
A0520	Chr_01	2597442	254	0.532461771625	217	0.454602841226	620	0.465254670137	637	0.376198523258	225	0.437213119548	0	NA	0	NA	0	NA	0	NA
A0521	Chr_01	2600125	493	0.431472593376	408	0.368822075106	1165	0.417287171743	1662	0.364608139218	1831	0.306774397565	325	0.146645858656	0	NA	0	NA	0	NA
A0522	Chr_01	2602711	284	0.490220169372	236	0.474769194929	548	0.459085056731	252	0.440005032065	6	0.446128619646	0	NA	0	NA	0	NA	0	NA
A0523	Chr_01	2605744	1378	0.285461004668	1114	0.253951806761	3437	0.226749011263	5193	0.213712737487	8213	0.219264285475	11621	0.209388793279	26	0.181733978423	0	NA	0	NA
A0524	Chr_01	2615747	481	0.432752539463	339	0.369470944201	1063	0.331647960659	1277	0.261586578639	1826	0.231511835775	2486	0.276925469639	0	NA	0	NA	0	NA
A0525	Chr_01	2620448	271	0.296719435894	223	0.2440415845	556	0.269911635113	698	0.273565135609	596	0.177937636481	0	NA	0	NA	0	NA	0	NA
A0526	Chr_01	2623261	572	0.704358935507	482	0.655181516545	1304	0.616023729878	1706	0.535508948556	2684	0.66415924347	5636	0.561791036759	216	0.166224019297	0	NA	0	NA
A0527	Chr_01	2629746	1917	0.43509636438	1774	0.407010057288	4747	0.399489579646	7674	0.40577298082	14382	0.399180223576	31072	0.390065253917	37374	0.393730440433	18686	0.35126392752	0	NA
A0528	Chr_01	2644973	576	0.225285639385	566	0.202831591986	1479	0.189158154754	1688	0.178712037597	725	0.202020433918	0	NA	0	NA	0	NA	0	NA
A0529	Chr_01	2657031	273	0.624111851469	214	0.555914172672	415	0.437170118968	485	0.405555974111	844	0.225182049244	44	0.104705587099	0	NA	0	NA	0	NA
A0530	Chr_01	2660534	263	0.377955533297	194	0.317406552397	464	0.330875112126	774	0.247725356641	916	0.179584853362	239	0.10387238386	0	NA	0	NA	0	NA
A0531	Chr_01	2666094	54	0.489544909316	18	0.335219309413	95	0.262122846966	119	0.216366905264	112	0.203174284953	0	NA	0	NA	0	NA	0	NA
A0532	Chr_01	2672288	341	0.268291817328	295	0.173635196448	686	0.126597189267	457	0.103787364421	866	0.102628508704	1015	0.0548601709024	0	NA	0	NA	0	NA
A0533	Chr_01	2676134	356	0.474205938655	246	0.492960017779	725	0.411646279368	991	0.4002221587	601	0.388580242987	0	NA	0	NA	0	NA	0	NA
A0534	Chr_01	2679274	478	0.269327365375	382	0.194548299153	1081	0.205170926786	1607	0.190761711752	2021	0.13752795943	528	0.116610590623	0	NA	0	NA	0	NA
A0535	Chr_01	2682627	901	0.302799245393	888	0.283581984883	2343	0.248779042204	3452	0.22214470839	3895	0.230126235377	898	0.315242471126	0	NA	0	NA	0	NA
A0536	Chr_01	2685901	1048	0.339499228836	934	0.345914409812	2920	0.291508072613	3820	0.299467716845	5437	0.275609618603	1948	0.245673276177	0	NA	0	NA	0	NA
A0537	Chr_01	2691480	232	0.254572263667	166	0.206896218518	511	0.157090813884	536	0.0751778347596	654	0.0502442154451	46	0.0433591807413	0	NA	0	NA	0	NA
A0538	Chr_01	2713833	400	0.183803873349	325	0.133328467024	375	0.146247797461	789	0.119057593015	191	0.103323735042	0	NA	0	NA	0	NA	0	NA
A0539	Chr_01	2718133	739	0.361020512836	617	0.340719203881	1962	0.287128535305	2480	0.281584587888	3112	0.262159820072	5708	0.198231822105	0	NA	0	NA	0	NA
A0540	Chr_01	2723313	301	0.337619359577	243	0.196931193242	572	0.130987089124	498	0.149404732025	39	0.184918560386	0	NA	0	NA	0	NA	0	NA
A0541	Chr_01	2724462	332	0.319939412054	333	0.2353782983	922	0.239089961308	990	0.179419048601	349	0.0944552394622	0	NA	0	NA	0	NA	0	NA
A0542	Chr_01	2728566	402	0.616986374243	336	0.571069567027	852	0.467752305757	1167	0.376113183299	1393	0.434113064131	2289	0.281348880363	0	NA	0	NA	0	NA
A0543	Chr_01	2734823	54	0.699169500147	30	0.594673703107	92	0.542437450524	14	0.303895975583	0	NA	0	NA	0	NA	0	NA	0	NA
A0544	Chr_01	2736201	78	0.449712203268	55	0.218761054581	150	0.16932912288	200	0.213870667454	103	0.0910939371949	0	NA	0	NA	0	NA	0	NA
A0545	Chr_01	2739227	642	0.275195963521	564	0.225836122456	1386	0.213878087621	1548	0.175107280152	2018	0.163645098631	1067	0.0755471833135	0	NA	0	NA	0	NA
A0546	Chr_01	2743578	254	0.418527325374	212	0.371679827293	669	0.32767074832	780	0.294780154063	948	0.136486601122	255	0.0664453051963	0	NA	0	NA	0	NA
A0547	Chr_01	2755644	2126	0.283349594495	1870	0.26721214674	5311	0.250604979371	9031	0.237376076867	14943	0.224713743352	17532	0.192591313329	893	0.146778745156	0	NA	0	NA
A0548	Chr_01	2762632	275	0.363971103025	209	0.337982847157	488	0.331428117245	622	0.316844254978	1099	0.259838882162	287	0.15027111799	0	NA	0	NA	0	NA
A0549	Chr_01	2768613	112	0.302942690927	90	0.15111553976	158	0.272141211599	41	0.0628228875897	0	NA	0	NA	0	NA	0	NA	0	NA
A0550	Chr_01	2778620	111	0.386878096093	65	0.188993438585	153	0.146746134419	198	0.23366430436	267	0.169081704921	39	0.248817782933	0	NA	0	NA	0	NA
A0551	Chr_01	2782859	305	0.24422721654	269	0.193009418902	579	0.151721227684	940	0.16078589192	743	0.124774153243	14	0.0550282062872	0	NA	0	NA	0	NA
A0552	Chr_01	2787825	629	0.206287297177	622	0.168338072237	1404	0.153435890907	1363	0.110069394334	531	0.0920138035776	0	NA	0	NA	0	NA	0	NA
A0553	Chr_01	2789428	1186	0.276314789404	1107	0.281589364105	3106	0.23853305904	4455	0.221633746153	6915	0.190741498829	3126	0.162810957284	0	NA	0	NA	0	NA
A0554	Chr_01	2795146	362	0.434776520758	317	0.404859235721	967	0.407295187361	1238	0.404457535047	1699	0.300560285355	367	0.0929354839534	0	NA	0	NA	0	NA
A0555	Chr_01	2802356	1050	0.28721763178	995	0.222968701958	2797	0.196877121728	4421	0.14576046588	7022	0.122796164891	8964	0.0837334707939	29	0.00574852284307	0	NA	0	NA
A0556	Chr_01	2808997	121	0.128302059594	88	0.108464304392	67	0.0687932012896	0	NA	0	NA	0	NA	0	NA	0	NA	0	NA
A0557	Chr_01	2810861	323	0.421379978735	326	0.297004978636	601	0.173014579731	180	0.0883218893243	0	NA	0	NA	0	NA	0	NA	0	NA
A0558	Chr_01	2814140	174	0.270899107653	155	0.178579660542	310	0.106333458543	463	0.0715987684927	729	0.0491386819141	460	0.0450777009523	0	NA	0	NA	0	NA
A0560	Chr_01	2824488	58	0.385138963908	29	0.373471624819	9	0.507587935216	3	0.0318387080171	89	0.0597748595125	66	0.0118751926037	19	0.0103796117005	0	NA	0	NA
A0561	Chr_01	2835219	187	0.348284232161	121	0.152648389217	265	0.168447512611	196	0.192825855867	0	NA	0	NA	0	NA	0	NA	0	NA
A0562	Chr_01	2845571	1149	0.240400995229	1073	0.205091118464	2854	0.199026978968	3721	0.172667183341	4352	0.156602337447	641	0.106519435624	0	NA	0	NA	0	NA
A0563	Chr_01	2848225	358	0.226525402214	248	0.194179656546	568	0.235132905628	251	0.224704049081	0	NA	0	NA	0	NA	0	NA	0	NA
A0564	Chr_01	2849316	512	0.19416235526	413	0.150876998452	1175	0.17129269427	1336	0.126212208455	729	0.115026207213	0	NA	0	NA	0	NA	0	NA
A0565	Chr_01	2851624	1656	0.233049386388	1442	0.229316509178	3487	0.198159897186	5515	0.186794908941	6281	0.156028274828	1231	0.082134220646	0	NA	0	NA	0	NA
A0566	Chr_01	2854986	194	0.163468703819	188	0.110647370672	378	0.0822250143369	186	0.0842143668635	0	NA	0	NA	0	NA	0	NA	0	NA
A0567	Chr_01	2860416	703	0.367523565518	590	0.297463265087	1273	0.320768825212	1830	0.289482126874	2986	0.30892097804	3051	0.189986207514	420	0.0921438231732	0	NA	0	NA
A0568	Chr_01	2866962	500	0.46496068071	530	0.435209194797	1332	0.423583817609	1911	0.394622145537	2912	0.374714215747	3990	0.334898520632	0	NA	0	NA	0	NA
A0569	Chr_01	2872327	12	0.0674459625349	8	0.22199087546	29	0.0525473686071	6	0.0944004655377	0	NA	0	NA	0	NA	0	NA	0	NA
A0570	Chr_01	2876526	762	0.228288792483	737	0.196211989041	1767	0.176050909267	1417	0.121857514961	70	0.0817152774733	0	NA	0	NA	0	NA	0	NA
A0571	Chr_01	2879759	7	0.19609545549	1	0.495283018868	0	NA	0	NA	0	NA	0	NA	0	NA	0	NA	0	NA
A0572	Chr_01	2880514	189	0.279364699937	151	0.212107226063	405	0.175030812466	606	0.119532173818	794	0.100203337829	654	0.0752221467044	0	NA	0	NA	0	NA
A0573	Chr_01	2886461	498	0.37433214899	355	0.341439906414	947	0.341461550845	1598	0.338917519121	2592	0.295869814203	2136	0.181561639871	0	NA	0	NA	0	NA
A0574	Chr_01	2900007	3432	0.165380650975	752	0.213297251501	1759	0.146324768536	2621	0.111419906413	3331	0.109628912755	731	0.0939969513214	0	NA	0	NA	0	NA
A0575	Chr_01	2900622	287	0.251357023641	181	0.18955594601	672	0.144420717156	675	0.114935228442	263	0.0992441461356	0	NA	0	NA	0	NA	0	NA
A0576	Chr_01	2902696	318	0.466321168427	265	0.337971619992	732	0.266271364011	1094	0.127698551458	1598	0.0889400027499	1043	0.0756796209219	0	NA	0	NA	0	NA
A0577	Chr_01	2907921	310	0.15873447959	267	0.115726503967	721	0.1263275895	781	0.0850468563887	266	0.0883665323982	0	NA	0	NA	0	NA	0	NA
A0578	Chr_01	2911538	456	0.188710837105	402	0.110612321465	1033	0.0993200185179	1131	0.0752904774842	1228	0.0913425509537	0	NA	0	NA	0	NA	0	NA
A0579	Chr_01	2920729	252	0.379127688063	244	0.262676597775	635	0.213893073354	625	0.180585575372	252	0.187312725695	6	0.0487631962112	0	NA	0	NA	0	NA
A0580	Chr_01	2923390	51	0.632037730794	32	0.186945849912	89	0.101896189226	123	0.131778610264	159	0.0861370985276	50	0.0800444352887	0	NA	0	NA	0	NA
A0581	Chr_01	2928993	373	0.311681955749	158	0.178234512629	707	0.16749744272	781	0.13198720479	1283	0.120961331608	280	0.08016847459	0	NA	0	NA	0	NA
A0582	Chr_01	2931942	252	0.257391408495	197	0.158735450921	614	0.13244207359	765	0.084069702688	585	0.0605265185958	2	0.505068201727	0	NA	0	NA	0	NA
A0583	Chr_01	2935524	10	0.163799593823	0	NA	0	NA	0	NA	0	NA	0	NA	0	NA	0	NA	0	NA
A0584	Chr_01	2938814	562	0.273673569535	566	0.26671592489	1729	0.243152461073	2506	0.260627015754	4569	0.257330269573	7854	0.243543271185	886	0.198465337116	0	NA	0	NA
A0585	Chr_01	2947470	35	0.216371156442	18	0.282262535432	13	0.264328302151	0	NA	0	NA	0	NA	0	NA	0	NA	0	NA
A0596	Chr_01	3017850	12	0.336560827819	5	0.26465123785	18	0.0793507143565	10	0.214712890232	0	NA	0	NA	0	NA	0	NA	0	NA
A0600	Chr_01	3042391	53	0.336803563594	21	0.0920917263832	15	0.0276925479927	0	NA	0	NA	0	NA	0	NA	0	NA	0	NA
A0602	Chr_01	3061773	21	0.678875009719	0	NA	0	NA	0	NA	0	NA	0	NA	0	NA	0	NA	0	NA
A0603	Chr_01	3063910	1	0.201544440766	0	NA	0	NA	0	NA	0	NA	0	NA	0	NA	0	NA	0	NA
A0605	Chr_01	3079557	3	1.0	2	0.00406237095411	1	0.00325617192588	0	NA	0	NA	0	NA	0	NA	0	NA	0	NA
A0608	Chr_01	3124773	43	0.201772966298	8	0.140507305288	38	0.0331059086682	52	0.0196665310846	84	0.0304374899424	98	0.0191958103078	0	NA	0	NA	0	NA
A0612	Chr_01	3157415	3	0.347346980703	0	NA	0	NA	0	NA	0	NA	0	NA	0	NA	0	NA	0	NA
A0613	Chr_01	3166129	28	0.301911331561	18	0.179785081359	48	0.0281069668279	11	0.02296255032	0	NA	0	NA	0	NA	0	NA	0	NA
A0614	Chr_01	3169268	1026	0.269578298159	973	0.209632931572	2716	0.198291093401	3862	0.176708420411	5586	0.147149596399	11356	0.0973679861328	357	0.127823728398	0	NA	0	NA
A0615	Chr_01	3177730	536	0.541437976397	461	0.468941670138	1426	0.463128856682	2182	0.438867365209	3779	0.43863045785	7744	0.347785321893	1827	0.110031306481	0	NA	0	NA
A0616	Chr_01	3186325	496	0.186924706235	453	0.109760696279	1320	0.101688143513	1668	0.101595873031	1554	0.0686128938508	62	0.0439285249187	0	NA	0	NA	0	NA
A0617	Chr_01	3189593	191	0.270138973918	116	0.187642560466	156	0.185517946239	11	0.0862939288357	571	0.222046211618	358	0.113282679216	0	NA	0	NA	0	NA
A0618	Chr_01	3193346	2	0.06641822883	6	0.2170412613	9	0.0825087234675	7	0.129496332611	0	NA	0	NA	0	NA	0	NA	0	NA
A0619	Chr_01	3194667	109	0.330098822082	76	0.152237931494	67	0.116477935672	2	0.00501813296996	204	0.130289292827	0	NA	0	NA	0	NA	0	NA
A0620	Chr_01	3200015	4377	0.108998407973	530	0.147286156188	1236	0.106015330893	1270	0.0764840925901	1648	0.0618265084041	50	0.0341124380865	0	NA	0	NA	0	NA
A0621	Chr_01	3201523	518	0.226348848346	442	0.178680346766	1335	0.166330634483	1512	0.139061808655	1143	0.131484548484	0	NA	0	NA	0	NA	0	NA
A0622	Chr_01	3205193	1192	0.452222337619	1163	0.410596444305	2959	0.391007868806	3857	0.380763427551	5555	0.345955890729	14515	0.26741962602	16299	0.13657531556	117	0.0903542276959	0	NA
A0623	Chr_01	3216562	1193	0.219283901742	1028	0.184047669399	2952	0.169232287229	4341	0.154023694017	7483	0.134380978074	10205	0.114225163095	1320	0.0664883480348	0	NA	0	NA
A0624	Chr_01	3226825	1249	0.253390313521	1187	0.191348320146	3185	0.19429590122	4846	0.180112930063	6729	0.141882177803	2805	0.0931389225752	0	NA	0	NA	0	NA
A0625	Chr_01	3231318	1016	0.383702955382	995	0.344359246013	2496	0.263086634938	3525	0.152601203342	6329	0.1548922143	6194	0.109524613347	0	NA	0	NA	0	NA
A0626	Chr_01	3236949	538	0.515237294177	423	0.493668820143	1244	0.387292288	1796	0.310290851057	3212	0.203194669053	3511	0.116889575128	0	NA	0	NA	0	NA
A0627	Chr_01	3243485	406	0.363288383903	423	0.35565927641	1126	0.288387896603	1820	0.303839012095	2774	0.262567261031	4394	0.185093903083	532	0.123199146519	0	NA	0	NA
A0628	Chr_01	3252036	209	0.281143740267	167	0.195574126404	433	0.141076634638	614	0.103736343479	372	0.0524175345448	0	NA	0	NA	0	NA	0	NA
A0629	Chr_01	3255189	674	0.240761594839	557	0.161644561919	1733	0.138499145356	2290	0.120169508603	3361	0.105516284398	1534	0.0957445875602	0	NA	0	NA	0	NA
A0636	Chr_01	3303930	9	0.283318937585	1	1.0	0	NA	0	NA	0	NA	0	NA	0	NA	0	NA	0	NA
A0641	Chr_01	3312417	21	0.200354476799	0	NA	0	NA	0	NA	0	NA	0	NA	0	NA	0	NA	0	NA
A0648	Chr_01	3372486	106	0.189302275752	70	0.0373677728107	138	0.080177879998	36	0.0563167059964	0	NA	0	NA	0	NA	0	NA	0	NA
A0650	Chr_01	3399368	957	0.201261440197	600	0.0881506682533	1664	0.107354954903	1812	0.0825629494057	3160	0.0865101503174	2127	0.076775066277	0	NA	0	NA	0	NA
A0651	Chr_01	3404344	120	0.188177171405	29	0.128031397711	54	0.0708687471153	52	0.0661326040919	199	0.0641327726314	67	0.0308992621122	0	NA	0	NA	0	NA
A0652	Chr_01	3417481	326	0.182006334417	317	0.104242139395	802	0.0963755180202	697	0.0906991907814	270	0.0913992802876	0	NA	0	NA	0	NA	0	NA
A0653	Chr_01	3421862	57	0.171270583581	9	0.135358177005	4	0.409597525919	66	0.102196570132	0	NA	0	NA	0	NA	0	NA	0	NA
A0654	Chr_01	3424399	256	0.47455414708	207	0.381867968479	240	0.274687912258	0	NA	0	NA	0	NA	0	NA	0	NA	0	NA
A0655	Chr_01	3425744	487	0.261068444271	469	0.156557658102	968	0.130938232223	1240	0.101115535749	1075	0.105051625362	2735	0.0795893476942	0	NA	0	NA	0	NA
A0656	Chr_01	3434274	313	0.193800461086	298	0.151944325514	801	0.127016889178	1001	0.0776109950384	545	0.0828797410551	3	0.0488207710726	0	NA	0	NA	0	NA
A0657	Chr_01	3440752	239	0.152302211376	230	0.144952712434	495	0.0979020621494	452	0.134992937665	431	0.0696542767472	0	NA	0	NA	0	NA	0	NA
A0658	Chr_01	3443856	173	0.320831385984	181	0.152343637517	364	0.0959883981818	352	0.11677975498	155	0.0917773703476	0	NA	0	NA	0	NA	0	NA
A0659	Chr_01	3446639	255	0.260770926928	226	0.210276744188	687	0.168131387992	866	0.150034455465	522	0.102672048022	0	NA	0	NA	0	NA	0	NA
A0660	Chr_01	3448690	1922	0.261336642644	1709	0.225214609828	4906	0.213535013419	6933	0.197605342751	10754	0.159938872191	18941	0.12683281831	26	0.0472327435646	0	NA	0	NA
A0661	Chr_01	3464694	1911	0.185665613302	1849	0.175809216492	5133	0.156447959539	7945	0.138431216198	13141	0.11381543249	20407	0.0915069549151	1108	0.064644828058	0	NA	0	NA
A0662	Chr_01	3471400	806	0.292061392653	761	0.231414672079	1821	0.206360213982	2624	0.173319529625	3127	0.160966322102	709	0.143072152771	0	NA	0	NA	0	NA
A0663	Chr_01	3475027	1292	0.296693401161	1079	0.236074574183	2550	0.229329112113	3712	0.191878593385	5998	0.145183183766	5827	0.103167553111	0	NA	0	NA	0	NA
A0664	Chr_01	3481547	1033	0.260086187453	990	0.211576681713	2797	0.194217241328	4182	0.191098335549	6644	0.178337473734	4987	0.126597383401	0	NA	0	NA	0	NA
A0665	Chr_01	3496612	312	0.245572037814	266	0.215918554533	657	0.184781329173	855	0.13025769602	1273	0.136918208971	279	0.117343991299	0	NA	0	NA	0	NA
A0666	Chr_01	3510347	726	0.187845850437	655	0.156288896282	1991	0.136045697459	2412	0.105698839001	1599	0.0702291736041	58	0.0465317321093	0	NA	0	NA	0	NA
A0667	Chr_01	3513302	304	0.112880198979	272	0.115011940944	678	0.092250537193	704	0.0931660169322	187	0.0710329448054	0	NA	0	NA	0	NA	0	NA
A0668	Chr_01	3515571	31	0.226588632614	30	0.195091266685	44	0.105557814012	0	NA	0	NA	0	NA	0	NA	0	NA	0	NA
A0669	Chr_01	3527129	119	0.391655338846	107	0.183162754557	124	0.179172014793	7	0.24373989706	0	NA	0	NA	0	NA	0	NA	0	NA
A0670	Chr_01	3530611	41	0.301176935621	37	0.191716139817	86	0.0879458373601	46	0.0199669446246	0	NA	0	NA	0	NA	0	NA	0	NA
A0671	Chr_01	3532428	124	0.372561294668	95	0.209740448472	193	0.149774787003	264	0.0992724048229	27	0.0802231050184	0	NA	0	NA	0	NA	0	NA
A0672	Chr_01	3534017	130	0.321990933827	128	0.294878922503	303	0.237256347052	402	0.176743287284	236	0.191972241823	10	0.044663000722	0	NA	0	NA	0	NA
A0673	Chr_01	3540253	32	0.15622123199	26	0.0973043338421	49	0.121510257957	86	0.090123517452	17	0.0787750746519	0	NA	0	NA	0	NA	0	NA
A0675	Chr_01	3550984	738	0.212312912207	652	0.154324552041	1768	0.184335333	2474	0.122184986266	2962	0.0916931914197	647	0.0665341640778	0	NA	0	NA	0	NA
A0676	Chr_01	3554974	1298	0.230435623752	1186	0.208996807394	3011	0.17468626009	4640	0.179456611251	5594	0.155252115548	1415	0.111914768659	0	NA	0	NA	0	NA
A0677	Chr_01	3559041	344	0.263186351818	354	0.202369636241	649	0.165958689579	895	0.153886801283	1595	0.107525609288	469	0.10119635502	0	NA	0	NA	0	NA
A0678	Chr_01	3566214	39	0.667769227218	5	0.0418314701124	45	0.398685319329	31	0.50590015389	0	NA	0	NA	0	NA	0	NA	0	NA
A0680	Chr_01	3577524	414	0.309604124097	205	0.240128128423	473	0.265121691789	712	0.249462415665	1290	0.20716429133	689	0.178687957568	0	NA	0	NA	0	NA
A0681	Chr_01	3617914	160	0.229368491631	100	0.218966648923	200	0.301343025462	141	0.208082598469	284	0.190139461039	194	0.229875858057	0	NA	0	NA	0	NA
A0682	Chr_01	3620416	360	0.235725732475	323	0.197890713878	941	0.182196704954	1156	0.170171442837	595	0.180815744448	0	NA	0	NA	0	NA	0	NA
A0683	Chr_01	3623195	534	0.443121437151	529	0.392045816888	1339	0.316230850056	1954	0.294262259033	2289	0.206670040826	495	0.169942256506	0	NA	0	NA	0	NA
A0685	Chr_01	3633531	144	0.414260036704	119	0.315358869842	205	0.289003921263	28	0.191782814781	0	NA	0	NA	0	NA	0	NA	0	NA
A0686	Chr_01	3643690	90	0.196104034169	37	0.182468608093	10	0.165284990257	0	NA	0	NA	0	NA	0	NA	0	NA	0	NA
A0687	Chr_01	3646743	1298	0.297127069973	1079	0.272144029838	3172	0.26511480054	4791	0.262182598572	7637	0.239733154996	9916	0.184836847441	0	NA	0	NA	0	NA
A0688	Chr_01	3653568	887	0.223834020415	735	0.162158726387	2299	0.165347053269	2970	0.147747782384	2581	0.134957846468	260	0.153505006221	0	NA	0	NA	0	NA
A0689	Chr_01	3656725	1106	0.3587425155	1077	0.319153109371	3083	0.306591985434	4227	0.281251020914	6328	0.209111278129	3020	0.149878964807	0	NA	0	NA	0	NA
A0690	Chr_01	3672834	357	0.224771206752	355	0.126390241676	901	0.137458240187	949	0.100457339058	331	0.111868361514	306	0.0453706195051	0	NA	0	NA	0	NA
A0691	Chr_01	3677519	1374	0.245766713951	1226	0.18758746062	3220	0.147373022584	4342	0.1456892088	6334	0.121325490995	3064	0.0900073085839	0	NA	0	NA	0	NA
A0692	Chr_01	3681212	1341	0.220954911391	1409	0.193060158396	3718	0.16851777448	5141	0.151759910984	4789	0.115477364385	473	0.0840643034536	0	NA	0	NA	0	NA
A0693	Chr_01	3684959	572	0.247288114737	535	0.246530107167	1290	0.199026815744	1243	0.179322040594	2373	0.192226242765	971	0.176554006633	0	NA	0	NA	0	NA
A0694	Chr_01	3700651	1050	0.365929376151	967	0.364379804503	2639	0.34005104554	3677	0.318777241097	5889	0.327472468693	12465	0.285679933218	1179	0.197838205038	0	NA	0	NA
A0695	Chr_01	3707473	165	0.296544177389	194	0.161964228083	384	0.138480551099	359	0.151582656573	23	0.280224728717	0	NA	0	NA	0	NA	0	NA
A0696	Chr_01	3708990	505	0.481341295323	379	0.374792473182	1090	0.319089576328	1236	0.288632405504	474	0.269456368438	0	NA	0	NA	0	NA	0	NA
A0697	Chr_01	3714550	1	0.00600087035731	0	NA	0	NA	0	NA	0	NA	0	NA	0	NA	0	NA	0	NA
A0700	Chr_01	3744448	114	0.35368045444	63	0.239392589458	162	0.150372322842	98	0.192864885089	58	0.0921319309552	440	0.0650616051695	0	NA	0	NA	0	NA
A0702	Chr_01	3789595	50	0.248227379716	39	0.215222746914	119	0.201956907231	142	0.0836147398626	190	0.138532869573	21	0.0226070021135	0	NA	0	NA	0	NA
A0703	Chr_01	3797870	118	0.32144948857	111	0.296823099812	306	0.263420873866	465	0.250713154045	754	0.224135016911	1521	0.213965154966	729	0.218448163202	0	NA	0	NA
A0704	Chr_01	3805937	266	0.520368789802	224	0.38791474364	515	0.43486007674	637	0.471625054087	833	0.464851660568	75	0.477201777778	0	NA	0	NA	0	NA
A0707	Chr_01	3841109	17	0.228660448741	2	0.0593269473265	0	NA	23	0.124375543012	0	NA	0	NA	0	NA	0	NA	0	NA
A0708	Chr_01	3850913	23	0.127928972287	8	0.0473236358979	5	0.0235861467801	0	NA	0	NA	0	NA	0	NA	0	NA	0	NA
A0709	Chr_01	3856255	15	0.70991685587	0	NA	0	NA	0	NA	0	NA	12	0.314879738592	0	NA	0	NA	0	NA
A0711	Chr_01	3866123	48	0.286393806444	22	0.161915526976	7	0.174699589354	0	NA	35	0.15690814902	23	0.00886762429174	0	NA	0	NA	0	NA
A0713	Chr_01	3883527	4	0.373715032487	0	NA	0	NA	0	NA	0	NA	0	NA	0	NA	0	NA	0	NA
A0715	Chr_01	3912168	299	0.366754334906	290	0.260785976368	706	0.260661525018	1102	0.23781505241	1361	0.168408420807	784	0.0701292650721	0	NA	0	NA	0	NA
A0716	Chr_01	3932070	1100	0.198330298725	900	0.144592871273	2038	0.148796774923	3143	0.138727345556	4386	0.116253902922	1627	0.0828033524782	0	NA	0	NA	0	NA
A0717	Chr_01	3942869	106	0.156219256216	94	0.082246627642	175	0.0867476602758	153	0.0686574662567	0	NA	0	NA	0	NA	0	NA	0	NA
A0718	Chr_01	3946022	562	0.519815428934	544	0.50193520721	1363	0.455159336361	1596	0.340513879905	2450	0.424560657613	350	0.40484570145	0	NA	0	NA	0	NA
A0719	Chr_01	3951274	254	0.190334053394	223	0.186210054154	426	0.130797503861	231	0.111449908184	12	0.101632838998	0	NA	0	NA	0	NA	0	NA
A0720	Chr_01	3954877	553	0.374819863677	483	0.365239334587	1402	0.305965253009	1675	0.261127271	2714	0.290680132686	1674	0.208375628858	0	NA	0	NA	0	NA
A0721	Chr_01	3958543	111	0.44277417263	75	0.178067936563	164	0.135537180731	1	0.450475683891	0	NA	0	NA	0	NA	0	NA	0	NA
A0722	Chr_01	3961724	224	0.207661280659	167	0.220189370027	143	0.200057639207	24	0.192045319001	521	0.135450495943	0	NA	0	NA	0	NA	0	NA
A0723	Chr_01	3965788	35	0.131085547565	16	0.155210269624	34	0.109444412286	6	0.0600070693475	0	NA	0	NA	0	NA	0	NA	0	NA
A0725	Chr_01	3978786	10	0.634029717334	0	NA	0	NA	0	NA	0	NA	0	NA	0	NA	0	NA	0	NA
A0727	Chr_01	3992285	509	0.233171113019	454	0.22401278336	1265	0.167532119553	976	0.109227123146	356	0.0475892953189	175	0.0348578347693	0	NA	0	NA	0	NA
A0728	Chr_01	3996526	204	0.369680216904	172	0.333294711217	430	0.363927400332	585	0.332764518698	631	0.269093561501	182	0.126655003295	0	NA	0	NA	0	NA
A0729	Chr_01	4001496	325	0.593792213397	231	0.502554036207	602	0.276099312391	778	0.221146221696	1118	0.169313155769	348	0.110422641117	0	NA	0	NA	0	NA
A0730	Chr_01	4004925	479	0.335965487168	463	0.313163704469	1010	0.321847710069	1624	0.234525375546	1785	0.191446757829	324	0.0746504083929	0	NA	0	NA	0	NA
A0731	Chr_01	4008239	815	0.308086888976	803	0.270051451995	2165	0.218705710681	3158	0.186059519216	3932	0.135471981647	1497	0.115226989145	0	NA	0	NA	0	NA
A0732	Chr_01	4013105	751	0.316290426631	707	0.27769741338	1916	0.2546345672	2367	0.243055272958	2529	0.226449543843	71	0.0886394486936	0	NA	0	NA	0	NA
A0733	Chr_01	4017481	621	0.240912789282	585	0.203881782433	1142	0.143493098774	427	0.153800226368	0	NA	0	NA	0	NA	0	NA	0	NA
A0734	Chr_01	4027206	74	0.251967215184	63	0.258429706483	73	0.314738559822	0	NA	0	NA	0	NA	0	NA	0	NA	0	NA
A0735	Chr_01	4029581	177	0.338787670314	153	0.313735349587	392	0.343062804689	262	0.432263873518	6	0.122493980845	0	NA	0	NA	0	NA	0	NA
A0736	Chr_01	4033356	27	0.453565563538	22	0.575422285803	29	0.40649421373	0	NA	0	NA	0	NA	0	NA	0	NA	0	NA
A0737	Chr_01	4037025	18	0.407280722264	1	0.599064935065	5	0.43907205769	21	0.0320655805706	0	NA	0	NA	0	NA	0	NA	0	NA
A0738	Chr_01	4049603	190	0.228153308452	131	0.107885603202	276	0.120492612595	183	0.0827273830867	0	NA	0	NA	0	NA	0	NA	0	NA
A0739	Chr_01	4063206	293	0.378011450365	267	0.307852310662	727	0.276124266307	988	0.262402703375	1384	0.178215621386	335	0.0819991032023	0	NA	0	NA	0	NA
A0740	Chr_01	4068968	213	0.467917531346	158	0.506167466071	453	0.48745115252	536	0.421135547165	674	0.400106618479	46	0.296570239312	0	NA	0	NA	0	NA
A0741	Chr_01	4076799	198	0.534661175771	173	0.426395180963	395	0.345383037272	501	0.138508952555	678	0.07924518699	401	0.0587721213531	0	NA	0	NA	0	NA
A0742	Chr_01	4082923	407	0.512812148046	390	0.425517163398	1115	0.420896548878	1367	0.383113754623	1182	0.44007326109	4	0.861629664293	0	NA	0	NA	0	NA
A0743	Chr_01	4085796	234	0.406199738717	221	0.368972681566	453	0.303704019843	127	0.201820481229	0	NA	0	NA	0	NA	0	NA	0	NA
A0744	Chr_01	4099430	31	0.213272197677	41	0.258882627182	31	0.108908960212	39	0.147369377998	57	0.0868415563846	54	0.0660877764083	0	NA	0	NA	0	NA
A0745	Chr_01	4118669	95	0.405497896773	106	0.320436452024	281	0.285487461846	394	0.236952906042	539	0.179321630342	295	0.0722519770845	0	NA	0	NA	0	NA
A0746	Chr_01	4123717	256	0.410393502145	226	0.266176069957	544	0.200958619671	627	0.0579615339886	785	0.0403587602854	28	0.0333835030754	0	NA	0	NA	0	NA
A0747	Chr_01	4126699	80	0.521311037504	88	0.548883096368	166	0.442846922703	44	0.242910958003	0	NA	0	NA	0	NA	0	NA	0	NA
A0748	Chr_01	4131389	30	0.157604056726	19	0.133693840236	39	0.113951594516	3	0.163879552126	0	NA	0	NA	0	NA	0	NA	0	NA
A0749	Chr_01	4137135	316	0.887012205196	343	0.862833634599	913	0.844002743494	1232	0.811907674551	1642	0.784257763761	1547	0.739859869385	0	NA	0	NA	0	NA
A0750	Chr_01	4142195	254	0.384545904367	152	0.261134206703	544	0.3039143829	694	0.225258867434	656	0.160407340953	33	0.0441482114201	0	NA	0	NA	0	NA
A0751	Chr_01	4146322	303	0.246981456586	191	0.235661674337	583	0.199616948077	838	0.189783181167	1319	0.167154078305	682	0.0846949031245	0	NA	0	NA	0	NA
A0752	Chr_01	4149535	47	0.267415964777	45	0.211236198497	13	0.463201866844	0	NA	0	NA	0	NA	0	NA	0	NA	0	NA
A0753	Chr_01	4152151	269	0.329530412753	252	0.236524561907	737	0.192009453578	745	0.170666906619	202	0.147999583489	0	NA	0	NA	0	NA	0	NA
A0754	Chr_01	4155326	87	0.382857090959	92	0.362981784376	201	0.34943307646	106	0.272615543032	177	0.126704072664	40	0.127333791782	0	NA	0	NA	0	NA
A0755	Chr_01	4158566	744	0.593091372218	719	0.532825122423	2022	0.53590195163	2768	0.480990139894	5139	0.458936616564	8282	0.41011426591	622	0.300456923325	0	NA	0	NA
A0756	Chr_01	4164790	222	0.575672000114	158	0.472081501594	467	0.492277693093	479	0.512514190559	726	0.457537826049	28	0.414087098504	0	NA	0	NA	0	NA
A0757	Chr_01	4168525	106	0.2492030608	31	0.214397675228	213	0.171384683532	204	0.19436460159	329	0.176540060864	13	0.169048868275	0	NA	0	NA	0	NA
A0758	Chr_01	4171189	493	0.296578665016	416	0.24091890816	1093	0.189324614575	1539	0.173738620828	1827	0.132837145061	347	0.145782404349	0	NA	0	NA	0	NA
A0759	Chr_01	4174929	448	0.298459492303	416	0.209744960434	803	0.150787204908	1387	0.145884347472	1592	0.10128004196	187	0.0589969515803	0	NA	0	NA	0	NA
A0760	Chr_01	4178886	848	0.241262745909	715	0.181049389834	1765	0.169191872123	1993	0.159056113463	1632	0.112921011799	2371	0.0587452070668	0	NA	0	NA	0	NA
A0761	Chr_01	4186210	638	0.250491658336	515	0.214359390275	1412	0.207999721741	1673	0.16964964923	2719	0.0923666683839	2070	0.0610398708449	0	NA	0	NA	0	NA
A0762	Chr_01	4191223	909	0.293590777151	719	0.228275433709	2137	0.217103324485	2926	0.210390702196	3762	0.197637983965	840	0.16495980864	0	NA	0	NA	0	NA
A0763	Chr_01	4195492	230	0.220984792645	254	0.181770300563	618	0.108788867347	749	0.0922897719626	360	0.0694011152107	0	NA	0	NA	0	NA	0	NA
A0764	Chr_01	4203187	154	0.165898966461	52	0.136162283266	4	0.0778438141866	0	NA	0	NA	0	NA	0	NA	0	NA	0	NA
A0765	Chr_01	4207312	377	0.432248766412	282	0.272635124781	773	0.20093729885	1161	0.196003106127	1846	0.073731588031	5106	0.0515321012403	2645	0.026967763927	6	0.0209552402254	0	NA
A0766	Chr_01	4225845	273	0.255060950745	163	0.201499176245	390	0.218645524321	34	0.105418289302	0	NA	0	NA	0	NA	0	NA	0	NA
A0767	Chr_01	4228594	3607	0.311440630603	3307	0.300810486865	9556	0.280013132892	14046	0.269925561411	24957	0.269118269837	58222	0.263537849654	32313	0.233656930312	0	NA	0	NA
A0768	Chr_01	4237337	446	0.197758567364	372	0.19220421816	789	0.189621113672	397	0.171083058356	0	NA	0	NA	0	NA	0	NA	0	NA
A0769	Chr_01	4240580	298	0.129152588822	184	0.0885255875099	573	0.0775694324454	378	0.0674674744617	153	0.0508982697733	1182	0.0361550459217	0	NA	0	NA	0	NA
A0770	Chr_01	4245873	175	0.419446362988	111	0.322182078188	364	0.241315401105	513	0.167576214588	532	0.122431653308	6	0.0898218502403	0	NA	0	NA	0	NA
A0771	Chr_01	4253337	103	0.586583518272	81	0.552847490807	207	0.502657256982	134	0.38074970919	178	0.317149244777	0	NA	0	NA	0	NA	0	NA
A0772	Chr_01	4255851	334	0.536198040487	306	0.534552507208	800	0.481231056165	1119	0.453586356081	1535	0.449167821888	429	0.361088146267	0	NA	0	NA	0	NA
A0773	Chr_01	4259889	1047	0.254349307813	1012	0.223715033555	2757	0.222026496699	3194	0.206033055982	1812	0.192539650825	0	NA	0	NA	0	NA	0	NA
A0774	Chr_01	4266370	168	0.388506311929	112	0.225304551434	432	0.201992820106	478	0.128506393449	563	0.13592592267	128	0.13552354399	0	NA	0	NA	0	NA
A0775	Chr_01	4272432	20	0.21463133618	10	0.113146781061	24	0.115205942576	34	0.0166029155627	16	0.010605317398	0	NA	0	NA	0	NA	0	NA
A0776	Chr_01	4279000	643	0.372315785981	532	0.31829610992	1387	0.281360907122	2266	0.29015101788	3116	0.26419977251	4061	0.219448266904	0	NA	0	NA	0	NA
A0777	Chr_01	4284550	479	0.307112215784	447	0.198731965594	833	0.246714834503	397	0.187568652627	574	0.148165366489	0	NA	0	NA	0	NA	0	NA
A0778	Chr_01	4289093	350	0.422634521825	307	0.397018224731	859	0.368283492193	918	0.293126274573	265	0.224302892799	0	NA	0	NA	0	NA	0	NA
A0779	Chr_01	4291749	75	0.317393054822	66	0.230141079024	138	0.272770894065	209	0.24410055957	258	0.117754828554	61	0.0642000368084	0	NA	0	NA	0	NA
A0780	Chr_01	4294666	88	0.44369978991	88	0.381420183117	245	0.259082427253	231	0.311925450938	51	0.359139517777	0	NA	0	NA	0	NA	0	NA
A0781	Chr_01	4301106	6	0.349055860511	0	NA	0	NA	0	NA	0	NA	0	NA	0	NA	0	NA	0	NA
A0783	Chr_01	4321325	3	0.207392088257	5	0.00446809519551	0	NA	8	0.130787221974	0	NA	0	NA	0	NA	0	NA	0	NA
A0784	Chr_01	4324772	79	0.0966919139667	44	0.0578971696432	69	0.0739461213773	12	0.0221185070534	31	0.00952590415699	256	0.0481791746941	5	0.0592661029155	0	NA	0	NA
A0785	Chr_01	4332484	160	0.39407513755	146	0.252054307318	352	0.260397552044	381	0.162249057151	629	0.113864807247	43	0.0841757911247	0	NA	0	NA	0	NA
A0786	Chr_01	4334816	364	0.389297369996	325	0.303336870893	869	0.256432550722	1282	0.203354304281	1661	0.119061372933	543	0.107731941274	0	NA	0	NA	0	NA
A0787	Chr_01	4342040	99	0.429853181006	30	0.137348118186	102	0.319109223906	0	NA	0	NA	0	NA	0	NA	0	NA	0	NA
A0788	Chr_01	4354912	56	0.469661391484	40	0.317503849445	70	0.130559156802	164	0.121801458321	145	0.194863723997	13	0.0186658093668	0	NA	0	NA	0	NA
A0789	Chr_01	4363741	94	0.623706003609	92	0.646771476597	221	0.424255808659	278	0.415318582364	333	0.24681624518	16	0.0120529732574	0	NA	0	NA	0	NA
A0790	Chr_01	4386699	41	0.217608191779	22	0.200802249319	15	0.126312645359	0	NA	0	NA	0	NA	0	NA	0	NA	0	NA
A0791	Chr_01	4394613	175	0.680558634293	139	0.668122630105	193	0.579003381782	179	0.528271908281	632	0.576165397288	167	0.489965802464	0	NA	0	NA	0	NA
A0792	Chr_01	4400543	42	0.201911960541	30	0.059353937594	82	0.0776138584324	52	0.0313664595871	21	0.0498965051827	4	0.0389488610102	0	NA	0	NA	0	NA
A0793	Chr_01	4407780	402	0.714402112562	348	0.651233436428	1011	0.612467534898	1326	0.460243197356	1607	0.209261359727	759	0.0524230904501	0	NA	0	NA	0	NA
A0794	Chr_01	4413802	249	0.421651872652	253	0.298200470302	586	0.234712256212	1006	0.164100358442	1113	0.0805616784747	276	0.0376248036546	0	NA	0	NA	0	NA
A0795	Chr_01	4422874	4	0.267791950674	4	0.119828406139	7	0.193454729223	0	NA	0	NA	0	NA	0	NA	0	NA	0	NA
A0796	Chr_01	4425612	27	0.416214778779	8	0.023107440599	3	0.435262565886	13	0.0316920003059	43	0.0230769497725	0	NA	0	NA	0	NA	0	NA
A0797	Chr_01	4428318	110	0.34948700529	82	0.239553228755	128	0.198083723858	47	0.198422993465	436	0.202735045405	263	0.129101458527	0	NA	0	NA	0	NA
A0798	Chr_01	4432663	211	0.499069375387	185	0.42981037459	575	0.405462107401	862	0.346151605117	815	0.209469440774	265	0.117861015063	0	NA	0	NA	0	NA
A0799	Chr_01	4444357	190	0.49153848639	153	0.515645664511	455	0.437311128864	593	0.398589464964	855	0.411319849653	603	0.123027866889	0	NA	0	NA	0	NA
A0800	Chr_01	4450736	103	0.419848483854	58	0.294547351292	131	0.103179249965	168	0.0638039745463	135	0.0410158675968	0	NA	0	NA	0	NA	0	NA
A0801	Chr_01	4456496	531	0.580899168093	547	0.52032165637	1520	0.502674881557	2352	0.489207065308	3999	0.469071655612	5103	0.450919480572	131	0.172614280717	0	NA	0	NA
A0802	Chr_01	4462103	76	0.319845852503	86	0.283103492566	103	0.224902286556	186	0.15267936679	127	0.0687986098693	17	0.0160649255201	0	NA	0	NA	0	NA
A0803	Chr_01	4474686	60	0.394380972804	40	0.243017907561	127	0.282001023709	171	0.302073174098	238	0.272691536306	144	0.1579454957	0	NA	0	NA	0	NA
A0804	Chr_01	4479030	164	0.47484052131	143	0.483996619579	398	0.413683598505	448	0.33418948464	169	0.317512444157	0	NA	0	NA	0	NA	0	NA
A0805	Chr_01	4489349	182	0.553466211979	156	0.461598482001	407	0.419215595162	512	0.359854190497	720	0.249582635603	168	0.32548768248	0	NA	0	NA	0	NA
A0806	Chr_01	4493399	134	0.64080251071	134	0.420284684945	249	0.508188721038	261	0.346173906651	468	0.0967242376878	29	0.0250971790846	0	NA	0	NA	0	NA
A0807	Chr_01	4496261	3	0.697035027854	5	0.419887903882	8	0.420484867079	6	0.0528160472804	23	0.22532094129	0	NA	0	NA	0	NA	0	NA
A0808	Chr_01	4505249	129	0.301692280312	84	0.152161298397	83	0.0277141466924	142	0.0695875682921	34	0.0164511377692	75	0.0444286015081	0	NA	0	NA	0	NA
A0809	Chr_01	4516375	75	0.244486180224	48	0.182208689756	17	0.118164126093	36	0.237058622029	30	0.0420330868159	0	NA	0	NA	0	NA	0	NA
A0810	Chr_01	4519550	806	0.373115608173	737	0.303805591178	1866	0.257718539461	2442	0.206590718003	2268	0.191596960952	4	0.0206186928309	0	NA	0	NA	0	NA
A0811	Chr_01	4522310	315	0.379623291756	214	0.379923451217	713	0.30330263077	787	0.187488633398	768	0.0636460716504	50	0.0710562655176	0	NA	0	NA	0	NA
A0812	Chr_01	4525666	56	0.213580524761	55	0.16617962291	94	0.16651228668	95	0.207007007808	0	NA	0	NA	0	NA	0	NA	0	NA
A0813	Chr_01	4528649	83	0.633031819774	39	0.424143746233	74	0.250585289556	111	0.367547224563	255	0.159570840768	517	0.113861574014	148	0.30032733786	0	NA	0	NA
A0814	Chr_01	4537126	350	0.614044942239	350	0.472566249341	972	0.440602010342	1199	0.468432873898	1641	0.45077714564	538	0.301593940257	0	NA	0	NA	0	NA
A0815	Chr_01	4542214	238	0.745071169314	257	0.629122992292	575	0.629157679885	843	0.581593104241	1028	0.43907548486	140	0.202640097002	0	NA	0	NA	0	NA
A0816	Chr_01	4547938	318	0.581930638334	267	0.56217789672	702	0.611128681378	956	0.55663364904	1086	0.519542159063	2175	0.3884908545	0	NA	0	NA	0	NA
A0817	Chr_01	4555653	120	0.530176007154	93	0.429279886709	329	0.465294436765	416	0.408004532951	293	0.396152459915	24	0.421377907342	0	NA	0	NA	0	NA
A0818	Chr_01	4559576	246	0.318058044647	201	0.287046888855	588	0.278168929869	792	0.229795586028	676	0.173642792631	31	0.0640730095766	0	NA	0	NA	0	NA
A0819	Chr_01	4563532	1077	0.596109477205	869	0.566906789815	2352	0.541324857759	3277	0.521039726958	6313	0.448072937672	11155	0.425208486452	1265	0.12464629989	0	NA	0	NA
A0820	Chr_01	4572196	189	0.277691709484	167	0.136438139991	490	0.108333386645	515	0.0696413852641	455	0.0652776288996	9	0.0121532592072	0	NA	0	NA	0	NA
A0821	Chr_01	4576034	64	0.762344078733	52	0.622014551617	77	0.569088099057	69	0.458097858991	46	0.385389968713	253	0.570140402817	0	NA	0	NA	0	NA
A0822	Chr_01	4583680	413	0.543366911288	335	0.495911466675	1005	0.488705755632	1339	0.462910435983	1450	0.396394418896	194	0.193376472249	0	NA	0	NA	0	NA
A0823	Chr_01	4587079	296	0.360751244855	240	0.316257214485	626	0.270407255049	925	0.271248180154	1167	0.255527914645	225	0.275338714611	0	NA	0	NA	0	NA
A0824	Chr_01	4590344	329	0.300248452019	218	0.245533890514	568	0.219109219325	538	0.194863245373	1088	0.177002597756	30	0.215022430226	0	NA	0	NA	0	NA
A0825	Chr_01	4594035	294	0.290555691379	289	0.270346531335	762	0.278574956583	653	0.291884391563	1264	0.229830318616	651	0.228948769142	0	NA	0	NA	0	NA
A0826	Chr_01	4611383	154	0.593735738809	133	0.566984664669	286	0.518337373088	198	0.291760372468	132	0.409041657731	0	NA	0	NA	0	NA	0	NA
A0827	Chr_01	4613350	889	0.381057678129	800	0.368399057451	2340	0.348466865824	3428	0.336348907288	5182	0.284648913335	6831	0.229080358216	0	NA	0	NA	0	NA
A0828	Chr_01	4622677	218	0.483049345369	218	0.38323387073	478	0.424637119068	258	0.301372773215	0	NA	0	NA	0	NA	0	NA	0	NA
A0829	Chr_01	4624136	440	0.269990791223	352	0.181280227623	1021	0.207178313626	1608	0.213785277774	2626	0.176729722762	2158	0.123521298255	0	NA	0	NA	0	NA
A0830	Chr_01	4635633	60	0.312468778958	70	0.190471874016	163	0.181891658564	91	0.211554733852	176	0.14488263911	106	0.302653879763	0	NA	0	NA	0	NA
A0831	Chr_01	4666464	46	0.332827991435	25	0.273399752323	7	0.414330997362	0	NA	0	NA	0	NA	0	NA	0	NA	0	NA
A0832	Chr_01	4680995	164	0.20991293518	153	0.182500599269	264	0.158728878117	58	0.0754283881168	33	0.0752823973124	0	NA	0	NA	0	NA	0	NA
A0833	Chr_01	4693306	22	0.717650804961	4	0.158914486711	5	0.0758489312925	0	NA	0	NA	0	NA	0	NA	0	NA	0	NA
A0835	Chr_01	4699376	445	0.617758081349	423	0.514294910681	1076	0.455617501651	1564	0.428760408894	1572	0.456996481931	144	0.763189706183	0	NA	0	NA	0	NA
A0836	Chr_01	4703111	381	0.400026478733	248	0.360109967655	644	0.329249539966	735	0.364187306238	1214	0.3413217476	1529	0.343859676187	0	NA	0	NA	0	NA
A0837	Chr_01	4724911	42	0.202281181422	2	0.0924091781235	55	0.111487786464	6	0.0305806918813	0	NA	0	NA	0	NA	0	NA	0	NA
A0838	Chr_01	4730852	568	0.495197167788	460	0.487516902642	1445	0.432780290415	2066	0.43431278216	2762	0.426406078432	4634	0.353547363701	0	NA	0	NA	0	NA
A0839	Chr_01	4749417	38	0.17819637909	15	0.162310770032	2	0.131338470691	0	NA	0	NA	0	NA	0	NA	0	NA	0	NA
A0841	Chr_01	4761043	385	0.686587876244	377	0.668260072979	1036	0.573152794994	1402	0.481027929738	2094	0.476123507134	1724	0.206881365448	0	NA	0	NA	0	NA
A0842	Chr_01	4766792	204	0.24756751978	115	0.207288121348	334	0.193697169911	494	0.172930684498	678	0.0908439799275	167	0.0450121997073	0	NA	0	NA	0	NA
A0843	Chr_01	4770558	38	0.41491412726	15	0.383105088051	2	0.482440843389	0	NA	0	NA	0	NA	0	NA	0	NA	0	NA
A0844	Chr_01	4776870	306	0.436698431339	261	0.410606004659	697	0.332176121292	941	0.336584688685	1000	0.36157174621	246	0.143218679465	0	NA	0	NA	0	NA
A0845	Chr_01	4781393	60	0.243411286912	25	0.320742489247	51	0.208047637097	0	NA	0	NA	0	NA	0	NA	0	NA	0	NA
A0846	Chr_01	4783522	220	0.211427978407	218	0.155299318789	385	0.145732988524	202	0.134496782823	13	0.072831235275	0	NA	0	NA	0	NA	0	NA
A0847	Chr_01	4785921	1202	0.243949050824	1065	0.229503927608	3251	0.207819443413	4800	0.190510081758	8074	0.164639855118	6522	0.138437388557	0	NA	0	NA	0	NA
A0848	Chr_01	4792937	61	0.278952677123	43	0.0751726619291	62	0.180424327822	1	0.181927229108	0	NA	0	NA	0	NA	0	NA	0	NA
A0849	Chr_01	4794204	145	0.727215898867	116	0.718995354637	253	0.715821207322	159	0.72410710149	388	0.617631984	67	0.783894143473	0	NA	0	NA	0	NA
A0850	Chr_01	4797740	1110	0.301469280957	958	0.277592861594	2771	0.278330980513	3676	0.277116347643	2573	0.278833446691	26	0.405503608822	0	NA	0	NA	0	NA
A0851	Chr_01	4802713	16	0.149706952572	17	0.0336711832363	22	0.0232365090428	0	NA	0	NA	0	NA	0	NA	0	NA	0	NA
A0852	Chr_01	4810398	667	0.460293867011	561	0.434101357906	1668	0.433742642412	2723	0.395739502994	3896	0.380245374163	2108	0.327246669258	0	NA	0	NA	0	NA
A0853	Chr_01	4815288	97	0.370657733832	85	0.317637559477	222	0.292782422232	61	0.254083836516	0	NA	0	NA	0	NA	0	NA	0	NA
A0854	Chr_01	4816386	104	0.697250414666	110	0.59021175106	222	0.600528755325	286	0.477842803131	346	0.247630133405	13	0.288658995236	0	NA	0	NA	0	NA
A0855	Chr_01	4820264	23	0.377799958917	6	0.00375290973377	32	0.0324124735857	4	0.001601532276	0	NA	0	NA	0	NA	0	NA	0	NA
A0856	Chr_01	4829394	10	0.370150286993	0	NA	0	NA	0	NA	0	NA	0	NA	0	NA	0	NA	0	NA
A0857	Chr_01	4840438	7	0.222947189699	5	0.0701848353769	9	0.0462882607512	0	NA	0	NA	0	NA	0	NA	0	NA	0	NA
A0858	Chr_01	4850117	39	0.282847965246	4	0.274355982967	15	0.327297193028	2	0.461858974359	0	NA	0	NA	0	NA	0	NA	0	NA
A0861	Chr_01	6594769	15	0.306428625456	6	0.12795380561	0	NA	0	NA	0	NA	0	NA	0	NA	0	NA	0	NA
A0862	Chr_01	6582894	122	0.221102418963	94	0.18696232731	239	0.186452605238	106	0.200174861516	0	NA	0	NA	0	NA	0	NA	0	NA
A0863	Chr_01	6577325	190	0.210785569683	172	0.146102463389	457	0.100501042251	243	0.0818899958478	18	0.0987059822353	0	NA	0	NA	0	NA	0	NA
A0864	Chr_01	6572457	98	0.258296448518	74	0.271154699068	185	0.203129933911	157	0.123587605173	81	0.0917984446226	0	NA	0	NA	0	NA	0	NA
A0865	Chr_01	6569021	150	0.314432636751	110	0.255353454683	317	0.14861219804	435	0.100838679329	589	0.0659904946513	89	0.0386486033489	0	NA	0	NA	0	NA
A0866	Chr_01	6564411	31	0.338210749968	18	0.196208855602	16	0.274164886199	44	0.265100333489	58	0.350802562456	3	0.193520183378	0	NA	0	NA	0	NA
A0867	Chr_01	6553378	185	0.389607958756	160	0.400850784807	401	0.357598308976	523	0.326290266627	528	0.272173379085	59	0.22549232884	0	NA	0	NA	0	NA
A0868	Chr_01	6547420	43	0.284337169497	51	0.200331982252	77	0.10158185374	19	0.160362263302	0	NA	0	NA	0	NA	0	NA	0	NA
A0869	Chr_01	6529125	29	0.242789867809	39	0.217341360122	71	0.122827409796	31	0.130777096287	0	NA	0	NA	0	NA	0	NA	0	NA
A0870	Chr_01	6526770	67	0.302044361958	37	0.134148414552	93	0.176407977616	63	0.128961212935	130	0.103543256649	42	0.0764083141106	0	NA	0	NA	0	NA
A0871	Chr_01	6492062	183	0.184503450007	135	0.168361681047	204	0.173618908208	5	0.215307067863	0	NA	0	NA	0	NA	0	NA	0	NA
A0872	Chr_01	6484057	111	0.175166357427	77	0.144646732898	88	0.0898384396626	0	NA	0	NA	0	NA	0	NA	0	NA	0	NA
A0873	Chr_01	6474332	114	0.206061540135	110	0.172192353385	83	0.22764569401	0	NA	0	NA	0	NA	0	NA	0	NA	0	NA
A0874	Chr_01	6468502	1019	0.250030366483	933	0.191529857647	2296	0.17212108712	3194	0.175897077886	5060	0.156181145336	3909	0.14577973291	0	NA	0	NA	0	NA
A0875	Chr_01	6459855	63	0.164533482136	49	0.0960431190568	95	0.0489303816257	44	0.0620630111532	0	NA	0	NA	0	NA	0	NA	0	NA
A0876	Chr_01	6456087	65	0.146357575845	45	0.0780587793405	10	0.112816991368	0	NA	0	NA	0	NA	0	NA	0	NA	0	NA
A0877	Chr_01	6452296	202	0.451039862929	135	0.425802106971	98	0.254611437501	0	NA	0	NA	0	NA	0	NA	0	NA	0	NA
A0878	Chr_01	6448820	53	0.314689623238	34	0.134542488626	86	0.178311723744	17	0.102249909379	0	NA	0	NA	0	NA	0	NA	0	NA
A0879	Chr_01	6440643	11	0.0579894715769	3	0.141315764392	0	NA	0	NA	0	NA	0	NA	0	NA	0	NA	0	NA
A0880	Chr_01	6433103	383	0.225077472353	289	0.141507871923	693	0.128596509188	517	0.0637320384197	280	0.0462058220081	1164	0.0767731139719	0	NA	0	NA	0	NA
A0881	Chr_01	6431309	1	0.019556714472	0	NA	0	NA	0	NA	0	NA	0	NA	0	NA	0	NA	0	NA
A0883	Chr_01	6419892	13	0.0837602405163	2	0.00994482206336	11	0.0461478403941	1	0.00621118012422	0	NA	0	NA	0	NA	0	NA	0	NA
A0884	Chr_01	6416834	92	0.375041808931	64	0.347559068304	93	0.241182527777	27	0.231277065887	0	NA	0	NA	0	NA	0	NA	0	NA
A0885	Chr_01	6614377	24	0.457243720433	20	0.409468252267	20	0.245650719999	1	0.0448662640207	0	NA	0	NA	0	NA	0	NA	0	NA
A0886	Chr_01	6622496	53	0.334416066189	33	0.187046547991	19	0.072000476171	0	NA	0	NA	0	NA	0	NA	0	NA	0	NA
A0887	Chr_01	6629907	54	0.200356117251	30	0.0511547801767	29	0.0580430479408	0	NA	0	NA	0	NA	0	NA	0	NA	0	NA
A0888	Chr_01	6634088	724	0.272438080654	722	0.250878790832	2145	0.221349566505	3080	0.212551112589	3844	0.202551031079	1021	0.156592978721	0	NA	0	NA	0	NA
A0889	Chr_01	6638949	589	0.287053143634	377	0.24746269845	1010	0.214456228412	1286	0.228753418793	2148	0.22592964695	2650	0.173252873297	0	NA	0	NA	0	NA
A0890	Chr_01	6659399	276	0.460382750437	216	0.234796577904	525	0.224908741803	136	0.336229672324	0	NA	0	NA	0	NA	0	NA	0	NA
A0891	Chr_01	6665672	41	0.262388381381	49	0.0835775158765	84	0.0649915269491	16	0.0318176788897	0	NA	0	NA	0	NA	0	NA	0	NA
A0892	Chr_01	6669244	104	0.371397977575	103	0.336442579058	225	0.30217041553	238	0.325206690647	276	0.309339716941	0	NA	0	NA	0	NA	0	NA
A0893	Chr_01	6681665	159	0.223047539978	138	0.221759653615	257	0.126189279665	116	0.0750158266835	147	0.132285820163	1	0.0743325190152	0	NA	0	NA	0	NA
A0894	Chr_01	6695786	679	0.441089060686	590	0.385878979703	1705	0.363441942832	1843	0.391775165901	2813	0.358175440435	831	0.368393240169	0	NA	0	NA	0	NA
A0895	Chr_01	6702455	9	0.691838796873	12	0.496945019643	5	0.0547346952371	18	0.282267582228	11	0.020049660403	34	0.0225801415052	0	NA	0	NA	0	NA
A0896	Chr_01	6708740	60	0.494764651907	54	0.46559100247	124	0.350076791735	38	0.191809663561	0	NA	0	NA	0	NA	0	NA	0	NA
A0898	Chr_01	5663397	16	0.345099840748	11	0.321113944038	1	0.647509578544	0	NA	0	NA	0	NA	0	NA	0	NA	0	NA
A0899	Chr_01	5640775	469	0.28966445152	321	0.214838577569	803	0.197665507066	1019	0.208031403175	1817	0.14069869072	3192	0.141738042081	0	NA	0	NA	0	NA
A0900	Chr_01	5633870	355	0.278170527683	312	0.173234895158	815	0.138534696575	1262	0.0949545331963	1844	0.0646738042086	765	0.0650264289675	0	NA	0	NA	0	NA
A0901	Chr_01	5605218	277	0.487325973492	226	0.465830710658	634	0.339746612126	920	0.201453701256	1303	0.15169646686	1791	0.221043486733	0	NA	0	NA	0	NA
A0902	Chr_01	5590327	461	0.386297638838	398	0.306901970688	907	0.306524296726	852	0.320962477109	2409	0.213583740849	1723	0.121549949771	0	NA	0	NA	0	NA
A0903	Chr_01	5587529	428	0.545089333384	369	0.452389434199	823	0.382926516472	1055	0.360731225286	1785	0.36075475667	588	0.260717434753	0	NA	0	NA	0	NA
A0904	Chr_01	5577697	21	0.394027680297	18	0.190985520619	56	0.103828713707	25	0.0653095058056	0	NA	0	NA	0	NA	0	NA	0	NA
A0905	Chr_01	5573875	200	0.420210294079	172	0.365516674448	443	0.301644492782	660	0.258954693581	688	0.259907812915	103	0.0768196167427	0	NA	0	NA	0	NA
A0906	Chr_01	5568455	353	0.545294522574	290	0.497075388926	754	0.516853652622	1177	0.380144218305	1791	0.351095513115	1409	0.184355311977	0	NA	0	NA	0	NA
A0907	Chr_01	5553663	148	0.34000231365	124	0.210354467335	336	0.299534066968	241	0.241234546948	12	0.176606090696	0	NA	0	NA	0	NA	0	NA
A0908	Chr_01	5548818	460	0.413910224705	393	0.423054465504	1146	0.376971812966	1451	0.396667722385	1664	0.357130474728	119	0.23477030133	0	NA	0	NA	0	NA
A0909	Chr_01	5531768	245	0.416473541295	218	0.29116114506	608	0.298072552557	768	0.27983943078	1072	0.171795793325	243	0.17734581723	0	NA	0	NA	0	NA
A0910	Chr_01	5512297	142	0.445656242699	46	0.333128036091	84	0.153000536799	59	0.147705378113	311	0.30680880295	151	0.266561073981	0	NA	0	NA	0	NA
A0911	Chr_01	5507669	39	0.172502221901	26	0.265736897862	13	0.175833083401	4	0.0470682783724	3	0.0100511607057	0	NA	0	NA	0	NA	0	NA
A0912	Chr_01	5501306	245	0.550240914702	160	0.455764400929	534	0.486704273402	599	0.432414290891	555	0.244288633101	56	0.0631345960653	0	NA	0	NA	0	NA
A0913	Chr_01	5496659	60	0.606583988823	34	0.376819355436	27	0.0211645463532	41	0.00668895540129	69	0.0498778351475	0	NA	0	NA	0	NA	0	NA
A0915	Chr_01	5490606	319	0.321741444133	251	0.300640333194	456	0.261345421851	620	0.34161094531	1052	0.285807947154	686	0.263659980734	0	NA	0	NA	0	NA
A0916	Chr_01	5487732	94	0.457044822737	26	0.0921834035088	75	0.102284395317	129	0.134710437035	16	0.0218776282853	0	NA	0	NA	0	NA	0	NA
A0917	Chr_01	5483129	143	0.377678683048	96	0.374288977029	203	0.253797139747	331	0.216502644204	338	0.207248800606	109	0.207491905114	0	NA	0	NA	0	NA
A0918	Chr_01	5457170	84	0.625422163539	81	0.520049507148	166	0.460758698241	251	0.400884377319	183	0.14277521542	19	0.437195057797	0	NA	0	NA	0	NA
A0919	Chr_01	5428859	1	0.320813615608	0	NA	0	NA	2	0.215272091044	0	NA	0	NA	0	NA	0	NA	0	NA
A0920	Chr_01	5426432	227	0.371845273127	197	0.305950823665	426	0.219226752756	366	0.253925180398	703	0.158988334413	0	NA	0	NA	0	NA	0	NA
A0921	Chr_01	5421515	200	0.149793196872	133	0.107643175004	406	0.107836031684	411	0.0927515103627	75	0.0457305395292	0	NA	0	NA	0	NA	0	NA
A0922	Chr_01	5413352	659	0.176218847607	567	0.133900945091	1480	0.107834946728	958	0.0904846607327	74	0.0984682510455	0	NA	0	NA	0	NA	0	NA
A0923	Chr_01	5387849	498	0.433382101195	433	0.381075279338	1142	0.339551283457	1598	0.28043319746	2853	0.223807485952	5730	0.172019054619	1097	0.090622786905	0	NA	0	NA
A0924	Chr_01	5382960	372	0.400358997606	361	0.279524598484	744	0.231517099703	592	0.217920116906	806	0.214315717873	528	0.11856523181	0	NA	0	NA	0	NA
A0925	Chr_01	5377857	105	0.712432881884	129	0.674751557105	280	0.64780489123	264	0.467504092773	74	0.128430732294	0	NA	0	NA	0	NA	0	NA
A0926	Chr_01	5356345	154	0.722444184247	109	0.665576887203	170	0.616743603614	312	0.46442811764	463	0.319759856208	528	0.328142695506	448	0.349542407567	1370	0.330916366378	0	NA
A0927	Chr_01	5346063	1592	0.321970549856	1567	0.27150777213	4327	0.263034552984	6489	0.254875599551	10520	0.249388885831	17545	0.247349625518	1845	0.208297240339	0	NA	0	NA
A0928	Chr_01	5341699	360	0.282364577724	403	0.22826546889	697	0.134832814809	401	0.0852593660342	30	0.0464957077861	0	NA	0	NA	0	NA	0	NA
A0929	Chr_01	5336495	214	0.364897412458	127	0.298939915537	356	0.275787129732	498	0.300478060442	671	0.265460143741	35	0.186630642601	0	NA	0	NA	0	NA
A0930	Chr_01	5332654	314	0.589577970138	236	0.569440242822	486	0.629945676642	475	0.524066001873	1305	0.249355963753	333	0.111940734416	0	NA	0	NA	0	NA
A0931	Chr_01	5329708	650	0.233547833832	622	0.179028227258	1241	0.147841701575	1783	0.107964454656	2222	0.0763486942633	37	0.105043901469	0	NA	0	NA	0	NA
A0932	Chr_01	5319061	227	0.401398074255	166	0.336976828984	458	0.310748302835	500	0.281065458464	814	0.215420730188	46	0.115030755353	0	NA	0	NA	0	NA
A0933	Chr_01	5311717	449	0.564550078011	354	0.525320709206	974	0.51925255065	1200	0.492079237877	1532	0.319733693102	147	0.109968641471	0	NA	0	NA	0	NA
A0934	Chr_01	5307956	243	0.501598032867	190	0.526538281844	365	0.478258231918	570	0.389611105963	677	0.166667256978	23	0.166249287164	0	NA	0	NA	0	NA
A0935	Chr_01	5293834	3	0.34131210747	0	NA	0	NA	0	NA	0	NA	3	0.00136235709648	0	NA	0	NA	0	NA
A0936	Chr_01	5287642	0	NA	0	NA	0	NA	0	NA	0	NA	0	NA	0	NA	0	NA	0	NA
A0937	Chr_01	5284436	2	0.501043219076	0	NA	0	NA	4	0.0393654564898	0	NA	0	NA	0	NA	0	NA	0	NA
A0938	Chr_01	5265172	33	0.232863051087	19	0.186345168735	18	0.171595628905	0	NA	0	NA	0	NA	0	NA	0	NA	0	NA
A0940	Chr_01	5239021	222	0.380979670492	166	0.168409765545	172	0.151476107446	313	0.214280507817	178	0.114161669604	28	0.103602160636	1025	0.128202992531	11	0.0864773242195	0	NA
A0941	Chr_01	5230382	2117	0.516469484405	1802	0.478746772185	5337	0.457727933023	8066	0.44271227192	13664	0.455253391312	27646	0.417989007288	5936	0.413023388863	0	NA	0	NA
A0942	Chr_01	5227781	262	0.327165480675	222	0.30070359019	529	0.256994061063	374	0.180131131382	44	0.150379161802	0	NA	0	NA	0	NA	0	NA
A0943	Chr_01	5222577	437	0.369345607623	310	0.338227138003	578	0.355069313087	957	0.29923110647	1477	0.327432356129	2449	0.305409003713	0	NA	0	NA	0	NA
A0944	Chr_01	5220597	226	0.329152576369	250	0.310223069683	526	0.205531340035	222	0.175262164622	0	NA	0	NA	0	NA	0	NA	0	NA
A0945	Chr_01	5213844	10	0.515229238797	0	NA	6	0.529156519326	5	0.570652678597	0	NA	0	NA	0	NA	0	NA	0	NA
A0946	Chr_01	5202205	120	0.195363527479	85	0.203101832732	79	0.175191143613	91	0.219939479881	0	NA	304	0.153713901628	402	0.0904556337457	0	NA	0	NA
A0947	Chr_01	5176667	216	0.185627627512	152	0.125286311451	423	0.0787662070847	401	0.054651590919	736	0.0562441033849	1094	0.0514826739397	0	NA	0	NA	0	NA
A0948	Chr_01	5157854	81	0.323321583882	49	0.210903571902	100	0.139245118552	99	0.0765689454825	175	0.128079808543	274	0.05667787688	0	NA	0	NA	0	NA
A0950	Chr_01	5140116	357	0.528295657108	329	0.461638956819	745	0.373443501646	797	0.27910403518	1712	0.185273283602	969	0.208970136201	0	NA	0	NA	0	NA
A0951	Chr_01	5133669	583	0.341389940964	491	0.281646441875	1580	0.245777177437	2189	0.205433608494	3446	0.167794726209	4928	0.138373915948	0	NA	0	NA	0	NA
A0952	Chr_01	5127045	14	0.193679027517	16	0.1800767402	9	0.194324611265	2	0.0078138651472	37	0.0495806292866	42	0.0268010920328	0	NA	0	NA	0	NA
A0953	Chr_01	5118921	813	0.297236674728	754	0.255353169382	1800	0.230026787709	2535	0.201119323634	3672	0.158690972012	4607	0.0801782794798	0	NA	0	NA	0	NA
A0954	Chr_01	5114484	1000	0.272433747183	795	0.190747554114	1974	0.179373772103	3288	0.175098714503	4920	0.165683818122	3510	0.166967320749	0	NA	0	NA	0	NA
A0955	Chr_01	5110362	46	0.283856009207	28	0.1143035809	98	0.0930398095465	161	0.0549230478999	206	0.0695121031417	56	0.117355824325	0	NA	0	NA	0	NA
A0956	Chr_01	5104781	248	0.553947150906	235	0.459245938203	689	0.367761207972	1048	0.175222997863	1361	0.0720369699288	603	0.0426796635569	0	NA	0	NA	0	NA
A0957	Chr_01	5099766	592	0.557860055438	546	0.474782390791	1372	0.463053325028	1770	0.330039430146	2633	0.324201322474	2067	0.186194151492	0	NA	0	NA	0	NA
A0958	Chr_01	5095758	201	0.691470674815	160	0.579186105462	535	0.649890622262	743	0.604880036175	758	0.595568886671	158	0.420584545238	0	NA	0	NA	0	NA
A0959	Chr_01	5080831	278	0.290612672267	226	0.256283512297	515	0.246333165181	699	0.215445101881	362	0.13847898873	0	NA	0	NA	0	NA	0	NA
A0960	Chr_01	5069235	358	0.240457647398	270	0.217254426895	392	0.149622602609	284	0.10976989567	1396	0.146702857855	621	0.0855171205075	0	NA	0	NA	0	NA
A0961	Chr_01	5056129	1203	0.40796877337	1038	0.367468903474	3292	0.360839349982	4738	0.32675816139	7026	0.336520233721	14188	0.317676579876	10358	0.251955838163	0	NA	0	NA
A0962	Chr_01	5040940	522	0.486074107622	436	0.415959460239	982	0.288041548253	1503	0.217787140554	1897	0.24476088264	735	0.207530446376	0	NA	0	NA	0	NA
A0963	Chr_01	5035849	939	0.502318233138	859	0.448647761563	2567	0.421918192738	3717	0.393195655287	5600	0.318348860195	3446	0.212791167056	0	NA	0	NA	0	NA
A0964	Chr_01	5028229	162	0.429039102513	116	0.256671765551	272	0.231548291689	211	0.138665011056	358	0.0787665781254	477	0.0309125594037	0	NA	0	NA	0	NA
A0965	Chr_01	5024345	191	0.151617689738	97	0.108694225349	273	0.0489606605237	103	0.0567030584553	1	0.0161186331399	0	NA	0	NA	0	NA	0	NA
A0966	Chr_01	5007485	61	0.294067233484	55	0.22056431147	37	0.196562782022	0	NA	0	NA	0	NA	0	NA	0	NA	0	NA
A0967	Chr_01	5001426	39	0.421189590613	54	0.248095669551	95	0.228880508635	159	0.220684950657	141	0.0861990644366	5	0.0017927870781	0	NA	0	NA	0	NA
A0968	Chr_01	4998903	23	0.647824733507	23	0.528608242431	31	0.301664248854	22	0.790346855429	0	NA	0	NA	0	NA	0	NA	0	NA
A0969	Chr_01	4993707	224	0.379022371187	188	0.280579764628	383	0.140971648169	363	0.0928649591112	379	0.111986163879	2	0.00416085544862	0	NA	0	NA	0	NA
A0970	Chr_01	4981752	284	0.346706380846	207	0.267783420631	303	0.193427823887	444	0.309976332618	717	0.150797345353	809	0.0591381969171	0	NA	0	NA	0	NA
A0971	Chr_01	4973304	197	0.62090160446	175	0.548736776815	396	0.573520715982	432	0.57590135371	434	0.555575151178	1043	0.54873316961	0	NA	0	NA	0	NA
A0972	Chr_01	4964770	1646	0.296382064743	1521	0.250826101135	4497	0.238157318431	6613	0.232036842892	9867	0.246491287803	14042	0.211510004892	83	0.0560109052787	0	NA	0	NA
A0973	Chr_01	4958218	342	0.472193401638	368	0.393366822191	908	0.272583841711	1147	0.219563800745	1512	0.208663604637	2665	0.209930738119	192	0.106849795594	0	NA	0	NA
A0974	Chr_01	4951452	716	0.278991985471	656	0.242209845427	1551	0.222911652243	2224	0.231186942394	3869	0.22907453265	5837	0.162823171808	2	0.0416289168378	0	NA	0	NA
A0975	Chr_01	4943291	458	0.25749921823	405	0.213130936657	973	0.197947525344	1379	0.160057376516	1753	0.0996722499313	1509	0.0540171750649	0	NA	0	NA	0	NA
A0976	Chr_01	4936135	15	0.40158181775	0	NA	6	0.553669081401	0	NA	0	NA	0	NA	0	NA	0	NA	0	NA
A0977	Chr_01	4933470	3	0.157879460239	2	1.0	5	0.257012300715	0	NA	0	NA	0	NA	0	NA	0	NA	0	NA
A0978	Chr_01	4927716	340	0.438525089915	264	0.359586655386	609	0.3322945775	648	0.317760483123	969	0.262978374296	1262	0.223626418141	0	NA	0	NA	0	NA
A0979	Chr_01	4923214	502	0.441467637842	433	0.372764618397	1145	0.373102226383	1755	0.382664723917	2346	0.36379324585	840	0.303293040019	0	NA	0	NA	0	NA
A0980	Chr_01	4913720	125	0.443098480329	113	0.350269129452	281	0.31005395289	376	0.278685513858	737	0.294927356851	446	0.326820121629	0	NA	0	NA	0	NA
A0981	Chr_01	4896227	4820	0.300896399862	4520	0.27635202115	13672	0.260661760072	21296	0.245230862055	39264	0.239685821588	101599	0.233230400579	110852	0.23006183961	37518	0.21452045331	0	NA
A0992	Chr_01	5787793	147	0.19774194614	113	0.199952615042	178	0.223618781687	248	0.149355163556	253	0.110260182426	41	0.0410936507463	0	NA	0	NA	0	NA
A0993	Chr_01	5809821	600	0.364219183349	565	0.32991531579	1710	0.296394532609	2438	0.217124279807	2565	0.120161206187	464	0.103149005973	0	NA	0	NA	0	NA
A0994	Chr_01	5815471	499	0.20709681542	349	0.150067298591	886	0.129231341816	835	0.0914543090372	2196	0.0618787020101	1175	0.0584129950816	0	NA	0	NA	0	NA
A0995	Chr_01	5824646	275	0.315176834827	261	0.189393673065	638	0.193207258665	649	0.187755355168	1068	0.110382297091	1939	0.052419540661	0	NA	0	NA	0	NA
A0996	Chr_01	5841833	639	0.371040533354	517	0.279003258551	1474	0.200026063525	2109	0.158777177364	3048	0.167738216073	1517	0.118062448965	0	NA	0	NA	0	NA
A0997	Chr_01	5853249	898	0.422403565765	727	0.336534002959	1670	0.324620176721	1976	0.307049315278	3513	0.266068666298	6698	0.280020768945	520	0.0484599520012	0	NA	0	NA
A0999	Chr_01	5948441	18	0.32985072422	2	0.0855810891452	12	0.0985142778982	20	0.0604537981116	32	0.0678338528111	8	0.115273795418	0	NA	0	NA	0	NA
A1000	Chr_01	5961420	685	0.286409982253	587	0.238653637806	1517	0.225128149053	2108	0.203880318069	2790	0.202815463079	3476	0.158646339474	0	NA	0	NA	0	NA
A1001	Chr_01	5969793	538	0.423542422928	481	0.365800156711	1211	0.312723058363	1770	0.26272648505	2561	0.173766326818	1816	0.117762534882	0	NA	0	NA	0	NA
A1002	Chr_01	6122554	861	0.230722592381	789	0.197960276703	1987	0.190575409807	2628	0.168273188999	3986	0.176244633578	1704	0.103890774802	0	NA	0	NA	0	NA
A1003	Chr_01	6127370	826	0.245879726546	581	0.219741537932	1611	0.173558390696	2001	0.16915401186	2220	0.135806073406	375	0.10233630158	0	NA	0	NA	0	NA
A1004	Chr_01	6146430	624	0.383114241823	472	0.299523194916	1473	0.295557987641	2167	0.283718777893	3473	0.225260702375	4171	0.197042786087	104	0.141406829431	0	NA	0	NA
A1005	Chr_01	6170673	750	0.260816183438	554	0.120303577842	1691	0.110521246839	2610	0.0974774449041	3441	0.0455185613591	1339	0.030477906829	0	NA	0	NA	0	NA
A1006	Chr_01	6186886	24	0.225221922638	4	0.134576237642	0	NA	0	NA	0	NA	0	NA	0	NA	0	NA	0	NA
A1007	Chr_01	6188842	458	0.420615659537	389	0.362532522889	1155	0.335390433912	1355	0.316828480978	1269	0.247985735231	30	0.112237745935	0	NA	0	NA	0	NA
A1008	Chr_01	6202163	571	0.366368720002	449	0.322205253854	1046	0.345236332187	1584	0.310714601907	2635	0.335350926573	3071	0.227684617292	0	NA	0	NA	0	NA
A1009	Chr_01	6213790	52	0.262878401548	40	0.169293594431	76	0.146838918446	3	0.386512958739	0	NA	0	NA	0	NA	0	NA	0	NA
A1010	Chr_01	6217965	3	0.177290294126	0	NA	0	NA	0	NA	0	NA	0	NA	0	NA	0	NA	0	NA
A1011	Chr_01	6218485	164	0.233022300594	134	0.125107404511	363	0.126131683217	400	0.107527772032	531	0.0700029192558	11	0.145078771709	0	NA	0	NA	0	NA
A1012	Chr_01	6231848	3	0.14142115593	0	NA	3	0.0591003911693	0	NA	0	NA	0	NA	0	NA	0	NA	0	NA
A1014	Chr_01	6280093	69	0.350429014043	34	0.256887592675	20	0.17660115257	37	0.079911572838	30	0.0499713976552	0	NA	0	NA	0	NA	0	NA
A1016	Chr_01	6294627	553	0.34622473446	435	0.180833539685	875	0.207022786451	445	0.386373670798	45	0.560899712784	2210	0.191431051464	0	NA	0	NA	0	NA
A1017	Chr_01	6311728	115	0.229758287493	99	0.0970183229701	173	0.105773431862	49	0.118951919395	0	NA	0	NA	0	NA	0	NA	0	NA
A1018	Chr_01	6317389	21	0.336732650413	10	0.15650415139	28	0.125586438776	5	0.0237651693186	41	0.145275018199	0	NA	0	NA	0	NA	0	NA
A1019	Chr_01	6335680	15	0.43444260082	7	0.0265771363982	4	0.0652018128305	0	NA	0	NA	0	NA	0	NA	0	NA	0	NA
A1020	Chr_01	6337712	178	0.329067413007	96	0.163156234291	228	0.211326237077	156	0.154507861482	375	0.194901202271	414	0.120463947419	0	NA	0	NA	0	NA
A1021	Chr_01	6344763	36	0.251490224976	26	0.193498438644	16	0.106895545579	0	NA	0	NA	0	NA	0	NA	0	NA	0	NA
A1023	Chr_01	6357603	113	0.181077574433	99	0.194750338358	64	0.158096425974	0	NA	0	NA	0	NA	0	NA	0	NA	0	NA
A1024	Chr_01	6360800	103	0.434169810111	70	0.291222293288	169	0.212782000758	203	0.183158120549	47	0.229426845082	0	NA	0	NA	0	NA	0	NA
A1025	Chr_01	6363259	1	0.000932835820896	2	0.000604409403522	0	NA	0	NA	0	NA	0	NA	0	NA	0	NA	0	NA
A1026	Chr_01	6375915	29	0.185953765236	26	0.251279059763	22	0.0642597483938	0	NA	0	NA	0	NA	0	NA	0	NA	0	NA
A1029	Chr_01	5992539	6	0.0345249510458	0	NA	9	0.112261689492	0	NA	0	NA	0	NA	0	NA	0	NA	0	NA
A1031	Chr_01	6011572	39	0.115696021197	9	0.276507639671	7	0.195101802468	0	NA	0	NA	0	NA	0	NA	0	NA	0	NA
A1032	Chr_01	6017743	179	0.279361639498	139	0.101991713382	88	0.180003159667	0	NA	0	NA	0	NA	0	NA	0	NA	0	NA
A1033	Chr_01	6024888	959	0.311550375222	850	0.220694890155	1991	0.215987976404	2678	0.157285118697	3216	0.127742036749	5337	0.161165686743	0	NA	0	NA	0	NA
A1034	Chr_01	6042564	262	0.373772227877	211	0.261582517355	391	0.215738775926	512	0.112723102048	1060	0.0898716119823	787	0.0374553585262	0	NA	0	NA	0	NA
A1035	Chr_01	6053568	247	0.181982236163	184	0.19275007731	504	0.127851060457	526	0.107931729944	481	0.0829010614214	8	0.127214865311	0	NA	0	NA	0	NA
A1036	Chr_01	6057824	220	0.334839678621	189	0.302494387919	339	0.239143343532	38	0.102742426291	0	NA	200	0.0987381169904	0	NA	0	NA	0	NA
A1037	Chr_01	6072678	617	0.253241909421	671	0.244291377157	1861	0.224843285632	2518	0.229238432933	3671	0.214915904007	2130	0.149546755109	0	NA	0	NA	0	NA
A1038	Chr_01	6079868	407	0.140661202889	384	0.096277386215	819	0.0939046138996	779	0.0856709258124	239	0.0790557293845	0	NA	0	NA	0	NA	0	NA
A1039	Chr_01	6091635	6	0.167711638508	0	NA	0	NA	4	0.247941463976	0	NA	0	NA	0	NA	0	NA	0	NA
A1040	Chr_01	7639398	285	0.381086817086	295	0.221044200499	807	0.190217106377	971	0.154065355218	645	0.105011989666	0	NA	0	NA	0	NA	0	NA
A1042	Chr_01	7722006	3	0.000840903569863	0	NA	0	NA	0	NA	0	NA	0	NA	0	NA	0	NA	0	NA
A1044	Chr_01	7731931	18	0.513976205999	7	0.241909726332	10	0.484303765815	0	NA	8	0.257952515848	45	0.268025438409	21	0.0834731521634	0	NA	0	NA
A1045	Chr_01	7826594	31	0.188164293786	11	0.302108560836	63	0.147647592157	48	0.137017504298	19	0.21286430943	0	NA	0	NA	0	NA	0	NA
A1046	Chr_01	7829778	3	0.828125	2	1.0	0	NA	0	NA	0	NA	0	NA	0	NA	0	NA	0	NA
A1047	Chr_01	7882187	66	0.374249931388	23	0.150818693892	0	NA	0	NA	0	NA	0	NA	0	NA	0	NA	0	NA
A1048	Chr_01	7886308	189	0.43936072294	144	0.326175026424	447	0.330923370288	365	0.29224342788	31	0.0913318649137	0	NA	0	NA	0	NA	0	NA
A1049	Chr_01	7958114	61	0.243113949223	18	0.203019753311	44	0.114467587169	0	NA	0	NA	0	NA	0	NA	0	NA	0	NA
A1051	Chr_01	8021089	42	0.464686244757	24	0.188529656678	65	0.0961389897656	85	0.277169233829	83	0.227480754176	0	NA	0	NA	0	NA	0	NA
A1052	Chr_01	8024538	86	0.5545126714	44	0.551748954397	135	0.431817914871	219	0.375734570827	75	0.143217959588	0	NA	0	NA	0	NA	0	NA
A1053	Chr_01	8027806	6	0.0101666484362	4	0.186646251663	0	NA	0	NA	0	NA	0	NA	0	NA	0	NA	0	NA
A1054	Chr_01	8048165	1145	0.351539254582	1044	0.324348909038	3150	0.297697066734	4297	0.27658106657	6858	0.21426146487	6503	0.149713723108	0	NA	0	NA	0	NA
A1055	Chr_01	8062480	1066	0.274390999163	1056	0.262100334046	2741	0.262341045853	4021	0.250805106193	5773	0.239732562377	4193	0.176860711675	0	NA	0	NA	0	NA
A1057	Chr_01	10788045	0	NA	0	NA	0	NA	0	NA	0	NA	0	NA	0	NA	0	NA	0	NA
A1058	Chr_01	10781575	226	0.186516311151	189	0.188432073283	316	0.121769567467	66	0.0957509777909	0	NA	0	NA	0	NA	0	NA	0	NA
A1059	Chr_01	10738356	100	0.257914113402	98	0.213850349005	138	0.149395114962	15	0.036779532825	0	NA	0	NA	0	NA	0	NA	0	NA
A1060	Chr_01	10731357	1034	0.284262142394	855	0.266752163903	2361	0.252931547196	2560	0.218253488641	4150	0.274592248648	6652	0.206725402376	0	NA	0	NA	0	NA
A1061	Chr_01	10672474	966	0.333507251811	943	0.312250700463	2401	0.313205802583	3411	0.300729130315	3587	0.243171817409	310	0.117233116209	0	NA	0	NA	0	NA
A1062	Chr_01	10664536	335	0.191081328579	324	0.190133899952	877	0.181975765175	749	0.177822920619	152	0.236540956051	0	NA	0	NA	0	NA	0	NA
A1063	Chr_01	10583769	93	0.269233949764	73	0.176268061207	48	0.106675539105	80	0.0567356019413	0	NA	0	NA	0	NA	0	NA	0	NA
A1064	Chr_01	10580525	65	0.352232183922	36	0.210562343803	44	0.110974436798	37	0.059434340646	169	0.0568181207394	0	NA	0	NA	0	NA	0	NA
A1065	Chr_01	10576479	1202	0.240642076658	1080	0.206067069383	2790	0.187150426159	3816	0.158905553382	5136	0.159265629462	6317	0.120760683793	0	NA	0	NA	0	NA
A1067	Chr_01	8804498	23	0.58425549875	17	0.305075140711	17	0.233823327861	11	0.326915140328	10	0.477829307118	0	NA	0	NA	0	NA	0	NA
A1068	Chr_01	8806241	166	0.534741161471	155	0.440771172335	295	0.463934356686	572	0.428083721422	548	0.370864771732	35	0.157297645301	0	NA	0	NA	0	NA
A1069	Chr_01	8387643	17	0.338725004425	4	0.0216689618225	0	NA	0	NA	0	NA	0	NA	0	NA	0	NA	0	NA
A1079	Chr_01	8252298	59	0.393569284773	37	0.438767038942	110	0.27716439472	99	0.247207527215	110	0.147714754265	18	0.202032823858	0	NA	0	NA	0	NA
A1080	Chr_01	8240467	280	0.506202428187	256	0.439465953459	570	0.349541822723	662	0.158919977331	709	0.167538648149	79	0.0905574784701	0	NA	0	NA	0	NA
A1081	Chr_01	8229802	464	0.467396600998	432	0.465377790476	1148	0.434826286596	1546	0.387569585858	1712	0.230162790508	298	0.130291021826	0	NA	0	NA	0	NA
A1083	Chr_01	8189968	514	0.337426422436	381	0.277670152613	989	0.242360138209	1312	0.198699666898	1954	0.223665661995	977	0.140611285598	0	NA	0	NA	0	NA
A1084	Chr_01	8188306	66	0.304242588534	33	0.260828522176	70	0.205865273766	45	0.0938701740029	58	0.063691514854	0	NA	0	NA	0	NA	0	NA
A1086	Chr_01	8179831	14	0.425490549572	15	0.302344774146	26	0.185459301051	0	NA	0	NA	0	NA	0	NA	0	NA	0	NA
A1087	Chr_01	8155568	143	0.429502458208	137	0.442032805357	325	0.322145099048	351	0.198794995494	293	0.207880880821	0	NA	0	NA	0	NA	0	NA
A1088	Chr_01	8140995	165	0.635651721012	147	0.603337163181	365	0.584996746711	554	0.567517104002	853	0.427261273441	329	0.266193679111	0	NA	0	NA	0	NA
A1089	Chr_01	8138221	168	0.276930580168	156	0.144190453058	319	0.128561742971	91	0.124929034545	0	NA	0	NA	0	NA	0	NA	0	NA
A1090	Chr_01	8128938	588	0.341263979332	501	0.17229574149	1157	0.253734287958	797	0.176668184129	1219	0.107785433023	49	0.0711719161836	0	NA	0	NA	0	NA
A1091	Chr_01	6777871	354	0.418832039655	272	0.311318853849	655	0.237989937787	912	0.333243118632	933	0.320062794312	2244	0.0918316753424	0	NA	0	NA	0	NA
A1092	Chr_01	10428042	59	0.794851860827	34	0.404283502664	15	0.0298620766941	106	0.17632510321	70	0.0828725058802	51	0.0942190001709	0	NA	0	NA	0	NA
A1093	Chr_01	10402932	1702	0.269231651284	1541	0.22419225613	4104	0.227074540739	5941	0.20637383035	11167	0.198850843455	28832	0.200439987793	33831	0.19004086079	17742	0.170742456771	0	NA
A1094	Chr_01	10340051	1157	0.302161325813	1058	0.242366771185	2733	0.239812026579	3394	0.224597602206	6942	0.222284241689	7135	0.183055007731	0	NA	0	NA	0	NA
A1095	Chr_01	10334342	501	0.307305252619	433	0.274738031204	1028	0.234275992901	1600	0.201841285206	2198	0.192809369309	3000	0.108396279381	0	NA	0	NA	0	NA
A1096	Chr_01	10297226	134	0.385935271751	97	0.351927692866	288	0.29778902906	306	0.21218115555	113	0.19700200518	0	NA	0	NA	0	NA	0	NA
A1097	Chr_01	10278770	293	0.533548555462	253	0.429459723027	607	0.355223029807	664	0.356706889392	1121	0.399985137031	1087	0.339238838146	0	NA	0	NA	0	NA
A1098	Chr_01	10276572	15	0.381008684402	7	0.14585222129	5	0.163240745664	9	0.0197830865391	0	NA	0	NA	0	NA	0	NA	0	NA
A1099	Chr_01	10260232	155	0.58689317975	151	0.510706230208	357	0.347648865281	400	0.153902620796	113	0.0514306975234	0	NA	0	NA	0	NA	0	NA
A1100	Chr_01	10206851	63	0.421819207749	39	0.122013002426	37	0.376974602642	24	0.228807062314	31	0.173107541397	0	NA	0	NA	0	NA	0	NA
A1101	Chr_01	10172751	114	0.348484502077	113	0.245170835209	213	0.158440842407	83	0.0908025765671	0	NA	0	NA	0	NA	0	NA	0	NA
A1102	Chr_01	10156365	457	0.343638349171	390	0.324576359759	968	0.30047708136	1301	0.302780310109	1855	0.239464290964	480	0.160554053911	0	NA	0	NA	0	NA
A1103	Chr_01	10149258	311	0.254486553043	244	0.180649969337	649	0.165081451344	634	0.145465251985	1218	0.132899845613	347	0.064887101339	0	NA	0	NA	0	NA
A1104	Chr_01	10113489	72	0.239102474189	92	0.061406175981	109	0.047476299487	3	0.0165625966172	0	NA	0	NA	0	NA	0	NA	0	NA
A1105	Chr_01	10109009	744	0.32773754789	607	0.297567702018	1866	0.249515724524	2082	0.222939461084	3955	0.19502060578	4068	0.167202479973	0	NA	0	NA	0	NA
A1106	Chr_01	10100014	5167	0.315377450969	577	0.344069159894	1511	0.367866281688	1450	0.351849835851	785	0.252578886067	10	0.0759300457585	0	NA	0	NA	0	NA
A1107	Chr_01	10080341	612	0.304075722649	566	0.286677038793	1483	0.225766528101	2356	0.191276472618	2263	0.132751823498	319	0.177003575396	0	NA	0	NA	0	NA
A1108	Chr_01	10059151	512	0.215929072325	427	0.162474791269	903	0.114899505484	864	0.0904818614329	1348	0.077778194707	2553	0.0838462657634	0	NA	0	NA	0	NA
A1109	Chr_01	10051348	439	0.315582827591	407	0.236791743249	1058	0.221716150461	1208	0.188400409101	524	0.128684663995	0	NA	0	NA	0	NA	0	NA
A1110	Chr_01	9988635	661	0.25023842111	522	0.184048140882	1613	0.169252893323	2264	0.151647478486	2844	0.143166913149	722	0.12088149652	0	NA	0	NA	0	NA
A1111	Chr_01	9990944	1851	0.238593091354	1650	0.202069684584	4636	0.195051851641	6096	0.201179739843	8692	0.176876253016	10983	0.137722959811	0	NA	0	NA	0	NA
A1114	Chr_01	8987567	703	0.361172440814	603	0.325410468658	1717	0.305787897319	2214	0.316966954784	3660	0.30399164662	4110	0.197934712251	0	NA	0	NA	0	NA
A1115	Chr_01	8995810	552	0.267956852794	449	0.286817474165	1181	0.268437977385	1448	0.254156815561	1472	0.275608044703	38	0.174423624572	0	NA	0	NA	0	NA
A1116	Chr_01	9064902	261	0.431808963974	226	0.362100005143	551	0.299838681131	722	0.194799944839	316	0.100525798808	0	NA	0	NA	0	NA	0	NA
A1117	Chr_01	9084923	454	0.453293603865	448	0.384579008677	1236	0.419416064247	1671	0.391178879894	2093	0.305221702988	765	0.165376903328	0	NA	0	NA	0	NA
A1118	Chr_01	9089124	672	0.609442735271	620	0.589099324119	1710	0.592189822182	2334	0.613462612954	4104	0.536529822097	4414	0.387235982988	0	NA	0	NA	0	NA
A1119	Chr_01	9097457	270	0.262639137011	239	0.209073226673	698	0.173545502355	816	0.14616358614	803	0.135455210538	454	0.1427591048	0	NA	0	NA	0	NA
A1121	Chr_01	9131348	457	0.327558032328	416	0.311930863356	1258	0.279302082017	1716	0.248554497403	2106	0.23477715853	855	0.202511373551	0	NA	0	NA	0	NA
A1122	Chr_01	9183480	84	0.322124892271	96	0.187957317223	209	0.233718491172	184	0.256383897422	57	0.355250816277	0	NA	0	NA	0	NA	0	NA
A1124	Chr_01	9372100	436	0.239587314169	372	0.213606552642	629	0.237855063215	525	0.242414641171	232	0.278594766408	0	NA	0	NA	0	NA	0	NA
A1125	Chr_01	11844456	631	0.395334587642	496	0.283246746739	1140	0.307835927327	1113	0.294145095497	3004	0.27453509494	3820	0.194481618119	0	NA	0	NA	0	NA
A1126	Chr_01	11839150	44	0.0728815242437	32	0.102528522915	87	0.0938618410781	27	0.0550547745691	0	NA	0	NA	0	NA	0	NA	0	NA
A1127	Chr_01	11819158	10	0.389924086249	10	0.238924470409	35	0.0780487534365	11	0.0501976152418	0	NA	0	NA	0	NA	0	NA	0	NA
A1128	Chr_01	11802500	372	0.278288719811	236	0.208561998668	453	0.224491497184	994	0.193075978666	1078	0.180588409426	343	0.0987993846993	0	NA	0	NA	0	NA
A1129	Chr_01	11795061	987	0.198186602236	915	0.19245946716	2359	0.171765888515	2823	0.135940166666	4192	0.150711815569	905	0.122051713815	0	NA	0	NA	0	NA
A1130	Chr_01	11780187	1	0.0243004418262	0	NA	5	0.401188849454	0	NA	0	NA	0	NA	0	NA	0	NA	0	NA
A1133	Chr_01	11751583	221	0.11947167032	219	0.0575941038255	546	0.0631794945828	535	0.045462684063	131	0.0394809345696	0	NA	0	NA	0	NA	0	NA
A1134	Chr_01	11735921	882	0.160517288642	732	0.1174176669	1945	0.101870562865	2293	0.0889213981773	1030	0.0946840838566	6453	0.088014615046	551	0.0723503080297	0	NA	0	NA
A1135	Chr_01	11732983	2150	0.196419726647	2104	0.142280222938	6053	0.138794785011	8443	0.124202402485	8625	0.118223364797	1136	0.122258054751	0	NA	0	NA	0	NA
A1136	Chr_01	11700186	10169	0.372846764884	1075	0.422329060791	2998	0.399944807167	4742	0.40346450811	7894	0.397584529679	14372	0.383834263422	1933	0.322622124429	0	NA	0	NA
A1137	Chr_01	11680766	981	0.354280386751	951	0.337832997329	2765	0.304394421401	4296	0.301442640149	7779	0.279572853751	15984	0.228606704278	15589	0.286500327408	213	0.272172507023	0	NA
A1138	Chr_01	11672750	376	0.327736849681	408	0.292757543396	1015	0.288150762715	1214	0.249681682282	728	0.160472103224	0	NA	0	NA	0	NA	0	NA
A1139	Chr_01	11665759	1676	0.300344638705	1552	0.285023137848	4041	0.258744867612	5669	0.239556550695	10572	0.206160348553	9319	0.153050338476	0	NA	0	NA	0	NA
A1141	Chr_01	11653469	661	0.203612284028	521	0.161316404456	1070	0.145129951794	2010	0.146240714927	1968	0.132613195428	85	0.125827539406	0	NA	0	NA	0	NA
A1142	Chr_01	11650531	459	0.182039790352	422	0.134085622216	1115	0.14909090449	1407	0.139030257264	920	0.15010695137	37	0.11220552902	0	NA	0	NA	0	NA
A1143	Chr_01	11339294	114	0.766339135089	82	0.702353994908	232	0.602524080563	239	0.716840851559	313	0.740340691333	476	0.435383048132	0	NA	0	NA	0	NA
A1144	Chr_01	11361597	457	0.255222322236	379	0.211179980574	951	0.201858174342	634	0.150669597179	49	0.0950722254665	0	NA	0	NA	0	NA	0	NA
A1145	Chr_01	11364393	1436	0.254136536331	1164	0.232936739604	3155	0.221956550778	5364	0.186668221057	6977	0.188958342782	2383	0.146449542958	0	NA	0	NA	0	NA
A1146	Chr_01	11380271	206	0.51635131523	162	0.322060591224	258	0.343815557063	131	0.284940115992	500	0.343999123293	304	0.359363818587	0	NA	0	NA	0	NA
A1147	Chr_01	11402882	167	0.559793545136	91	0.514302262576	116	0.485668551983	321	0.279270649407	84	0.225367390578	0	NA	0	NA	0	NA	0	NA
A1148	Chr_01	11429571	391	0.444385979529	274	0.413291630001	999	0.394452800415	1351	0.359995203607	1616	0.284594226759	318	0.147526439436	0	NA	0	NA	0	NA
A1149	Chr_01	11450111	1163	0.500520359757	1151	0.444511741889	2914	0.423169330803	4629	0.418787272124	7627	0.4151702392	13322	0.413165468857	976	0.479346294372	0	NA	0	NA
A1150	Chr_01	11459260	700	0.342261977269	755	0.324522531417	1896	0.283085442853	2338	0.256012688537	3444	0.257152299765	737	0.203978125967	0	NA	0	NA	0	NA
A1151	Chr_01	11462325	363	0.426940693782	337	0.419895969918	628	0.314918094247	1184	0.320252186183	1525	0.187405395621	907	0.215881784451	0	NA	0	NA	0	NA
A1152	Chr_01	11474885	74	0.31757210437	54	0.221786997056	129	0.249642061268	19	0.192945947402	0	NA	0	NA	0	NA	0	NA	0	NA
A1153	Chr_01	11486598	405	0.478853925937	338	0.42116715875	796	0.358548743871	1488	0.351720075924	2181	0.265811313598	4211	0.243984243112	734	0.187895275015	0	NA	0	NA
A1154	Chr_01	11529204	1830	0.317377033292	1560	0.28556783045	5041	0.26902474996	7532	0.252852683475	12398	0.265998376379	20981	0.224123604175	1004	0.165281940229	0	NA	0	NA
A1155	Chr_01	11574685	792	0.309561004239	721	0.270806152528	1903	0.229301432741	2278	0.177514794413	3944	0.196099921518	2105	0.173575517589	0	NA	0	NA	0	NA
A1156	Chr_01	11584886	133	0.214623874909	90	0.214421907931	215	0.194626261968	121	0.126697014278	53	0.0843532218756	0	NA	0	NA	0	NA	0	NA
A1157	Chr_01	11607785	617	0.240212869428	560	0.17337620693	1616	0.146760562789	1665	0.124328914853	617	0.129168976443	0	NA	0	NA	0	NA	0	NA
A1158	Chr_01	11609587	99	0.373231796	74	0.312788466921	149	0.377535859367	15	0.338515947673	0	NA	0	NA	0	NA	0	NA	0	NA
A1159	Chr_01	11613304	10	0.242816173509	5	0.369708955645	6	0.459735432779	6	0.10666415495	18	0.102189903385	0	NA	0	NA	0	NA	0	NA
A1160	Chr_01	11614795	16	0.266463691525	14	0.0965178192101	4	0.00544932010019	0	NA	0	NA	0	NA	34	0.158082033013	0	NA	0	NA
A1161	Chr_01	11300164	10825	0.231254375895	1093	0.429688488085	3153	0.400963755821	5070	0.344572874508	7693	0.33383646273	7610	0.235817397821	9	0.00752933710956	0	NA	0	NA
A1162	Chr_01	11277503	307	0.549057043789	251	0.521949511605	548	0.448127819782	928	0.395073117637	893	0.22992500687	66	0.0943632167654	0	NA	0	NA	0	NA
A1163	Chr_01	11228813	204	0.488533186602	167	0.43835992541	540	0.405536178666	709	0.304340064703	897	0.195825101177	327	0.142114040967	0	NA	0	NA	0	NA
A1164	Chr_01	11209126	7	0.536674117346	2	0.597980877967	10	0.178491517273	9	0.129135709652	0	NA	0	NA	0	NA	0	NA	0	NA
A1165	Chr_01	11201246	631	0.118164079673	171	0.269719489012	462	0.250012010433	675	0.223377647623	1243	0.152136660673	2323	0.0515651665674	262	0.0492800298546	0	NA	0	NA
A1166	Chr_01	11190948	1	0.00607902735562	0	NA	0	NA	0	NA	0	NA	0	NA	0	NA	0	NA	0	NA
A1167	Chr_01	11155099	58	0.221637873377	47	0.184841261292	101	0.174444964497	92	0.159511320068	0	NA	0	NA	0	NA	0	NA	0	NA
A1168	Chr_01	11146352	166	0.296766462264	87	0.234895746501	327	0.112168992618	308	0.0588557392857	52	0.032586874697	0	NA	0	NA	0	NA	0	NA
A1169	Chr_01	11140130	1604	0.296028666328	1529	0.236093459819	4085	0.232535128274	5896	0.215176696747	9855	0.216213978779	10864	0.188076117955	0	NA	0	NA	0	NA
A1170	Chr_01	11096027	153	0.28123407363	100	0.171586158631	203	0.106109721993	298	0.0889892152453	105	0.100108677575	0	NA	0	NA	0	NA	0	NA
A1171	Chr_01	11082967	91	0.341809950796	101	0.161563227081	166	0.0587686614314	197	0.0820591334066	309	0.085711046131	567	0.0256963326275	33	0.00930435185864	0	NA	0	NA
A1172	Chr_01	11055773	0	NA	0	NA	0	NA	0	NA	0	NA	0	NA	0	NA	0	NA	0	NA
A1176	Chr_01	11026139	240	0.415153024162	243	0.371176813169	426	0.178429217772	615	0.139987142991	537	0.040628054118	972	0.0323112490739	1666	0.0241823030169	0	NA	0	NA
A1177	Chr_01	11019788	88	0.347044099231	67	0.198211480842	171	0.249117345353	147	0.238087506119	64	0.358895643668	165	0.108575067838	0	NA	0	NA	0	NA
A1178	Chr_01	11002776	211	0.533170012887	154	0.395944559839	448	0.416067803147	675	0.335464984652	1024	0.199035080547	696	0.179729623971	0	NA	0	NA	0	NA
A1179	Chr_01	10989958	293	0.369325512267	262	0.30660124112	528	0.305131394541	411	0.352287423868	522	0.340185417745	0	NA	0	NA	0	NA	0	NA
A1180	Chr_01	10983871	226	0.64638196188	152	0.510972869674	438	0.521970563008	581	0.376317276464	1063	0.275016316389	2023	0.0787228924791	71	0.0405531796425	0	NA	0	NA
A1181	Chr_01	10962774	330	0.379331195516	259	0.348734726836	784	0.336704312131	1001	0.321450088844	1376	0.205999850714	163	0.111262087419	0	NA	0	NA	0	NA
A1182	Chr_01	10949733	577	0.347812004602	478	0.279048547786	1363	0.243899919489	2267	0.226091217196	3713	0.19803444313	5836	0.144291659695	118	0.120078484471	0	NA	0	NA
A1183	Chr_01	10929985	2808	0.374644907243	2684	0.359940719807	7705	0.333245670027	12228	0.313643843217	21848	0.304320855128	48292	0.269687086441	20003	0.24079550188	0	NA	0	NA
A1184	Chr_01	10925439	51	0.257671749849	62	0.0866469247814	98	0.0432819840973	20	0.103553371398	0	NA	0	NA	0	NA	0	NA	0	NA
A1185	Chr_01	10911835	75	0.158137404102	40	0.0260862153276	56	0.0380451174203	38	0.0562216628344	0	NA	0	NA	0	NA	0	NA	0	NA
A1186	Chr_01	10894577	30	0.161426018098	21	0.051993201177	40	0.047237701431	14	0.0881321685693	0	NA	0	NA	0	NA	0	NA	0	NA
A1187	Chr_01	10882590	133	0.327347365302	87	0.189631255122	222	0.103447212313	169	0.0522739268408	0	NA	0	NA	0	NA	0	NA	0	NA
A1189	Chr_01	8899259	22	0.237657276782	9	0.0877927338445	20	0.0911640446229	30	0.102596090913	10	0.0791189365354	23	0.0127401915572	50	0.0223375193818	0	NA	0	NA
A1190	Chr_01	8915477	3	0.252212489118	0	NA	1	0.25625	1	0.00115384615385	5	0.309426088645	0	NA	0	NA	0	NA	0	NA
A1192	Chr_01	8956329	1	1.0	0	NA	0	NA	0	NA	0	NA	0	NA	0	NA	0	NA	0	NA
A1194	Chr_01	9620232	249	0.379319797903	204	0.274056499962	518	0.252994515293	240	0.10615139979	0	NA	0	NA	0	NA	0	NA	0	NA
A1195	Chr_01	9609700	155	0.265398122065	141	0.193295454546	314	0.143013145748	485	0.148340799876	474	0.104078271164	22	0.0675671040163	0	NA	0	NA	0	NA
A1196	Chr_01	9600048	793	0.247429778126	153	0.266871686794	398	0.269019472357	445	0.247999685447	455	0.170907151844	28	0.245241045299	0	NA	0	NA	0	NA
A1197	Chr_01	9600048	2602	0.238239245685	262	0.360463856564	693	0.336011817506	670	0.251285004893	692	0.0766561898953	92	0.0345900624863	0	NA	0	NA	0	NA
A1198	Chr_01	9587751	814	0.419964379699	792	0.402872129007	1993	0.411908028092	2945	0.394887007074	4775	0.332864536079	4797	0.268405682017	6	0.148319132602	0	NA	0	NA
A1199	Chr_01	9546246	171	0.470098499033	135	0.387380716893	343	0.361991085779	403	0.376612944102	767	0.346152952141	257	0.22450639896	0	NA	0	NA	0	NA
A1200	Chr_01	9535605	195	0.513751466569	205	0.493174244248	525	0.460665786847	810	0.463929176875	1123	0.427940677696	463	0.357856684117	0	NA	0	NA	0	NA
A1201	Chr_01	9511924	28	0.373362252822	8	0.350912662663	0	NA	0	NA	0	NA	0	NA	0	NA	0	NA	0	NA
A1202	Chr_01	9493030	857	0.41362096461	824	0.361622789683	1940	0.351643730202	3356	0.272182216988	5351	0.250428241087	6794	0.191143145739	0	NA	0	NA	0	NA
A1203	Chr_01	9485339	241	0.341061621484	250	0.268035694373	577	0.258578051472	572	0.266980974319	160	0.269163575492	0	NA	0	NA	0	NA	0	NA
A1204	Chr_01	9477285	42	0.366178876487	25	0.337280722928	96	0.311345642593	97	0.147361310268	116	0.25575942858	0	NA	0	NA	0	NA	0	NA
A1205	Chr_01	9449023	798	0.312323720528	788	0.281720469288	2167	0.21903417465	3417	0.206118601066	5505	0.174651785466	8647	0.157823894772	277	0.104059147325	0	NA	0	NA
A1206	Chr_01	9446423	45	0.212278056593	17	0.139775711926	32	0.172736979519	55	0.0563921313972	61	0.0675067147745	0	NA	0	NA	0	NA	0	NA
A1207	Chr_01	7588353	1510	0.317545087359	1298	0.296530053228	3513	0.276695397598	5388	0.241634745433	8433	0.22569869906	19046	0.173151938337	7189	0.107368923655	0	NA	0	NA
A1208	Chr_01	7564842	659	0.230609578595	451	0.217699551995	1130	0.141137608362	2164	0.143385874858	2934	0.115626091989	1943	0.102456105262	0	NA	0	NA	0	NA
A1209	Chr_01	7544279	125	0.290286447856	122	0.173264841575	313	0.148914430526	285	0.096304090435	190	0.0828553257945	0	NA	0	NA	0	NA	0	NA
A1210	Chr_01	7438797	83	0.434338198652	60	0.338328007726	145	0.419022965214	200	0.254248287739	284	0.169113532323	37	0.170274810181	0	NA	0	NA	0	NA
A1212	Chr_01	7339503	0	NA	0	NA	0	NA	1	0.00210084033613	0	NA	0	NA	0	NA	0	NA	0	NA
A1213	Chr_01	7318057	1	0.394514767932	0	NA	2	0.0205298902778	0	NA	0	NA	0	NA	0	NA	0	NA	0	NA
A1215	Chr_01	7265586	7	0.406415197133	4	0.443878829131	21	0.110470906691	4	0.11254468675	0	NA	0	NA	0	NA	0	NA	0	NA
A1216	Chr_01	7261707	29	0.558369106352	25	0.348614527633	42	0.290889457611	9	0.816616554027	0	NA	0	NA	0	NA	0	NA	0	NA
A1217	Chr_01	7259859	18	0.52980924978	12	0.819146085083	15	0.279571947795	0	NA	0	NA	0	NA	0	NA	0	NA	0	NA
A1219	Chr_01	7191919	7	0.406760338458	8	0.29436780978	0	NA	0	NA	0	NA	0	NA	0	NA	0	NA	0	NA
A1220	Chr_01	7173407	15	0.320529102516	2	0.829411764706	2	0.6574002574	15	0.0413769456945	0	NA	0	NA	0	NA	0	NA	0	NA
A1221	Chr_01	7163272	3	0.477339181287	0	NA	0	NA	0	NA	0	NA	0	NA	0	NA	0	NA	0	NA
A1223	Chr_01	7149805	22	0.201194101479	8	0.0976415763199	20	0.100982663129	27	0.0901402388998	3	0.0412416778306	0	NA	0	NA	0	NA	0	NA
A1224	Chr_01	7138754	1	0.890117544994	0	NA	2	0.027279346752	0	NA	0	NA	0	NA	0	NA	0	NA	0	NA
A1225	Chr_01	7048995	1	0.499229583975	0	NA	0	NA	0	NA	0	NA	0	NA	0	NA	0	NA	0	NA
A1227	Chr_01	6842578	24	0.668752710404	7	0.487263361638	1	0.129464285714	7	0.00391933206662	6	0.114230674611	20	0.203346201499	0	NA	0	NA	0	NA
A1230	Chr_01	8454962	1	0.0824915824916	0	NA	0	NA	0	NA	0	NA	0	NA	0	NA	0	NA	0	NA
A1231	Chr_01	8467491	8	0.496503667782	1	0.406871609403	0	NA	0	NA	0	NA	0	NA	0	NA	0	NA	0	NA
A1233	Chr_01	8538216	4	0.532030397207	0	NA	5	0.0460798560319	6	0.0757597159979	12	0.0418591183346	10	0.13799603646	0	NA	0	NA	0	NA
A1234	Chr_01	8572870	6	0.983052429626	0	NA	0	NA	0	NA	0	NA	0	NA	0	NA	0	NA	0	NA
A1236	Chr_01	8594351	3	0.502158945359	0	NA	0	NA	0	NA	0	NA	0	NA	0	NA	0	NA	0	NA
A1237	Chr_01	8615089	1	0.000402414486922	0	NA	2	0.000277781970776	0	NA	0	NA	0	NA	0	NA	0	NA	0	NA
B0001	Chr_02	152276	52	0.457682465656	44	0.353331595581	118	0.324559448539	147	0.341543973278	336	0.29071336799	615	0.274316590627	100	0.205116480083	0	NA	0	NA
B0002	Chr_02	164089	4	0.76430976431	3	0.688446969697	7	0.307368992425	14	0.232211558586	15	0.104832228053	2	1.0	0	NA	0	NA	0	NA
B0004	Chr_02	169649	5	0.111439042362	3	0.313423836014	5	0.225610324082	16	0.135812870555	16	0.175806787023	21	0.207812135751	0	NA	0	NA	0	NA
B0005	Chr_02	174122	27	0.263545628486	33	0.283212693904	96	0.321603902886	130	0.296516016008	256	0.294578176847	442	0.276179285947	51	0.18716533456	0	NA	0	NA
B0007	Chr_02	6589	290	0.242642850991	109	0.1228887448	322	0.0854310889368	320	0.0826942081588	593	0.0706372896672	799	0.0780156098207	116	0.0854762433181	0	NA	0	NA
B0008	Chr_02	21596	48	0.339421439252	44	0.259029576725	128	0.226643907707	215	0.252810766374	305	0.236559298955	550	0.274012777396	36	0.122113403855	0	NA	0	NA
B0009	Chr_02	37822	0	NA	1	0.00657541599571	0	NA	0	NA	0	NA	0	NA	0	NA	0	NA	0	NA
B0010	Chr_02	40243	19	0.705335510178	20	0.346119214042	58	0.348011302373	77	0.211811655303	35	0.190064483913	1	0.0120450794392	0	NA	0	NA	0	NA
B0011	Chr_02	42735	41	0.328158904336	46	0.351568466558	134	0.338616541273	167	0.308931539473	228	0.306033722279	204	0.238918721584	0	NA	0	NA	0	NA
B0012	Chr_02	48323	99	0.451238602336	105	0.338525598763	304	0.389446319479	453	0.31444786801	650	0.208641729415	280	0.184778329642	0	NA	0	NA	0	NA
B0013	Chr_02	52283	11	0.295451277538	6	0.199675150044	35	0.294010524919	27	0.248486918371	56	0.260314575434	36	0.280008648297	0	NA	0	NA	0	NA
B0014	Chr_02	56342	2	0.0662489599766	9	0.265160939069	19	0.10452781617	22	0.246141082552	31	0.288647137776	22	0.248195461381	0	NA	0	NA	0	NA
B0015	Chr_02	72534	17	0.256577916843	14	0.393437156622	38	0.426307245615	58	0.358394534404	44	0.337004672246	0	NA	0	NA	0	NA	0	NA
B0016	Chr_02	76650	205	0.334003140202	177	0.344870316987	477	0.268316467752	637	0.226837535847	1096	0.195810938224	1315	0.168082204902	0	NA	0	NA	0	NA
B0017	Chr_02	81598	386	0.340847849548	397	0.323346055943	1092	0.302264118545	1398	0.2594427417	1080	0.212681341513	14	0.151646620461	0	NA	0	NA	0	NA
B0018	Chr_02	85097	152	0.256624452723	126	0.239973005439	325	0.221033864488	358	0.218184523413	314	0.209064589476	0	NA	0	NA	0	NA	0	NA
B0019	Chr_02	87299	208	0.342692328929	201	0.299255826323	564	0.307252554589	675	0.265788797994	411	0.243244618663	0	NA	0	NA	0	NA	0	NA
B0020	Chr_02	91283	90	0.216465923312	114	0.244359563411	290	0.242337762382	338	0.243411677686	211	0.216202889268	0	NA	0	NA	0	NA	0	NA
B0021	Chr_02	93400	331	0.768308193095	260	0.661783308106	679	0.575832383081	1084	0.490794862765	1693	0.390032762958	998	0.218008151501	0	NA	0	NA	0	NA
B0022	Chr_02	97870	68	0.360724481395	77	0.255840206673	174	0.370785789941	199	0.324689626953	76	0.230644955685	0	NA	0	NA	0	NA	0	NA
B0023	Chr_02	104032	189	0.379263834402	190	0.310073273171	418	0.319742747386	716	0.29071289757	898	0.269165853972	282	0.227317105927	0	NA	0	NA	0	NA
B0024	Chr_02	107767	67	0.636337574518	44	0.532564353076	140	0.640295290335	152	0.576034666985	231	0.346957248724	105	0.224349746198	0	NA	0	NA	0	NA
B0025	Chr_02	125960	209	0.724345603085	178	0.689842879697	523	0.709094542835	761	0.693100835266	1291	0.68414553199	1043	0.518534018367	0	NA	0	NA	0	NA
B0026	Chr_02	131002	261	0.850182533149	225	0.825320705695	624	0.82519332865	930	0.84240457857	1415	0.827596534862	726	0.788413888502	0	NA	0	NA	0	NA
B0027	Chr_02	135278	37	0.514301953806	2	0.0264642442343	0	NA	20	0.61443609626	0	NA	0	NA	0	NA	0	NA	0	NA
B0028	Chr_02	140168	12	0.467168271609	15	0.243509915479	9	0.196957194012	9	0.459885615599	0	NA	0	NA	0	NA	0	NA	0	NA
B0029	Chr_02	218844	25	0.779575577653	15	0.678326826517	26	0.397992254652	18	0.150700445478	4	0.00703698635231	0	NA	0	NA	0	NA	0	NA
B0030	Chr_02	222165	107	0.643978138258	76	0.489736843348	199	0.271684475996	125	0.259536182993	21	0.099457195629	0	NA	0	NA	0	NA	0	NA
B0031	Chr_02	226298	99	0.416901429576	66	0.324325875073	222	0.250263682573	286	0.234116630225	225	0.23342027726	1	0.0117928538251	0	NA	0	NA	0	NA
B0032	Chr_02	228624	205	0.591982769757	165	0.42569441618	495	0.459339768737	702	0.31079895965	959	0.326242214006	400	0.0747624430756	0	NA	0	NA	0	NA
B0033	Chr_02	235754	226	0.350786520788	161	0.322305321645	343	0.282080848175	546	0.245663583564	798	0.199405158488	272	0.193978944429	0	NA	0	NA	0	NA
B0034	Chr_02	239797	141	0.530760018403	68	0.503553644081	132	0.258200096672	101	0.104265996179	370	0.0656274458653	409	0.0269902113539	0	NA	0	NA	0	NA
B0035	Chr_02	241902	129	0.286602048847	52	0.199608791248	99	0.174584049253	158	0.125509200263	266	0.0287775138083	397	0.0834660855693	12	0.198637411521	0	NA	0	NA
B0036	Chr_02	248488	176	0.689208625777	142	0.458973276759	474	0.314664087651	610	0.251923476642	492	0.118561083055	44	0.151419183236	0	NA	0	NA	0	NA
B0037	Chr_02	251411	193	0.694122837114	184	0.632288203835	375	0.614012832101	512	0.508475868289	167	0.408110961677	0	NA	0	NA	0	NA	0	NA
B0038	Chr_02	253176	215	0.737066215057	190	0.563498274858	559	0.5712622021	770	0.522044146465	539	0.459218268331	5	0.771579557024	0	NA	0	NA	0	NA
B0039	Chr_02	255912	226	0.695418486092	114	0.722654992599	423	0.670899180134	417	0.647569929057	514	0.551557617541	16	0.12234624435	0	NA	0	NA	0	NA
B0040	Chr_02	260910	176	0.573111390591	123	0.549177660674	397	0.501908885807	448	0.507485566151	425	0.466825688002	27	0.354390886743	0	NA	0	NA	0	NA
B0041	Chr_02	265155	22	0.408595334202	12	0.425521655602	22	0.576736227025	10	0.550512796318	0	NA	0	NA	0	NA	0	NA	0	NA
B0042	Chr_02	266962	101	0.480573038535	91	0.438576330387	151	0.364811837126	244	0.345024703807	76	0.34623141021	0	NA	0	NA	0	NA	0	NA
B0043	Chr_02	269353	423	0.507689175957	461	0.413529369287	1184	0.407732630973	1584	0.381988149523	2639	0.377404203141	1075	0.333581854022	0	NA	0	NA	0	NA
B0044	Chr_02	275480	268	0.472925796015	234	0.432294837855	560	0.398780482723	609	0.327729795387	1128	0.321971872115	600	0.258675640141	0	NA	0	NA	0	NA
B0045	Chr_02	287281	299	0.854669929905	288	0.808001744401	659	0.779855997621	1064	0.738785664496	1915	0.78054590744	1873	0.60919608432	0	NA	0	NA	0	NA
B0046	Chr_02	298644	155	0.694556018496	116	0.685921042908	289	0.735049077978	346	0.571452764628	584	0.123178293958	157	0.0212197743674	0	NA	0	NA	0	NA
B0048	Chr_02	314684	0	NA	0	NA	0	NA	1	0.00113921166553	0	NA	0	NA	0	NA	0	NA	0	NA
B0049	Chr_02	316235	432	0.914727304265	406	0.915057087919	1067	0.88963081736	1244	0.872292177727	1684	0.859205296231	1822	0.817289987102	0	NA	0	NA	0	NA
B0050	Chr_02	323971	75	0.777047891711	39	0.829767060791	99	0.741596727059	40	0.636853139375	0	NA	0	NA	0	NA	0	NA	0	NA
B0051	Chr_02	325326	649	0.533744205066	632	0.50226608264	1720	0.479360861701	2145	0.509336270621	3089	0.459062586041	810	0.425846230595	0	NA	0	NA	0	NA
B0052	Chr_02	328762	154	0.717824561085	152	0.640349349049	402	0.360680777442	386	0.155817675198	390	0.110706942158	407	0.131166094178	0	NA	0	NA	0	NA
B0053	Chr_02	333988	120	0.515513289978	67	0.343756017325	310	0.268783200589	329	0.140885816206	450	0.0885634833923	153	0.0569322213206	0	NA	0	NA	0	NA
B0054	Chr_02	343474	280	0.497818313848	256	0.404146547552	780	0.269075111708	1194	0.235372941441	1740	0.257199902328	901	0.20337820051	0	NA	0	NA	0	NA
B0055	Chr_02	350768	42	0.190806440007	21	0.178228818057	95	0.0999642467183	89	0.104640203865	29	0.0457259964926	0	NA	0	NA	0	NA	0	NA
B0056	Chr_02	354160	562	0.595276021732	393	0.301573310424	969	0.115878870986	354	0.229732215193	0	NA	0	NA	0	NA	0	NA	0	NA
B0057	Chr_02	356751	18	0.222199531021	15	0.151618457156	3	0.00526693867779	0	NA	0	NA	0	NA	0	NA	0	NA	0	NA
B0058	Chr_02	358623	255	0.748514293486	238	0.6741143563	554	0.683888704259	786	0.61671754469	996	0.545901435182	97	0.43513276101	0	NA	0	NA	0	NA
B0059	Chr_02	361694	85	0.238392378889	69	0.133554571584	169	0.081462571688	82	0.159196009845	0	NA	0	NA	0	NA	0	NA	0	NA
B0060	Chr_02	363861	111	0.556800173176	92	0.614198398205	244	0.530449368053	273	0.501667268877	60	0.581699787974	0	NA	0	NA	0	NA	0	NA
B0061	Chr_02	365681	106	0.461212272724	88	0.470659212785	254	0.425266675257	311	0.406134766239	142	0.426702191948	0	NA	0	NA	0	NA	0	NA
B0062	Chr_02	367943	53	0.448055860133	34	0.515209868383	136	0.475975616815	167	0.498206863173	295	0.461262104418	443	0.524371801399	0	NA	0	NA	0	NA
B0063	Chr_02	374680	279	0.687219451856	228	0.610175535512	700	0.518731606161	970	0.486785236629	1327	0.36079629949	412	0.104972725944	0	NA	0	NA	0	NA
B0064	Chr_02	378461	158	0.459518301767	175	0.41746454495	258	0.381860513157	294	0.199166656167	18	0.0237162054758	0	NA	0	NA	0	NA	0	NA
B0065	Chr_02	380016	183	0.56232793199	175	0.458110577457	390	0.411152653	543	0.279242557694	726	0.266257274765	164	0.159767555781	0	NA	0	NA	0	NA
B0066	Chr_02	385546	0	NA	1	0.519264757865	2	0.0258441670963	3	0.0040160993027	0	NA	0	NA	0	NA	0	NA	0	NA
B0067	Chr_02	392551	3	0.709598939524	0	NA	0	NA	0	NA	0	NA	0	NA	0	NA	0	NA	0	NA
B0068	Chr_02	394559	1	0.00546821599453	0	NA	1	0.0150552024088	7	0.211525165592	5	0.150053981072	1	0.0312722736992	0	NA	0	NA	0	NA
B0069	Chr_02	400162	125	0.302635942921	28	0.719487864132	9	0.0823425090791	15	0.0130025696228	30	0.0520024254005	3	0.0303532085799	0	NA	0	NA	0	NA
B0070	Chr_02	404592	2	0.111745899525	1	0.0129976232917	1	0.066091954023	0	NA	6	0.034062479364	0	NA	0	NA	0	NA	0	NA
B0071	Chr_02	408410	6	0.0190438703955	7	0.284702277503	19	0.276824790152	21	0.100202067086	36	0.251242883969	16	0.282633278021	0	NA	0	NA	0	NA
B0072	Chr_02	411533	13	0.324775247444	11	0.054832519171	22	0.0940641694667	17	0.0177586537755	23	0.0426846669524	3	0.0158905949145	0	NA	0	NA	0	NA
B0073	Chr_02	416353	40	0.389742896488	34	0.0782534828686	95	0.0381408346666	100	0.0389779720896	25	0.0559719592645	0	NA	0	NA	0	NA	0	NA
B0074	Chr_02	422633	37	0.45539294235	30	0.363634044646	92	0.366457715033	121	0.27025808836	138	0.318386190705	173	0.245093351898	0	NA	0	NA	0	NA
B0079	Chr_02	435014	11	0.220413014384	6	0.117153408785	11	0.108270496476	0	NA	0	NA	0	NA	0	NA	0	NA	0	NA
B0080	Chr_02	436482	4	0.294182829834	0	NA	6	0.0144993143336	0	NA	0	NA	0	NA	0	NA	0	NA	0	NA
B0081	Chr_02	438119	11	0.125296429217	6	0.0874873187964	14	0.0378751119734	5	0.0335263284676	0	NA	0	NA	0	NA	0	NA	0	NA
B0082	Chr_02	439525	237	0.550129761296	188	0.426550611906	574	0.353826143183	734	0.352206153702	613	0.288283923729	0	NA	0	NA	0	NA	0	NA
B0083	Chr_02	443887	40	0.326764425036	20	0.28965988487	62	0.210240110101	31	0.138535052286	0	NA	0	NA	0	NA	0	NA	0	NA
B0084	Chr_02	448880	118	0.709134378559	98	0.637231850344	312	0.60863495874	249	0.599305385154	43	0.497066966026	0	NA	0	NA	0	NA	0	NA
B0085	Chr_02	450721	308	0.443632326603	294	0.350219248292	757	0.357649807412	635	0.32103330126	1171	0.354531628488	741	0.228488842653	0	NA	0	NA	0	NA
B0086	Chr_02	454802	158	0.419171850699	141	0.34866530045	358	0.337966062424	441	0.324259917909	503	0.285764936087	160	0.21302672714	0	NA	0	NA	0	NA
B0087	Chr_02	458698	159	0.574889171352	152	0.601823848545	383	0.54745596577	318	0.497393717142	116	0.382792715401	0	NA	0	NA	0	NA	0	NA
B0088	Chr_02	461963	304	0.593200772551	271	0.610624936004	791	0.576150880643	1112	0.564576740675	1682	0.558613848899	991	0.500153123614	0	NA	0	NA	0	NA
B0089	Chr_02	467282	671	0.350567034808	555	0.316585522796	1631	0.280988696747	1786	0.296702220188	2304	0.199648429451	434	0.0829015223347	0	NA	0	NA	0	NA
B0090	Chr_02	470335	1049	0.276625226698	827	0.242229372189	2735	0.24167409226	3397	0.20651217616	3728	0.22948764143	353	0.229776494868	0	NA	0	NA	0	NA
B0091	Chr_02	478959	191	0.50411179433	158	0.41741392962	460	0.310974737828	524	0.223999076262	784	0.118817800755	1623	0.098638969615	81	0.0148588895614	0	NA	0	NA
B0093	Chr_02	491502	1263	0.387179760756	1137	0.329148082866	3345	0.326840708099	4644	0.312163455101	7144	0.281610228905	5564	0.232338709479	0	NA	0	NA	0	NA
B0094	Chr_02	503518	16	0.208589824056	11	0.13029729562	36	0.130269445049	15	0.102462270745	0	NA	0	NA	0	NA	0	NA	0	NA
B0095	Chr_02	511066	508	0.677158377778	367	0.602610944908	1151	0.616855020949	1433	0.529364319641	2096	0.526285775576	550	0.157190079565	0	NA	0	NA	0	NA
B0096	Chr_02	514072	36	0.867218581955	27	0.809557020363	83	0.766724705034	46	0.638360087353	4	0.00845803497278	0	NA	0	NA	0	NA	0	NA
B0097	Chr_02	515040	3	0.0841751737758	2	0.0482350047657	6	0.00419334235116	10	0.256506991363	17	0.0456539399048	7	0.0190561472925	0	NA	0	NA	0	NA
B0098	Chr_02	517184	45	0.278452454988	44	0.183886648504	117	0.136014160627	78	0.12601512741	97	0.0710445444166	25	0.0412067709209	0	NA	0	NA	0	NA
B0099	Chr_02	520940	173	0.534628865296	150	0.473480869089	257	0.46960498795	254	0.435910807776	597	0.163248023836	165	0.156605810217	0	NA	0	NA	0	NA
B0100	Chr_02	524884	94	0.522275198633	93	0.383932242026	124	0.411220152313	82	0.568335670279	72	0.366212798725	0	NA	0	NA	0	NA	0	NA
B0101	Chr_02	528501	85	0.807258663379	67	0.797674726129	175	0.720197636756	108	0.326846519327	30	0.0543014642957	0	NA	0	NA	0	NA	0	NA
B0102	Chr_02	531428	422	0.329265195254	284	0.254371430095	861	0.245453929806	970	0.241670938006	892	0.185641704317	0	NA	0	NA	0	NA	0	NA
B0103	Chr_02	535925	271	0.441029401874	178	0.393882256419	653	0.340329391711	828	0.322132572208	828	0.263845419892	92	0.218557519379	0	NA	0	NA	0	NA
B0104	Chr_02	539268	245	0.300931960937	212	0.153535955824	488	0.0968497963195	470	0.103676548372	476	0.0659437422566	0	NA	0	NA	0	NA	0	NA
B0105	Chr_02	544792	915	0.241359214647	711	0.197238044648	2314	0.183958162376	3003	0.167922522609	2495	0.121532046653	224	0.0534288719978	0	NA	0	NA	0	NA
B0106	Chr_02	550572	377	0.362831198181	268	0.25948243031	523	0.199306091713	628	0.147222820904	803	0.0358369770121	1137	0.0247902049264	0	NA	0	NA	0	NA
B0107	Chr_02	554586	78	0.138264652109	56	0.089228761669	169	0.0840581690052	103	0.0587434219324	0	NA	0	NA	0	NA	0	NA	0	NA
B0108	Chr_02	555985	680	0.260374913298	658	0.251406930149	1542	0.244941617083	2249	0.231313408085	2263	0.202266459638	318	0.151908148308	0	NA	0	NA	0	NA
B0109	Chr_02	558979	93	0.259795213619	49	0.179544188792	108	0.072714801198	128	0.0413512386919	0	NA	0	NA	0	NA	0	NA	0	NA
B0110	Chr_02	560562	480	0.397589081079	430	0.344161031642	1284	0.342321147234	1683	0.305336426767	1415	0.202966654295	111	0.165629717664	0	NA	0	NA	0	NA
B0111	Chr_02	564745	128	0.294416467717	79	0.265080210134	138	0.137188586982	6	0.137193725514	0	NA	0	NA	0	NA	0	NA	0	NA
B0112	Chr_02	567704	127	0.2165589541	124	0.132801752205	219	0.104844171608	25	0.0181145563231	0	NA	0	NA	0	NA	0	NA	0	NA
B0113	Chr_02	569622	143	0.342797628491	126	0.271420485173	266	0.283013033862	60	0.235962126273	0	NA	0	NA	0	NA	0	NA	0	NA
B0114	Chr_02	573041	87	0.648457908228	56	0.463735528799	67	0.609832456642	0	NA	0	NA	0	NA	0	NA	0	NA	0	NA
B0115	Chr_02	579625	124	0.104659400176	71	0.10396216298	160	0.0942348758098	21	0.0730490429847	0	NA	0	NA	0	NA	0	NA	0	NA
B0116	Chr_02	582792	59	0.199452786114	48	0.134845820699	83	0.085163574771	0	NA	0	NA	0	NA	0	NA	0	NA	0	NA
B0117	Chr_02	584467	58	0.214906935991	52	0.093237960134	106	0.188406604147	15	0.147484152177	0	NA	0	NA	0	NA	0	NA	0	NA
B0118	Chr_02	589832	31	0.48269300534	14	0.187162576575	17	0.0453235765145	0	NA	0	NA	0	NA	0	NA	0	NA	0	NA
B0119	Chr_02	591609	271	0.705128223109	203	0.542266543422	581	0.618982386593	285	0.507809466373	5	0.0354183995969	0	NA	0	NA	0	NA	0	NA
B0120	Chr_02	593294	214	0.315624114896	219	0.203406577251	539	0.177451092292	589	0.141766754205	392	0.0794527492894	0	NA	0	NA	0	NA	0	NA
B0121	Chr_02	595144	846	0.268989777762	785	0.270066983717	2157	0.203599449473	3374	0.159396584607	3803	0.122849763526	968	0.105535985104	0	NA	0	NA	0	NA
B0122	Chr_02	597505	125	0.459619732636	90	0.572982972624	268	0.397755005518	281	0.334512237025	56	0.0747254576567	0	NA	0	NA	0	NA	0	NA
B0123	Chr_02	599449	287	0.410571158067	253	0.389096517864	714	0.397408415837	853	0.32429381496	368	0.233824615771	0	NA	0	NA	0	NA	0	NA
B0124	Chr_02	602281	579	0.333504933995	520	0.243491362285	1231	0.244260937189	1981	0.209066405016	1774	0.199789445591	239	0.199577448958	0	NA	0	NA	0	NA
B0125	Chr_02	606166	635	0.28089848592	587	0.284924341971	1549	0.230163765421	2118	0.224440605392	3078	0.203648926231	840	0.105498241888	0	NA	0	NA	0	NA
B0126	Chr_02	611698	66	0.175389141206	34	0.0823572462281	88	0.0612534126567	110	0.0363615581363	2	0.0222034462611	0	NA	0	NA	0	NA	0	NA
B0127	Chr_02	613661	506	0.737674850335	520	0.629789267119	1384	0.626340209123	2069	0.591767075563	3661	0.60686152166	9163	0.601399312101	10398	0.603583137526	9375	0.53703135856	0	NA
B0128	Chr_02	635828	643	0.253602250299	567	0.196100366115	1525	0.196642252038	2271	0.155932224445	2805	0.0956483623933	682	0.0467538333283	0	NA	0	NA	0	NA
B0129	Chr_02	640292	28	0.556509068948	0	NA	0	NA	0	NA	0	NA	0	NA	0	NA	0	NA	0	NA
B0130	Chr_02	640872	1109	0.415483568187	1027	0.396019736607	2936	0.380859791156	4442	0.369491539498	6680	0.318556115501	3780	0.254737624211	0	NA	0	NA	0	NA
B0131	Chr_02	645088	137	0.489907551895	109	0.566498308572	189	0.577932688833	390	0.420098586709	300	0.23169529203	0	NA	0	NA	0	NA	0	NA
B0132	Chr_02	652992	315	0.439647266155	245	0.366483875529	611	0.385223126104	862	0.340700153583	523	0.287950174062	0	NA	0	NA	0	NA	0	NA
B0133	Chr_02	656048	586	0.406103189013	426	0.355666293485	1178	0.326437495134	1487	0.260601392632	825	0.236644512893	0	NA	0	NA	0	NA	0	NA
B0134	Chr_02	657422	656	0.500838038861	626	0.456416152751	1723	0.39618747194	2341	0.348868817845	1921	0.272066106621	126	0.28734081274	0	NA	0	NA	0	NA
B0135	Chr_02	662163	23	0.238933450891	9	0.295002634579	23	0.159726620572	0	NA	0	NA	0	NA	0	NA	0	NA	0	NA
B0136	Chr_02	667013	10	0.192096302864	0	NA	0	NA	0	NA	0	NA	0	NA	0	NA	0	NA	0	NA
B0137	Chr_02	670828	489	0.455523897857	450	0.412869659542	1217	0.364966258331	2004	0.348059353619	2870	0.353659934349	1548	0.308349621015	0	NA	0	NA	0	NA
B0138	Chr_02	675437	5	0.401205858526	4	0.687664463977	1	1.0	0	NA	0	NA	0	NA	0	NA	0	NA	0	NA
B0139	Chr_02	676867	46	0.89474663204	39	0.835186095298	6	0.90320907716	0	NA	0	NA	0	NA	0	NA	0	NA	0	NA
B0140	Chr_02	677930	25	0.213278626849	11	0.0415460532963	0	NA	0	NA	0	NA	0	NA	0	NA	0	NA	0	NA
B0141	Chr_02	679164	0	NA	0	NA	0	NA	0	NA	0	NA	0	NA	0	NA	0	NA	0	NA
B0142	Chr_02	680143	1	0.00213644779946	0	NA	0	NA	0	NA	0	NA	0	NA	0	NA	0	NA	0	NA
B0143	Chr_02	681167	43	0.244601347707	38	0.0752838004012	83	0.0697025864162	109	0.0757085749576	57	0.0664181357482	0	NA	0	NA	0	NA	0	NA
B0148	Chr_02	703947	6	0.357260052428	0	NA	0	NA	0	NA	0	NA	0	NA	0	NA	0	NA	0	NA
B0149	Chr_02	705204	46	0.47177817165	25	0.503363623318	4	0.188376309005	0	NA	0	NA	0	NA	0	NA	0	NA	0	NA
B0150	Chr_02	706458	20	0.293828163638	7	0.206037916668	20	0.181591345829	0	NA	0	NA	0	NA	0	NA	0	NA	0	NA
B0151	Chr_02	707699	77	0.188139662783	14	0.0491871991842	0	NA	0	NA	0	NA	0	NA	0	NA	0	NA	0	NA
B0152	Chr_02	709938	30	0.344385000255	18	0.388747357414	7	0.324466108724	0	NA	0	NA	0	NA	0	NA	0	NA	0	NA
B0153	Chr_02	711777	8	0.480101084226	0	NA	0	NA	0	NA	0	NA	0	NA	0	NA	0	NA	0	NA
B0154	Chr_02	712939	66	0.319125618282	12	0.366220431481	0	NA	0	NA	0	NA	0	NA	0	NA	0	NA	0	NA
B0155	Chr_02	715089	77	0.464581210577	50	0.355861910268	180	0.308522224331	201	0.227958430791	210	0.169431679483	0	NA	0	NA	0	NA	0	NA
B0156	Chr_02	717408	37	0.309951114285	15	0.15673773114	3	0.332927989611	0	NA	0	NA	0	NA	0	NA	0	NA	0	NA
B0157	Chr_02	718628	47	0.17469014641	27	0.0714662878806	4	0.0582926847511	0	NA	0	NA	0	NA	0	NA	0	NA	0	NA
B0158	Chr_02	720010	22	0.407267811795	6	0.116425294051	0	NA	0	NA	0	NA	0	NA	0	NA	0	NA	0	NA
B0159	Chr_02	721054	15	0.188997596875	0	NA	0	NA	0	NA	0	NA	0	NA	0	NA	0	NA	0	NA
B0161	Chr_02	725292	87	0.543540418204	27	0.166810191901	2	0.00747733303848	0	NA	0	NA	0	NA	0	NA	0	NA	0	NA
B0162	Chr_02	726705	12	0.170380786992	12	0.195556611998	4	0.0652286437281	0	NA	0	NA	0	NA	0	NA	0	NA	0	NA
B0163	Chr_02	728648	41	0.542286990196	13	0.308192502268	1	0.117857142857	0	NA	0	NA	0	NA	0	NA	0	NA	0	NA
B0164	Chr_02	729912	24	0.333788397934	4	0.0459136208057	0	NA	0	NA	0	NA	0	NA	0	NA	0	NA	0	NA
B0165	Chr_02	730481	475	0.511434889946	349	0.418962624594	797	0.403288359376	1129	0.406544272328	1703	0.390922207243	3719	0.399413894994	283	0.322467085915	0	NA	0	NA
B0166	Chr_02	740762	45	0.181809643012	18	0.187925360874	3	0.0447492115614	0	NA	0	NA	0	NA	0	NA	0	NA	0	NA
B0167	Chr_02	743878	106	0.193007748856	81	0.109282056955	100	0.102328642592	13	0.0737153442717	0	NA	0	NA	0	NA	0	NA	0	NA
B0168	Chr_02	747687	3	0.520101323141	2	0.654471544715	1	0.79381443299	0	NA	0	NA	0	NA	0	NA	0	NA	0	NA
B0169	Chr_02	748684	209	0.593664022802	179	0.616059996746	474	0.480236914941	719	0.4496114908	1101	0.515981580018	2472	0.482398101262	1516	0.49626760388	0	NA	0	NA
B0170	Chr_02	759086	285	0.290100847093	269	0.232038195464	603	0.192642765819	853	0.107980105471	896	0.0996414888502	175	0.11913321066	0	NA	0	NA	0	NA
B0171	Chr_02	761913	124	0.324060280385	117	0.245397774832	236	0.196366449746	84	0.0646180763873	0	NA	0	NA	0	NA	0	NA	0	NA
B0172	Chr_02	763770	528	0.335432675655	303	0.311556902972	931	0.270075992128	747	0.271686372049	1455	0.240969718086	596	0.246241372688	0	NA	0	NA	0	NA
B0173	Chr_02	772258	730	0.256830830407	709	0.231957805589	1963	0.216519656547	2908	0.218762457994	4523	0.21178127477	3363	0.193190928072	0	NA	0	NA	0	NA
B0174	Chr_02	777566	34	0.357434715287	41	0.224021277175	52	0.17482187538	6	0.285691342581	0	NA	0	NA	0	NA	0	NA	0	NA
B0175	Chr_02	779228	857	0.325509348604	706	0.25254255249	2201	0.192491148479	3076	0.195979907274	4246	0.203796067086	1405	0.196457231039	0	NA	0	NA	0	NA
B0176	Chr_02	784713	229	0.644716665946	204	0.62905956616	630	0.609861555317	861	0.585507737214	1145	0.540609150226	417	0.515593739209	0	NA	0	NA	0	NA
B0177	Chr_02	789190	565	0.497912475432	518	0.45541797401	1519	0.448380931606	2095	0.390825129029	3289	0.413628187997	1744	0.336798555242	0	NA	0	NA	0	NA
B0178	Chr_02	800080	4347	0.235740652941	462	0.252458495607	1400	0.254391807451	1204	0.197336265608	363	0.19736701808	37	0.100797266215	0	NA	0	NA	0	NA
B0179	Chr_02	802501	274	0.384313348493	199	0.331736299719	526	0.368298438449	660	0.372525140035	245	0.294678309102	0	NA	0	NA	0	NA	0	NA
B0180	Chr_02	823829	17	0.481675915495	9	0.498613111287	14	0.270306887321	30	0.199734699564	41	0.0959292640068	42	0.138706619143	0	NA	0	NA	0	NA
B0181	Chr_02	828606	56	0.319503156765	62	0.205855814937	84	0.176251742052	130	0.114523584595	272	0.154875886512	608	0.107968843481	495	0.117941034061	0	NA	0	NA
B0182	Chr_02	838762	88	0.186086967442	72	0.165514437201	167	0.167627726055	205	0.134468098311	98	0.0941311701235	0	NA	0	NA	0	NA	0	NA
B0183	Chr_02	845352	495	0.342614661705	403	0.25513263166	1085	0.278791106254	1526	0.273602351458	2310	0.272398067627	2529	0.296098250578	0	NA	0	NA	0	NA
B0184	Chr_02	850758	1344	0.307438060058	1266	0.317182504094	3522	0.294526658432	4652	0.283586082661	6101	0.286813134126	12787	0.229258622862	372	0.138329836329	0	NA	0	NA
B0185	Chr_02	859834	510	0.453080865931	465	0.436589458996	1132	0.40943842967	1793	0.352395326934	2781	0.335276221699	3612	0.215775702174	0	NA	0	NA	0	NA
B0186	Chr_02	865446	496	0.425441145791	447	0.431636516435	1231	0.400010081014	1558	0.37142753221	1651	0.302003732486	3260	0.354555614593	0	NA	0	NA	0	NA
B0187	Chr_02	870551	252	0.350101893895	201	0.243448070753	309	0.266866518821	296	0.117460051328	217	0.163597390355	0	NA	0	NA	0	NA	0	NA
B0188	Chr_02	872399	422	0.523323949266	349	0.474420583084	1047	0.397983634772	1316	0.325515432073	2001	0.339787642255	1143	0.34137058104	0	NA	0	NA	0	NA
B0189	Chr_02	880922	509	0.52703592735	455	0.529645108285	1469	0.525633915762	2311	0.513790698854	4011	0.509261058474	8787	0.507435021328	6110	0.498434207002	0	NA	0	NA
B0190	Chr_02	893270	83	0.663290574727	89	0.664772811362	191	0.614507381179	246	0.652514817504	211	0.610874155605	0	NA	0	NA	0	NA	0	NA
B0191	Chr_02	897571	68	0.899520799079	48	0.875986728176	126	0.863621874532	34	0.849033032626	0	NA	0	NA	0	NA	0	NA	0	NA
B0192	Chr_02	900653	327	0.80510646623	285	0.847504230643	863	0.789537131369	1120	0.782899540001	1612	0.774880150188	1421	0.740305566825	0	NA	0	NA	0	NA
B0193	Chr_02	906676	33	0.266892078547	26	0.178356802567	44	0.159635581864	17	0.183550289001	0	NA	0	NA	0	NA	0	NA	0	NA
B0194	Chr_02	912796	73	0.466068107317	30	0.30288746866	82	0.229561672271	103	0.373702315147	2	0.0235489066084	0	NA	0	NA	0	NA	0	NA
B0195	Chr_02	920170	1047	0.46893720562	992	0.428986474672	2801	0.428622960671	3714	0.426963812987	6158	0.423954262254	12574	0.417671706988	10557	0.40041128902	0	NA	0	NA
B0196	Chr_02	930372	374	0.83022645289	224	0.806005754028	609	0.76280976435	994	0.676422495377	1168	0.666905366695	286	0.291504233714	0	NA	0	NA	0	NA
B0197	Chr_02	935214	222	0.749498356459	210	0.684343148216	533	0.662136070521	894	0.563983865835	1124	0.440152897223	338	0.183668091128	0	NA	0	NA	0	NA
B0199	Chr_02	947138	83	0.602036126482	63	0.643508727945	145	0.580723574842	220	0.433723961129	256	0.262967006475	86	0.145389509453	0	NA	0	NA	0	NA
B0200	Chr_02	950185	450	0.673325546166	335	0.590108970191	851	0.523527040233	1340	0.52430647196	1842	0.544066527867	2566	0.470043603432	0	NA	0	NA	0	NA
B0201	Chr_02	954793	188	0.565745261734	147	0.531626007235	450	0.488968214772	453	0.506120660082	298	0.438012984646	3	0.0827045733935	0	NA	0	NA	0	NA
B0202	Chr_02	961163	223	0.739083531263	158	0.773847282942	461	0.805097340522	638	0.768659238978	648	0.699861854841	17	0.610896219454	0	NA	0	NA	0	NA
B0203	Chr_02	963256	887	0.886337765881	803	0.841154519987	2324	0.825741101405	3703	0.834719771559	6741	0.820507813177	9994	0.826689582052	748	0.818726339853	0	NA	0	NA
B0204	Chr_02	972313	434	0.496075180895	364	0.44013739496	1122	0.447055288499	1426	0.432786454647	1732	0.404118775931	3178	0.379429822701	0	NA	0	NA	0	NA
B0205	Chr_02	977690	1090	0.490526857334	1137	0.470874944515	3086	0.444768924198	4416	0.44203747011	5828	0.44894697305	3512	0.398904212157	0	NA	0	NA	0	NA
B0206	Chr_02	981383	344	0.807564638062	313	0.760547221857	884	0.781547261204	1205	0.725678952877	1625	0.611678658083	479	0.419401391782	0	NA	0	NA	0	NA
B0207	Chr_02	997666	314	0.633300405394	314	0.63693010924	736	0.616576372666	1178	0.614734827602	1804	0.588507076228	2382	0.63056651512	0	NA	0	NA	0	NA
B0208	Chr_02	1003040	292	0.604949995732	292	0.553481680344	775	0.540213909184	1140	0.526589420633	1747	0.49574151723	701	0.512431759017	0	NA	0	NA	0	NA
B0209	Chr_02	1008563	0	NA	4	0.267526526649	3	0.00934130469014	4	0.271694469739	10	0.0285023521965	0	NA	0	NA	0	NA	0	NA
B0210	Chr_02	1011484	91	0.223279246082	70	0.157464812371	108	0.11432885673	7	0.0584824299715	0	NA	0	NA	0	NA	0	NA	0	NA
B0211	Chr_02	1017427	80	0.233998182497	84	0.150557864441	135	0.162482524699	165	0.0985228260267	32	0.0363040919245	0	NA	0	NA	0	NA	0	NA
B0212	Chr_02	1020181	184	0.204075711379	180	0.221750326318	343	0.156280823048	112	0.0605417222397	0	NA	0	NA	0	NA	0	NA	0	NA
B0213	Chr_02	1026045	52	0.340881706194	34	0.270151877411	131	0.296527205474	123	0.174886226755	95	0.144404030362	0	NA	0	NA	0	NA	0	NA
B0214	Chr_02	1030290	290	0.655106888805	262	0.635209103071	651	0.592406854419	763	0.548145618416	662	0.368594777973	0	NA	0	NA	0	NA	0	NA
B0216	Chr_02	1039335	157	0.405936598731	121	0.175179413486	273	0.260307905736	389	0.381100558152	578	0.240854666693	150	0.158703157155	0	NA	0	NA	0	NA
B0217	Chr_02	1042122	374	0.312180160832	341	0.250210329702	966	0.270497052057	929	0.266203043206	213	0.169617275222	0	NA	0	NA	0	NA	0	NA
B0218	Chr_02	1044358	362	0.206516397205	376	0.148534217844	877	0.159151456755	842	0.138200889968	168	0.115418130808	0	NA	0	NA	0	NA	0	NA
B0219	Chr_02	1047428	158	0.325368637344	99	0.351375677369	387	0.298029071447	425	0.26560769756	202	0.242321722297	0	NA	0	NA	0	NA	0	NA
B0220	Chr_02	1050274	266	0.235981448182	204	0.221970378995	632	0.138288973495	647	0.112788009332	1039	0.0488973319485	102	0.0797781198054	0	NA	0	NA	0	NA
B0221	Chr_02	1059616	3	0.273539961831	0	NA	0	NA	0	NA	0	NA	0	NA	0	NA	0	NA	0	NA
B0222	Chr_02	1066188	1	0.00361290322581	2	0.0602798579109	0	NA	0	NA	0	NA	0	NA	0	NA	0	NA	0	NA
B0223	Chr_02	1072706	105	0.290584017539	54	0.201843342696	165	0.0891222302667	167	0.085001320782	4	0.0131532508349	0	NA	0	NA	0	NA	0	NA
B0224	Chr_02	1079960	246	0.237003184886	197	0.302437254086	605	0.220186616365	917	0.183561023851	1274	0.1839568861	588	0.130705866785	0	NA	0	NA	0	NA
B0225	Chr_02	1084745	425	0.322474348565	353	0.285639040009	855	0.238049601968	905	0.251769993913	619	0.23692955469	0	NA	0	NA	0	NA	0	NA
B0226	Chr_02	1087712	120	0.312939830276	111	0.221817697291	280	0.205317667724	235	0.17364554234	33	0.0573764720615	0	NA	0	NA	0	NA	0	NA
B0227	Chr_02	1090561	225	0.272397035566	152	0.20800881543	437	0.176205658328	546	0.187077658758	259	0.193685789087	0	NA	0	NA	0	NA	0	NA
B0228	Chr_02	1097162	351	0.543359157839	352	0.476300195624	877	0.424722588313	781	0.361018315152	174	0.343658498464	0	NA	0	NA	0	NA	0	NA
B0229	Chr_02	1100488	41	0.599611510625	37	0.409927327458	108	0.39143775668	125	0.148775106604	40	0.00990838264297	0	NA	0	NA	0	NA	0	NA
B0230	Chr_02	1102622	6	0.128876863428	3	0.190239365183	2	0.0670033495805	4	0.0606807941343	6	0.146223890095	0	NA	0	NA	0	NA	0	NA
B0231	Chr_02	1106400	192	0.410725716545	188	0.342297302866	529	0.326633628183	724	0.279482567285	989	0.132287108082	676	0.0583472816537	0	NA	0	NA	0	NA
B0232	Chr_02	1111136	335	0.449840323674	248	0.294878302285	726	0.290222125868	669	0.12480588551	854	0.0725794743412	1535	0.02884589951	0	NA	0	NA	0	NA
B0233	Chr_02	1116011	102	0.489316911923	105	0.338712401968	240	0.232863004103	348	0.350517288923	505	0.207858848337	272	0.0349266697274	0	NA	0	NA	0	NA
B0234	Chr_02	1120240	496	0.369396061176	395	0.285587759798	1136	0.282235904872	1700	0.286641782317	2485	0.278097976202	2008	0.236440453974	0	NA	0	NA	0	NA
B0235	Chr_02	1124420	642	0.403278293239	465	0.3571004352	1281	0.330483670973	1842	0.3308254959	2999	0.318099747492	3944	0.251612277102	0	NA	0	NA	0	NA
B0236	Chr_02	1130717	142	0.374727974696	145	0.323348308923	305	0.259013410053	342	0.146550826378	489	0.124953505664	1342	0.148786564857	889	0.127795771171	0	NA	0	NA
B0237	Chr_02	1148570	267	0.204013021972	206	0.206955745942	611	0.174433685592	707	0.173481234945	736	0.164041520243	14	0.10316617161	0	NA	0	NA	0	NA
B0238	Chr_02	1152718	182	0.457028378727	172	0.453546602256	484	0.414290176557	486	0.438442276919	375	0.260519182057	71	0.205027108936	0	NA	0	NA	0	NA
B0239	Chr_02	1155523	736	0.377572167934	674	0.315460972516	2048	0.317973412395	2726	0.266018096883	4944	0.241279488287	9258	0.203045498321	1068	0.175478063394	0	NA	0	NA
B0240	Chr_02	1163231	264	0.274190240511	258	0.283913476907	560	0.273974470319	296	0.269947442079	0	NA	0	NA	0	NA	0	NA	0	NA
B0241	Chr_02	1164219	595	0.378975813566	464	0.294246792194	1240	0.276742283055	1870	0.303629329478	2569	0.2454008882	1520	0.141787128146	0	NA	0	NA	0	NA
B0242	Chr_02	1167486	1353	0.303878434429	1280	0.251038984235	3370	0.230400412278	4926	0.228045574075	5399	0.225914429511	885	0.175570833501	0	NA	0	NA	0	NA
B0243	Chr_02	1171183	917	0.376783712203	722	0.367792040302	2167	0.332753912597	2798	0.307080763426	3534	0.30536964864	2343	0.273806045977	0	NA	0	NA	0	NA
B0244	Chr_02	1176799	41	0.59559699131	25	0.587295659438	12	0.633839307741	0	NA	0	NA	0	NA	0	NA	0	NA	0	NA
B0245	Chr_02	1182354	70	0.500156666858	52	0.424821314724	159	0.531831925264	203	0.470223133423	397	0.422987024717	1053	0.482060530649	1226	0.420822540858	556	0.346837594482	0	NA
B0246	Chr_02	1197556	21	0.81034297559	8	0.541723554813	11	0.490022755523	15	0.455908547682	10	0.629347520326	0	NA	0	NA	0	NA	0	NA
B0247	Chr_02	1200351	16	0.197336834112	16	0.0653217706471	31	0.122628637302	66	0.0813209307954	76	0.0632017410545	26	0.0589990607479	0	NA	0	NA	0	NA
B0248	Chr_02	1202977	42	0.249990582187	50	0.268655792503	93	0.199629913717	138	0.20767552683	226	0.147652751966	154	0.0666184216223	0	NA	0	NA	0	NA
B0249	Chr_02	1207385	3	0.424418079096	3	0.43146265951	13	0.219918518368	7	0.0388611768589	19	0.102275413285	0	NA	0	NA	0	NA	0	NA
B0251	Chr_02	1237741	452	0.756431206348	367	0.714977576866	1126	0.627857155361	1622	0.646761705276	1630	0.557436692983	159	0.659095788405	0	NA	0	NA	0	NA
B0252	Chr_02	1240946	257	0.379365031211	196	0.432482125544	497	0.373658413475	533	0.364844655868	170	0.282741545751	0	NA	0	NA	0	NA	0	NA
B0253	Chr_02	1243243	564	0.32313093037	509	0.287962575221	1398	0.244891656398	1566	0.223156404981	1849	0.182681847693	0	NA	0	NA	0	NA	0	NA
B0254	Chr_02	1247782	120	0.282614830342	127	0.224049657201	300	0.206700246616	188	0.216169132297	6	0.0663675237736	0	NA	0	NA	0	NA	0	NA
B0255	Chr_02	1252162	31	0.274421416354	18	0.218241767545	41	0.0367022583699	44	0.15948142856	19	0.0280526760539	0	NA	0	NA	0	NA	0	NA
B0256	Chr_02	1255012	624	0.511036303964	347	0.41155717159	851	0.464363643759	1495	0.378970577392	2567	0.359492081739	4835	0.343736139193	775	0.172269799662	0	NA	0	NA
B0257	Chr_02	1259451	244	0.332498462273	148	0.294361936185	384	0.314172591239	561	0.293598450708	295	0.216133924563	0	NA	0	NA	0	NA	0	NA
B0258	Chr_02	1268573	126	0.253257082555	123	0.18729812824	210	0.187766527064	98	0.111241056108	4	0.0748397093325	0	NA	0	NA	0	NA	0	NA
B0259	Chr_02	1270017	474	0.329776291371	364	0.337781681138	1063	0.27569072601	1496	0.208036358472	1227	0.119196095425	20	0.0563049592635	0	NA	0	NA	0	NA
B0260	Chr_02	1277262	940	0.586067800137	775	0.545325288558	2109	0.531851751108	3492	0.524463223999	6557	0.51635391606	13869	0.520300506984	4604	0.487717228065	0	NA	0	NA
B0261	Chr_02	1285798	132	0.537446954086	139	0.404223504122	349	0.39371547055	320	0.313086083796	86	0.221595278357	0	NA	0	NA	0	NA	0	NA
B0262	Chr_02	1289538	3	0.239272143	0	NA	0	NA	0	NA	0	NA	0	NA	0	NA	0	NA	0	NA
B0263	Chr_02	1305160	14	0.7079640487	5	0.651169756264	11	0.456703354684	15	0.347061624565	10	0.00681564728761	0	NA	0	NA	0	NA	0	NA
B0264	Chr_02	1309460	252	0.250278873578	243	0.21898470906	600	0.208744057237	921	0.179593912144	1104	0.134023072839	167	0.0855751710286	0	NA	0	NA	0	NA
B0265	Chr_02	1312773	353	0.298194348728	270	0.202448011362	835	0.215184977333	1079	0.221019996809	1094	0.213238848264	242	0.187924357197	0	NA	0	NA	0	NA
B0266	Chr_02	1316157	513	0.267309004685	447	0.20665924629	1261	0.207702810308	1679	0.185587340703	1277	0.198152733546	16	0.198480934273	0	NA	0	NA	0	NA
B0267	Chr_02	1318338	328	0.375507761042	277	0.377110056602	733	0.272319300217	685	0.265925229594	57	0.290295056603	0	NA	0	NA	0	NA	0	NA
B0268	Chr_02	1321704	60	0.474433792768	54	0.453484459934	110	0.429945241738	180	0.316556757565	228	0.252532705458	46	0.295703635205	0	NA	0	NA	0	NA
B0269	Chr_02	1325327	229	0.566423780751	173	0.495817262055	484	0.530729725276	558	0.548775571513	293	0.344116150305	0	NA	0	NA	0	NA	0	NA
B0270	Chr_02	1330792	269	0.641571497957	245	0.661081674403	468	0.619355116196	299	0.558577566111	150	0.565472945353	0	NA	0	NA	0	NA	0	NA
B0271	Chr_02	1335838	66	0.57148626016	57	0.492166373291	139	0.324613618462	217	0.267617969438	108	0.213011534806	1	0.0353238015139	0	NA	0	NA	0	NA
B0273	Chr_02	1344868	40	0.453526958581	22	0.0830560382591	81	0.142715467367	47	0.0265440005572	0	NA	0	NA	0	NA	0	NA	0	NA
B0274	Chr_02	1346216	293	0.254552623486	265	0.134920699722	669	0.154175468876	563	0.113167231765	316	0.112840195232	0	NA	0	NA	0	NA	0	NA
B0275	Chr_02	1348702	557	0.421638903623	494	0.403970943272	1320	0.325067434706	929	0.242063542064	97	0.11148080787	0	NA	0	NA	0	NA	0	NA
B0276	Chr_02	1351367	72	0.185037695488	48	0.220700045094	124	0.0940870541417	139	0.0715040316676	144	0.046240397814	0	NA	0	NA	0	NA	0	NA
B0277	Chr_02	1355185	884	0.339127920583	883	0.322849645294	2286	0.313790702746	3522	0.284206266131	5664	0.273957297221	7569	0.227593315856	43	0.180814436166	0	NA	0	NA
B0278	Chr_02	1359627	463	0.424273636297	421	0.360835597671	1050	0.351154513801	1275	0.314363569511	1045	0.308131314912	9	0.194748191867	0	NA	0	NA	0	NA
B0279	Chr_02	1364311	1	0.00184083828944	0	NA	0	NA	0	NA	0	NA	0	NA	0	NA	0	NA	0	NA
B0280	Chr_02	1366551	778	0.682927077003	646	0.570827670134	1393	0.597521043169	2507	0.562662094534	3604	0.488319202464	2994	0.420125835505	0	NA	0	NA	0	NA
B0281	Chr_02	1375188	200	0.249926367367	195	0.170509909138	505	0.113772700268	376	0.0789284852249	50	0.0734584450187	0	NA	0	NA	0	NA	0	NA
B0282	Chr_02	1382720	451	0.225868502794	382	0.146963943649	993	0.138504311682	945	0.10865325282	155	0.102323543953	0	NA	0	NA	0	NA	0	NA
B0283	Chr_02	1387461	32	0.245975629573	21	0.0279832554681	12	0.0869619203184	0	NA	0	NA	0	NA	0	NA	0	NA	0	NA
B0284	Chr_02	1390281	218	0.508481861886	159	0.468207447898	549	0.407695489391	825	0.410014800508	1407	0.3156649243	937	0.318373434943	0	NA	0	NA	0	NA
B0285	Chr_02	1394631	63	0.281550314154	70	0.278835441049	106	0.259088503433	14	0.184483213333	0	NA	0	NA	0	NA	0	NA	0	NA
B0286	Chr_02	1400032	6714	0.369320223493	574	0.40105759654	1520	0.403674589831	1870	0.378228152624	2958	0.392976276269	925	0.377762020344	0	NA	0	NA	0	NA
B0287	Chr_02	1403176	749	0.600737236664	700	0.598196687862	2062	0.555190744026	2930	0.507696914479	5478	0.549141945118	12969	0.504434625161	10560	0.469616478992	305	0.22012981345	0	NA
B0288	Chr_02	1415223	186	0.325173745263	167	0.213407676234	301	0.208890801833	347	0.175772552323	127	0.0879040286044	0	NA	0	NA	0	NA	0	NA
B0289	Chr_02	1416810	44	0.170830486189	40	0.0885408665267	66	0.107268030778	3	0.036907193742	0	NA	0	NA	0	NA	0	NA	0	NA
B0290	Chr_02	1418554	404	0.339990336567	380	0.322253870511	1051	0.320017775975	1309	0.285099638075	1037	0.237847019775	1	0.0117510517917	0	NA	0	NA	0	NA
B0291	Chr_02	1420867	116	0.3568268978	103	0.39380131811	204	0.372034521917	73	0.410777640646	0	NA	0	NA	0	NA	0	NA	0	NA
B0292	Chr_02	1424010	163	0.506511921254	115	0.527386332531	271	0.482623819767	239	0.379248140353	2	0.353440942687	0	NA	0	NA	0	NA	0	NA
B0293	Chr_02	1425992	709	0.751042485314	657	0.717039899706	1821	0.70777832694	2923	0.694769784567	5389	0.697115572892	10617	0.677747583481	2594	0.654171800969	0	NA	0	NA
B0294	Chr_02	1435580	150	0.431761959808	144	0.305721585462	273	0.269750722015	403	0.291588743253	158	0.206804614874	0	NA	0	NA	0	NA	0	NA
B0295	Chr_02	1437722	227	0.351354328506	146	0.286199337876	466	0.23575342325	705	0.208750997814	774	0.198992968199	95	0.172023455119	0	NA	0	NA	0	NA
B0296	Chr_02	1440624	1900	0.299284802528	1799	0.308428197419	5186	0.278484256103	7845	0.281904193438	11664	0.272931237919	14380	0.272320908381	0	NA	0	NA	0	NA
B0297	Chr_02	1445481	1187	0.352526870555	1010	0.279076845858	2971	0.292027326152	3631	0.278799549713	5840	0.293521408504	4182	0.274635388148	0	NA	0	NA	0	NA
B0298	Chr_02	1451591	257	0.27107661384	229	0.171631687023	595	0.203638192397	375	0.198153004163	28	0.127116359705	0	NA	0	NA	0	NA	0	NA
B0299	Chr_02	1453638	52	0.267130339295	27	0.261147989858	41	0.235079393218	0	NA	0	NA	0	NA	0	NA	0	NA	0	NA
B0300	Chr_02	1455845	718	0.631319474893	666	0.597593926324	1943	0.586604034234	2670	0.584596858435	5353	0.546575677068	11986	0.438517349787	14458	0.192533959957	4412	0.134790215816	0	NA
B0301	Chr_02	1471709	345	0.708734186037	334	0.594928671727	922	0.584604056039	1344	0.56228631935	1891	0.517230990072	835	0.365923568878	0	NA	0	NA	0	NA
B0302	Chr_02	1474908	223	0.652041502265	255	0.654312897252	690	0.60285445145	914	0.576267934757	769	0.537748906162	92	0.407200664152	0	NA	0	NA	0	NA
B0303	Chr_02	1478741	500	0.511685207807	472	0.433784972852	1261	0.33034200857	1738	0.241226379851	1539	0.179332551983	161	0.206472086307	0	NA	0	NA	0	NA
B0304	Chr_02	1481769	169	0.590314734334	89	0.534289291072	193	0.669273679423	281	0.575611444457	88	0.394774800957	0	NA	0	NA	0	NA	0	NA
B0305	Chr_02	1486230	92	0.764337065495	75	0.754297683135	202	0.575187210027	299	0.380458831245	225	0.193980460984	10	0.0938036003002	0	NA	0	NA	0	NA
B0306	Chr_02	1494723	189	0.357612422376	161	0.298724149691	331	0.269844684595	227	0.234256072937	461	0.26229101733	0	NA	0	NA	0	NA	0	NA
B0307	Chr_02	1499049	10	0.203679560536	11	0.178235999514	7	0.0834195006195	0	NA	0	NA	0	NA	0	NA	0	NA	0	NA
B0308	Chr_02	1500926	699	0.492807031518	639	0.42394717647	1637	0.39327995165	2566	0.357633618422	3736	0.316085566155	2338	0.217363259407	0	NA	0	NA	0	NA
B0309	Chr_02	1504685	417	0.321815398933	383	0.23796939771	1077	0.214035998495	1391	0.142462676395	737	0.0587092026087	0	NA	0	NA	0	NA	0	NA
B0310	Chr_02	1510522	437	0.42681638245	395	0.382130791886	1206	0.412686465756	1750	0.388325119677	2310	0.363361586012	922	0.315987878047	0	NA	0	NA	0	NA
B0311	Chr_02	1521213	509	0.260494643293	404	0.294787573616	1166	0.230455658431	1562	0.171461687182	1200	0.134628098134	0	NA	0	NA	0	NA	0	NA
B0312	Chr_02	1525697	57	0.197041233836	26	0.118798132308	106	0.107232915193	87	0.0869190909533	0	NA	0	NA	0	NA	0	NA	0	NA
B0313	Chr_02	1530951	14	0.752245249415	4	0.57632499081	8	0.400940140682	11	0.241375666937	18	0.590291349256	0	NA	0	NA	0	NA	0	NA
B0314	Chr_02	1550643	30	0.242706510107	9	0.652876747673	29	0.241165806937	57	0.240245919239	70	0.129075316491	15	0.207647106685	0	NA	0	NA	0	NA
B0315	Chr_02	1555046	185	0.286893953218	180	0.241627022121	385	0.176736272721	643	0.150688894051	623	0.112322990325	51	0.0904893462808	0	NA	0	NA	0	NA
B0316	Chr_02	1560182	101	0.252345343051	80	0.279533099255	189	0.19878809357	65	0.151569416767	0	NA	0	NA	0	NA	0	NA	0	NA
B0317	Chr_02	1569393	471	0.280462014692	423	0.238080741313	988	0.200260757853	787	0.20008500964	1156	0.115723714798	928	0.0956503813664	0	NA	0	NA	0	NA
B0318	Chr_02	1573507	209	0.24266131404	161	0.108410049191	339	0.16314578754	236	0.0977274387986	0	NA	0	NA	0	NA	0	NA	0	NA
B0319	Chr_02	1575794	129	0.567273288216	107	0.458805849376	241	0.442605601969	51	0.356747972631	0	NA	0	NA	0	NA	0	NA	0	NA
B0320	Chr_02	1577622	15	0.897231117523	11	0.739264399689	17	0.581221480839	12	0.621948476039	0	NA	0	NA	0	NA	0	NA	0	NA
B0321	Chr_02	1581068	440	0.404722875355	424	0.352479185166	1249	0.266989703073	1442	0.293570479553	1335	0.268693613297	261	0.399127520314	0	NA	0	NA	0	NA
B0322	Chr_02	1584465	363	0.680023075322	227	0.660941747411	583	0.635977028414	1103	0.622207016084	1152	0.589295700749	214	0.430912592056	0	NA	0	NA	0	NA
B0323	Chr_02	1590778	27	0.515923201823	36	0.311294418613	51	0.169877570516	21	0.0306733804882	1	0.00457956153702	0	NA	0	NA	0	NA	0	NA
B0324	Chr_02	1600005	17742	0.192086736015	1374	0.408611266526	3995	0.378696028701	5947	0.354242999005	11029	0.298362475606	18943	0.219903520528	2857	0.144269769705	0	NA	0	NA
B0325	Chr_02	1611108	17	0.297826298804	14	0.0725343396208	19	0.0732363086686	19	0.0403023645051	5	0.167943727204	28	0.102092937545	0	NA	0	NA	0	NA
B0326	Chr_02	1616939	30	0.409876005966	19	0.0952583602041	28	0.117809385168	10	0.0886831839815	4	0.0255160056012	0	NA	0	NA	0	NA	0	NA
B0327	Chr_02	1627344	2	0.501736111111	0	NA	3	0.00287808489171	0	NA	0	NA	0	NA	0	NA	0	NA	0	NA
B0328	Chr_02	1628449	4	0.34803149602	0	NA	0	NA	4	0.0199246862846	3	0.000678562613691	5	0.057157823639	0	NA	0	NA	0	NA
B0330	Chr_02	1637403	54	0.159549357736	48	0.186748993317	30	0.0955279282382	85	0.116582373261	82	0.0276854551838	8	0.00381417431211	8	0.00327805054948	0	NA	0	NA
B0331	Chr_02	1674793	68	0.547462469218	45	0.381223469882	143	0.46284452384	107	0.439354433156	260	0.456067647445	466	0.279388847203	112	0.0926047738689	0	NA	0	NA
B0332	Chr_02	1695842	5	0.128948361657	5	0.0301905259246	6	0.092314209486	5	0.215108165407	0	NA	0	NA	0	NA	0	NA	0	NA
B0333	Chr_02	1697192	203	0.582610482768	180	0.568864421333	487	0.448827512922	612	0.455614055835	930	0.387430620719	2007	0.412850396565	531	0.128010225104	0	NA	0	NA
B0334	Chr_02	1715620	469	0.409556741259	397	0.392467377034	1010	0.375950460087	1399	0.34030015588	1700	0.254991736019	5383	0.0731932379522	3437	0.0183967217004	349	0.0122502062685	0	NA
B0335	Chr_02	1728915	955	0.493339760057	945	0.499364584623	2640	0.450850889825	4232	0.459728827974	7734	0.453194512202	16594	0.452335923122	9955	0.411309940042	0	NA	0	NA
B0336	Chr_02	1738681	38	0.402662432452	23	0.475510193158	65	0.470781401325	26	0.356073541577	0	NA	0	NA	0	NA	0	NA	0	NA
B0337	Chr_02	1742094	339	0.535255567393	261	0.369590987073	625	0.368181271007	838	0.291597592289	1582	0.315533202336	3361	0.256082647514	939	0.11514362072	0	NA	0	NA
B0338	Chr_02	1748855	149	0.376354832507	148	0.297974433383	340	0.183954753605	447	0.0834477369324	242	0.122033856359	0	NA	0	NA	0	NA	0	NA
B0339	Chr_02	1751033	105	0.346091819764	125	0.271867134661	212	0.280661332023	53	0.289992987254	0	NA	0	NA	0	NA	0	NA	0	NA
B0340	Chr_02	1751863	95	0.368043580676	50	0.380163727786	85	0.301940910544	123	0.187079784574	239	0.311943184606	3	0.022633866563	0	NA	0	NA	0	NA
B0341	Chr_02	1754740	197	0.496180789907	164	0.499138869855	309	0.378512612864	540	0.384251353138	658	0.403566477938	148	0.382621311518	0	NA	0	NA	0	NA
B0342	Chr_02	1758089	360	0.314489947807	335	0.224855532589	994	0.18912805875	1319	0.14595174185	1244	0.124859325876	101	0.169977382429	0	NA	0	NA	0	NA
B0343	Chr_02	1764918	9	0.50200156409	0	NA	12	0.00599366044622	0	NA	0	NA	0	NA	0	NA	0	NA	0	NA
B0344	Chr_02	1766613	1	0.0138608870968	0	NA	0	NA	0	NA	0	NA	0	NA	0	NA	0	NA	0	NA
B0345	Chr_02	1768636	86	0.528995782084	53	0.140962550813	163	0.26738759488	142	0.0665993937815	51	0.0198275190277	0	NA	0	NA	0	NA	0	NA
B0346	Chr_02	1773760	189	0.331569854077	103	0.336596833959	285	0.219045327574	366	0.169758427691	579	0.112333637559	119	0.0630243153208	0	NA	0	NA	0	NA
B0347	Chr_02	1782110	478	0.246197209873	442	0.191668083833	1233	0.180797166461	1531	0.160130659051	1689	0.125450965547	265	0.0832984721506	0	NA	0	NA	0	NA
B0348	Chr_02	1786932	654	0.498897648865	581	0.3728464348	1693	0.345945443432	2313	0.310368040025	3399	0.250017049792	1644	0.175828833395	0	NA	0	NA	0	NA
B0349	Chr_02	1791008	746	0.429687059633	625	0.39259150134	1762	0.343378440658	2589	0.334385221545	2560	0.304295013682	223	0.192646470394	0	NA	0	NA	0	NA
B0350	Chr_02	1796094	175	0.764654949671	138	0.740768418466	63	0.670796663622	0	NA	0	NA	0	NA	0	NA	0	NA	0	NA
B0351	Chr_02	1801660	185	0.491772212229	190	0.359720807841	557	0.340323032688	720	0.347595373813	999	0.318724482455	424	0.455699398358	0	NA	0	NA	0	NA
B0352	Chr_02	1805370	354	0.486571514836	315	0.455818439185	791	0.350508008655	943	0.292949688229	1637	0.263069785737	1319	0.0760932476906	0	NA	0	NA	0	NA
B0353	Chr_02	1810223	4	0.508067712333	5	0.352363464985	12	0.0314427473992	22	0.0550823935621	26	0.0989473885671	8	0.0106377323036	0	NA	0	NA	0	NA
B0354	Chr_02	1813196	3	0.26043100472	8	0.00986340775557	5	0.0358581450776	5	0.0270998341899	16	0.0965882415618	18	0.0248219036274	0	NA	0	NA	0	NA
B0355	Chr_02	1816189	10	0.55527025018	4	0.0134506308258	15	0.0520458765826	20	0.104607587674	12	0.0608560510751	44	0.191641348673	0	NA	0	NA	0	NA
B0356	Chr_02	1823536	683	0.502818478021	654	0.481283790654	1512	0.488731190301	1948	0.498535655564	2952	0.422354034954	766	0.385318843123	0	NA	0	NA	0	NA
B0357	Chr_02	1835202	68	0.248842371552	49	0.13991969255	179	0.0809048652084	129	0.0606960794799	10	0.016732870383	0	NA	0	NA	0	NA	0	NA
B0358	Chr_02	1839418	115	0.494393060188	100	0.292692501889	150	0.289460648125	151	0.142621018407	225	0.14167619623	0	NA	0	NA	0	NA	0	NA
B0359	Chr_02	1845334	5	0.121210083618	6	0.00170347241878	18	0.209305363456	28	0.0479276711743	31	0.0572136165866	3	0.0989812520832	0	NA	0	NA	0	NA
B0360	Chr_02	1853444	73	0.558256431583	47	0.182034892383	129	0.184771192525	160	0.0611983239689	91	0.0372807187523	0	NA	0	NA	0	NA	0	NA
B0361	Chr_02	1857324	35	0.278353367848	34	0.125276348223	47	0.0493265026093	1	0.0571833648393	0	NA	0	NA	0	NA	0	NA	0	NA
B0362	Chr_02	1858874	134	0.524515382993	146	0.538632645374	351	0.521511919996	479	0.490703740025	431	0.434345739092	112	0.233642890028	0	NA	0	NA	0	NA
B0363	Chr_02	1865649	421	0.644894362871	331	0.546416983346	935	0.530274754774	1303	0.515871809111	2236	0.528796103842	3844	0.443995274304	69	0.166511147973	0	NA	0	NA
B0364	Chr_02	1871608	461	0.592989670489	440	0.570181024438	1127	0.592851059541	1263	0.513013969185	1900	0.350054352469	3165	0.198174600083	26	0.0918385306452	0	NA	0	NA
B0365	Chr_02	1883469	129	0.310939988074	122	0.189270869648	329	0.1718843095	303	0.114010866486	56	0.124183994501	0	NA	0	NA	0	NA	0	NA
B0366	Chr_02	1887526	110	0.164996142663	104	0.111184997135	202	0.112828505132	80	0.0649863260134	0	NA	0	NA	0	NA	0	NA	0	NA
B0367	Chr_02	1891671	245	0.264078904344	212	0.271480500498	503	0.244452165955	337	0.21306324849	29	0.264302888696	0	NA	0	NA	0	NA	0	NA
B0368	Chr_02	1894152	221	0.6163620815	241	0.258025822645	585	0.217301740812	557	0.24642534278	107	0.120830541027	0	NA	0	NA	0	NA	0	NA
B0369	Chr_02	1896603	128	0.504750446738	98	0.53935015028	271	0.497970173823	274	0.45964345335	49	0.447835169029	0	NA	0	NA	0	NA	0	NA
B0370	Chr_02	1902455	573	0.298165101837	471	0.293343429778	1207	0.248944191257	1742	0.218859644922	1895	0.145761498902	327	0.0761350596404	0	NA	0	NA	0	NA
B0371	Chr_02	1906033	1441	0.38636681533	1284	0.351932214845	3557	0.33322001519	4768	0.344690534138	8263	0.338155508867	9120	0.288379478436	0	NA	0	NA	0	NA
B0372	Chr_02	1911938	291	0.457495452599	181	0.366458524334	465	0.279915852626	858	0.23959109562	593	0.148153981856	27	0.139425944421	0	NA	0	NA	0	NA
B0373	Chr_02	1916510	39	0.420414537961	44	0.359565211487	135	0.244378023093	154	0.269056134877	93	0.402671266208	0	NA	0	NA	0	NA	0	NA
B0374	Chr_02	1928599	252	0.350291785693	177	0.227608441564	499	0.21581350091	438	0.155005811511	354	0.0426400908919	0	NA	0	NA	0	NA	0	NA
B0375	Chr_02	1931205	847	0.5211583209	739	0.421647898586	1782	0.330913269691	3160	0.250562010737	4762	0.13233862497	4312	0.129757317066	0	NA	0	NA	0	NA
B0376	Chr_02	1937206	58	0.293989718265	18	0.201741578068	113	0.0781999178196	81	0.148356744883	6	0.0267430775575	0	NA	0	NA	0	NA	0	NA
B0377	Chr_02	1939614	76	0.554755697689	16	0.308597480241	34	0.0750864828103	64	0.0359388001039	0	NA	0	NA	0	NA	0	NA	0	NA
B0378	Chr_02	1940820	430	0.424636873834	410	0.32564410554	968	0.324913434028	1177	0.335637198461	414	0.246993928589	0	NA	0	NA	0	NA	0	NA
B0379	Chr_02	1942842	700	0.235073734592	707	0.222990324107	1868	0.191915489748	2735	0.176566890489	4001	0.182192220951	2300	0.181014022872	0	NA	0	NA	0	NA
B0380	Chr_02	1946534	827	0.246635740773	733	0.187986699959	1988	0.154601807341	3407	0.163726770407	4683	0.149477022026	2421	0.145890957154	0	NA	0	NA	0	NA
B0381	Chr_02	1951842	405	0.389989337653	266	0.315469654205	943	0.21048472925	1469	0.136897400589	2066	0.111454574885	1498	0.0880549196122	0	NA	0	NA	0	NA
B0382	Chr_02	1959678	381	0.470159138024	310	0.391042565153	1010	0.362461441217	1151	0.3549010799	844	0.307433638261	39	0.528699053252	0	NA	0	NA	0	NA
B0383	Chr_02	1962470	10	0.131048443603	13	0.106695716123	13	0.0845216119739	2	0.122364206745	0	NA	0	NA	0	NA	0	NA	0	NA
B0384	Chr_02	1965127	22	0.391438440133	11	0.291024777949	3	0.176388294938	9	0.234444767738	0	NA	0	NA	0	NA	0	NA	0	NA
B0385	Chr_02	1967320	303	0.682346068296	310	0.624413864955	704	0.532488085904	899	0.395613543483	326	0.245439619417	0	NA	0	NA	0	NA	0	NA
B0386	Chr_02	1970022	10	0.446977177733	7	0.0339122307288	12	0.182532016468	32	0.136129026075	17	0.103041821113	0	NA	0	NA	0	NA	0	NA
B0387	Chr_02	1973114	49	0.406708069739	32	0.0833352386383	84	0.0611300183604	25	0.0539746847864	0	NA	0	NA	0	NA	0	NA	0	NA
B0388	Chr_02	1975922	203	0.419006069583	84	0.330650792519	345	0.340359526057	590	0.137294474849	512	0.0338829304072	35	0.0186869900554	0	NA	0	NA	0	NA
B0389	Chr_02	1997458	134	0.493866657817	157	0.457223468999	335	0.389893955768	272	0.394465853278	48	0.481930818745	0	NA	0	NA	0	NA	0	NA
B0390	Chr_02	1999600	120	0.690213592214	104	0.648929812252	169	0.507091542337	66	0.445151538511	173	0.45603586037	187	0.44911588403	0	NA	0	NA	0	NA
B0391	Chr_02	2003101	157	0.378350853664	119	0.354179589881	121	0.39130375166	333	0.344825532214	45	0.395267087022	0	NA	0	NA	0	NA	0	NA
B0392	Chr_02	2007543	69	0.684383208218	44	0.598056353974	123	0.637397490754	17	0.460217566666	0	NA	0	NA	0	NA	0	NA	0	NA
B0393	Chr_02	2008500	32	0.684659854112	12	0.866885729977	41	0.775975180357	6	0.702978785634	0	NA	0	NA	0	NA	0	NA	0	NA
B0394	Chr_02	2010399	154	0.281407049017	152	0.180715967538	262	0.170829421026	389	0.0955326532973	216	0.0590687632395	0	NA	0	NA	0	NA	0	NA
B0395	Chr_02	2016615	1071	0.29433526541	1013	0.270722021907	2678	0.222233626998	4148	0.226584352436	5746	0.216019871107	3650	0.195865956554	0	NA	0	NA	0	NA
B0396	Chr_02	2020935	585	0.509004360594	565	0.466806416032	1635	0.41889629897	2322	0.340642167243	2075	0.2156031539	184	0.0598899528545	0	NA	0	NA	0	NA
B0397	Chr_02	2026221	0	NA	0	NA	1	0.0280485975701	0	NA	0	NA	0	NA	0	NA	0	NA	0	NA
B0398	Chr_02	2028435	271	0.720680689075	180	0.675677746176	671	0.69647391656	929	0.690566781936	1381	0.655823805437	846	0.587696313605	0	NA	0	NA	0	NA
B0399	Chr_02	2032777	159	0.699551021828	144	0.632265602697	422	0.545486301939	553	0.530103345142	512	0.342749920461	39	0.0442512213916	0	NA	0	NA	0	NA
B0400	Chr_02	2036250	77	0.763693936383	14	0.28343562845	52	0.112291080999	44	0.0691595183982	123	0.0761607786683	237	0.111990864772	257	0.0556117341247	0	NA	0	NA
B0401	Chr_02	2063720	147	0.300229883696	150	0.229662085103	452	0.131678410682	515	0.0812765527371	332	0.0517218925761	0	NA	0	NA	0	NA	0	NA
B0402	Chr_02	2070130	343	0.721856944328	284	0.67781816689	930	0.670773262651	1203	0.652585176008	1320	0.684455071077	106	0.611928287534	0	NA	0	NA	0	NA
B0403	Chr_02	2079462	29	0.558071089802	35	0.146598799493	94	0.264286410981	128	0.0963377295374	77	0.0451220937983	0	NA	0	NA	0	NA	0	NA
B0404	Chr_02	2082264	51	0.366458230551	43	0.281642837614	74	0.143466629361	154	0.0917981104745	240	0.11723658831	97	0.064793914924	0	NA	0	NA	0	NA
B0405	Chr_02	2085869	258	0.631884731316	208	0.587911653445	550	0.51423922621	650	0.399249327173	1105	0.2362562009	673	0.128699929064	0	NA	0	NA	0	NA
B0406	Chr_02	2102400	646	0.290433605428	652	0.265587561462	1693	0.238917359969	2065	0.241212307863	1148	0.186864393416	1	0.0049564323117	0	NA	0	NA	0	NA
B0407	Chr_02	2106263	653	0.587011480298	621	0.50245915133	1681	0.479183745838	2515	0.434654603311	3997	0.430850563307	2779	0.361280948022	0	NA	0	NA	0	NA
B0408	Chr_02	2123016	45	0.64214378196	47	0.567302128941	99	0.303355642273	110	0.404222156484	105	0.309387268764	0	NA	0	NA	0	NA	0	NA
B0409	Chr_02	2129626	135	0.597593815645	154	0.516489569705	331	0.424179113183	264	0.14509363159	17	0.0138198750782	0	NA	0	NA	0	NA	0	NA
B0410	Chr_02	2132773	366	0.562897340538	323	0.446555190841	866	0.312520301648	636	0.0937506208088	20	0.0409185226178	0	NA	0	NA	0	NA	0	NA
B0411	Chr_02	2135138	316	0.288031815902	259	0.219605922892	822	0.235386418887	1032	0.214995012724	984	0.221029253943	65	0.259026350898	0	NA	0	NA	0	NA
B0412	Chr_02	2138341	135	0.40165723932	136	0.412080835008	321	0.304245762621	369	0.29039851084	120	0.205611063847	0	NA	0	NA	0	NA	0	NA
B0413	Chr_02	2141339	87	0.334990940496	61	0.291593814657	73	0.191127062511	213	0.12002069769	127	0.0381181659365	0	NA	0	NA	0	NA	0	NA
B0414	Chr_02	2143170	118	0.658593935384	79	0.453089708832	268	0.55074007892	411	0.529798866873	505	0.472321218212	104	0.272488954327	0	NA	0	NA	0	NA
B0415	Chr_02	2148556	379	0.763536148192	375	0.71470488995	924	0.738519270781	1140	0.716444307405	1143	0.746858035001	44	0.717937542223	0	NA	0	NA	0	NA
B0416	Chr_02	2152919	587	0.261257135874	488	0.246540731272	1461	0.240214260049	1821	0.240679042058	1734	0.223165978414	41	0.159489884829	0	NA	0	NA	0	NA
B0417	Chr_02	2156238	604	0.493189481865	526	0.424735077154	1477	0.402839827546	2041	0.289410975784	2377	0.204231374154	328	0.209154879059	0	NA	0	NA	0	NA
B0418	Chr_02	2161877	213	0.413636457885	223	0.312489697523	555	0.29646411918	713	0.254199885799	376	0.162899921885	0	NA	0	NA	0	NA	0	NA
B0419	Chr_02	2164505	207	0.286545562127	194	0.163597957843	322	0.219998695555	315	0.189366097477	43	0.141981866049	0	NA	0	NA	0	NA	0	NA
B0420	Chr_02	2167159	2	0.0054235284535	1	0.0341982900855	1	0.036575036575	2	0.0272321070346	0	NA	0	NA	0	NA	0	NA	0	NA
B0421	Chr_02	2169964	209	0.691055372749	199	0.550447492281	447	0.568775572045	588	0.503109963995	238	0.292200029019	0	NA	0	NA	0	NA	0	NA
B0423	Chr_02	2177086	3	0.109282640324	0	NA	0	NA	0	NA	0	NA	0	NA	0	NA	0	NA	0	NA
B0424	Chr_02	2191188	1	0.0728793309438	0	NA	0	NA	0	NA	0	NA	0	NA	0	NA	0	NA	0	NA
B0427	Chr_02	2205349	135	0.820631858949	142	0.822777317329	384	0.748096224538	523	0.731628809886	792	0.667108764871	370	0.463657371802	0	NA	0	NA	0	NA
B0428	Chr_02	2209575	118	0.583012288252	56	0.443404279763	107	0.647725761484	199	0.324789825464	199	0.13293348402	656	0.278585345653	102	0.430574685152	0	NA	0	NA
B0429	Chr_02	2219326	112	0.375007662258	94	0.192260194617	73	0.0894039398886	130	0.105332797385	49	0.10107079979	0	NA	0	NA	0	NA	0	NA
B0430	Chr_02	2225106	1215	0.397825718626	852	0.323458096514	2272	0.283798461205	3644	0.225587377164	6601	0.168941618357	11740	0.0632232178117	1566	0.0174319176618	0	NA	0	NA
B0431	Chr_02	2244134	34	0.317146747854	23	0.181841138144	51	0.0996038513558	10	0.211013451799	0	NA	0	NA	0	NA	0	NA	0	NA
B0433	Chr_02	2263582	156	0.575316341902	134	0.549290454155	356	0.503674183778	560	0.461055022005	773	0.440188995399	367	0.26019831874	0	NA	0	NA	0	NA
B0434	Chr_02	2267639	558	0.317834286739	510	0.275652330772	1195	0.229631941841	1667	0.228998412453	1904	0.211724097273	56	0.0581701789526	0	NA	0	NA	0	NA
B0435	Chr_02	2272009	489	0.462918590544	383	0.399608606069	1127	0.362829914208	1319	0.315733533602	2112	0.304019517108	1464	0.208267106545	0	NA	0	NA	0	NA
B0436	Chr_02	2287930	46	0.405056203276	26	0.229094316258	124	0.13238266166	140	0.0755858080289	70	0.0268824879263	0	NA	0	NA	0	NA	0	NA
B0437	Chr_02	2292630	389	0.405926647424	365	0.364930939096	931	0.34710937629	1332	0.304808186799	1442	0.298171980186	3679	0.328205196868	118	0.0824122998428	0	NA	0	NA
B0438	Chr_02	2300538	296	0.342593018196	214	0.367128761102	579	0.32164282797	406	0.252188955099	39	0.112802684983	0	NA	0	NA	0	NA	0	NA
B0439	Chr_02	2305555	31	0.398507820785	26	0.0699743722728	53	0.0449155935618	10	0.0185109700693	0	NA	0	NA	0	NA	0	NA	0	NA
B0440	Chr_02	2306617	133	0.695180428061	121	0.628814587124	376	0.600270838057	415	0.598681100607	180	0.559570009294	0	NA	0	NA	0	NA	0	NA
B0441	Chr_02	2313259	1	0.01575	0	NA	0	NA	0	NA	0	NA	0	NA	0	NA	0	NA	0	NA
B0442	Chr_02	2324960	597	0.511099175245	490	0.43657388537	1268	0.417717283998	1777	0.401576128078	2034	0.346796467512	4417	0.391183907284	0	NA	0	NA	0	NA
B0443	Chr_02	2330618	142	0.499226069346	122	0.401769619033	255	0.395624604233	301	0.347325790213	306	0.272820451276	703	0.326570333708	0	NA	0	NA	0	NA
B0444	Chr_02	2335750	156	0.482797359033	174	0.423539569424	387	0.349697575993	477	0.286095634812	968	0.291155142967	685	0.186806193548	0	NA	0	NA	0	NA
B0445	Chr_02	2341880	10	0.152395348131	6	0.010565131995	3	0.0666539242933	8	0.016624532463	0	NA	0	NA	0	NA	0	NA	0	NA
B0446	Chr_02	2344823	770	0.443580954864	675	0.387433409911	2151	0.42370671109	2955	0.406052653868	3892	0.3641251067	1185	0.270536510257	0	NA	0	NA	0	NA
B0447	Chr_02	2348935	196	0.343497881567	177	0.32620751026	497	0.262554628692	541	0.262833191821	185	0.184945727546	0	NA	0	NA	0	NA	0	NA
B0448	Chr_02	2364232	21	0.365637407864	16	0.198497819864	35	0.181584604708	19	0.362611997362	0	NA	0	NA	0	NA	0	NA	0	NA
B0449	Chr_02	2369214	109	0.319811482829	110	0.252663403203	182	0.285507723859	28	0.341793557292	0	NA	0	NA	0	NA	0	NA	0	NA
B0450	Chr_02	2370087	139	0.235261051436	66	0.206728362948	211	0.197153445806	294	0.209895653685	385	0.163060224871	459	0.106052397371	0	NA	0	NA	0	NA
B0451	Chr_02	2375718	37	0.234612041357	44	0.0890947185733	63	0.0743263666482	7	0.0741410698995	0	NA	0	NA	0	NA	0	NA	0	NA
B0452	Chr_02	2380315	873	0.348398913869	783	0.325808785686	2100	0.304068882909	2882	0.29997699004	3752	0.242144774754	1814	0.174253889699	0	NA	0	NA	0	NA
B0453	Chr_02	2384747	50	0.404890124788	23	0.471137552094	32	0.478325353618	0	NA	0	NA	0	NA	0	NA	0	NA	0	NA
B0454	Chr_02	2385451	412	0.515814685126	395	0.516027096183	996	0.444014052361	1083	0.377862224627	1626	0.302048477375	1360	0.212848891221	0	NA	0	NA	0	NA
B0455	Chr_02	2391742	108	0.489841624276	75	0.471135955701	248	0.42858024794	157	0.342883864375	7	0.17282909918	0	NA	0	NA	0	NA	0	NA
B0457	Chr_02	2402805	60	0.499647951041	65	0.260789626342	112	0.15866935899	16	0.0604919346761	0	NA	0	NA	0	NA	0	NA	0	NA
B0458	Chr_02	2404454	131	0.205472424892	112	0.0830143922373	292	0.0539596089895	131	0.0377570074618	0	NA	0	NA	0	NA	0	NA	0	NA
B0459	Chr_02	2407288	82	0.373695026441	92	0.21810655247	188	0.186784916181	100	0.0820028189498	0	NA	0	NA	0	NA	0	NA	0	NA
B0460	Chr_02	2409777	465	0.456674466656	391	0.389382863793	488	0.384300892263	82	0.43062316883	1233	0.367441132929	0	NA	0	NA	0	NA	0	NA
B0461	Chr_02	2412175	669	0.315476846534	488	0.306644425787	1584	0.276492022221	1895	0.243590699047	1509	0.202143072823	24	0.35736212014	0	NA	0	NA	0	NA
B0462	Chr_02	2415684	925	0.212408617499	846	0.199032056856	2200	0.203640620739	2426	0.197180994744	2846	0.204014804365	290	0.189214427881	0	NA	0	NA	0	NA
B0463	Chr_02	2418823	714	0.288382356641	604	0.269291707734	1631	0.249721225502	1783	0.204462246735	800	0.139163700569	0	NA	0	NA	0	NA	0	NA
B0464	Chr_02	2422190	593	0.244998464855	474	0.222146494377	1078	0.207472546086	1390	0.182987994257	2150	0.179389025595	531	0.147582413922	0	NA	0	NA	0	NA
B0465	Chr_02	2429112	163	0.76118837337	160	0.724901021562	424	0.72084366916	631	0.65748216631	773	0.689413080639	195	0.548688703623	0	NA	0	NA	0	NA
B0466	Chr_02	2434098	2443	0.454269953389	2145	0.428303146541	5989	0.435872453437	9792	0.423250708196	17096	0.413613348418	46168	0.408326793674	65496	0.417502782648	76087	0.415092371256	11781	0.434523868578
B0467	Chr_02	2459422	234	0.625170010684	227	0.550328959501	682	0.534381757106	927	0.536051923008	790	0.461969497365	61	0.280659833123	0	NA	0	NA	0	NA
B0468	Chr_02	2466630	5	0.609870204045	1	1.0	3	0.902303153166	12	0.0937062171893	0	NA	0	NA	0	NA	0	NA	0	NA
B0469	Chr_02	2469057	0	NA	0	NA	0	NA	1	0.00133667502089	0	NA	0	NA	0	NA	0	NA	0	NA
B0471	Chr_02	2475103	7	0.00410821491502	3	0.0114104300419	5	0.0740259733607	0	NA	0	NA	0	NA	0	NA	0	NA	0	NA
B0472	Chr_02	2479278	104	0.297998099937	73	0.263343980089	131	0.23537751423	211	0.200750221531	76	0.205688298841	0	NA	0	NA	0	NA	0	NA
B0473	Chr_02	2481695	252	0.871507493616	241	0.855481055257	690	0.839459353061	1047	0.792903532845	1354	0.65605282759	420	0.541219135632	0	NA	0	NA	0	NA
B0474	Chr_02	2488095	7	0.308439031692	0	NA	14	0.14842084807	6	0.0694068056363	0	NA	0	NA	0	NA	0	NA	0	NA
B0475	Chr_02	2490130	74	0.358440121397	68	0.182023205558	92	0.0868800278712	112	0.102732479345	89	0.0497045700061	0	NA	0	NA	0	NA	0	NA
B0476	Chr_02	2491543	77	0.50658795782	49	0.309125029945	74	0.102827609377	74	0.0909400689922	0	NA	0	NA	0	NA	0	NA	0	NA
B0477	Chr_02	2493067	397	0.42056762172	390	0.40742372937	951	0.359408424614	1375	0.360156393434	1752	0.314385742753	361	0.105728937721	0	NA	0	NA	0	NA
B0478	Chr_02	2496972	231	0.440557472589	131	0.340558717895	310	0.369724693237	367	0.290002624462	271	0.302577319417	0	NA	0	NA	0	NA	0	NA
B0479	Chr_02	2503721	552	0.323781137936	528	0.27222717488	1297	0.247939552035	1770	0.233250092806	2469	0.184709668381	858	0.139919813726	0	NA	0	NA	0	NA
B0480	Chr_02	2507596	29	0.417828816785	26	0.248815839511	21	0.03266490564	0	NA	0	NA	0	NA	0	NA	0	NA	0	NA
B0481	Chr_02	2508381	326	0.325452377843	277	0.27179600987	651	0.231134741455	913	0.209513479243	389	0.148218759476	0	NA	0	NA	0	NA	0	NA
B0482	Chr_02	2512157	649	0.433500457869	580	0.405563729915	1490	0.380879985385	2213	0.320897509276	2610	0.295447190732	2435	0.24305305427	0	NA	0	NA	0	NA
B0483	Chr_02	2521939	600	0.497888780876	460	0.414911945178	1584	0.444888659474	2226	0.438918726914	3194	0.373321748925	1499	0.203439303735	0	NA	0	NA	0	NA
B0484	Chr_02	2524980	346	0.723962987449	304	0.693222361601	836	0.674045213008	1170	0.661648431087	1844	0.641120627911	945	0.504383447813	0	NA	0	NA	0	NA
B0485	Chr_02	2529195	452	0.344790055486	396	0.327598536859	1112	0.26494178222	1571	0.219797824732	1483	0.191600878332	137	0.16030227646	0	NA	0	NA	0	NA
B0486	Chr_02	2547269	175	0.293920170004	150	0.275688765939	426	0.226011312667	575	0.229815282858	502	0.199041267455	0	NA	0	NA	0	NA	0	NA
B0488	Chr_02	2559511	905	0.229240669331	787	0.197508137595	2036	0.178626240646	2500	0.184022449552	3636	0.143644821267	432	0.139382000955	0	NA	0	NA	0	NA
B0489	Chr_02	2562097	769	0.230392359202	691	0.173668518843	1807	0.185666655075	2759	0.172318648315	3064	0.164073777015	613	0.191525243342	0	NA	0	NA	0	NA
B0490	Chr_02	2565471	601	0.208825315892	569	0.182858671191	1577	0.168433178695	2004	0.126469989747	1347	0.124427653996	3	0.0471609740682	0	NA	0	NA	0	NA
B0491	Chr_02	2567898	1925	0.260254529114	1729	0.236049692024	4931	0.239944934269	6553	0.217277133538	10441	0.178905431749	18630	0.188401117817	12183	0.154971381091	0	NA	0	NA
B0493	Chr_02	2578894	430	0.212135694596	383	0.167808661088	1059	0.132177145391	1041	0.120940217629	569	0.107272237621	0	NA	0	NA	0	NA	0	NA
B0494	Chr_02	2582099	674	0.37492001427	655	0.330699127169	1449	0.300120462949	2165	0.268369497618	3383	0.174095328675	2536	0.169942742338	0	NA	0	NA	0	NA
B0495	Chr_02	2589497	714	0.332686639283	549	0.250217782933	1512	0.264542268365	2482	0.23567320872	3230	0.227973827802	5412	0.196730502255	42	0.0904170764929	0	NA	0	NA
B0496	Chr_02	2596669	250	0.363165193293	210	0.333999944816	361	0.305737081381	276	0.171689043695	667	0.275802980102	0	NA	0	NA	0	NA	0	NA
B0497	Chr_02	2601601	220	0.483729258043	206	0.503604819969	581	0.507491726271	736	0.481881035973	700	0.394882371245	25	0.0298393763542	0	NA	0	NA	0	NA
B0498	Chr_02	2606644	89	0.489664956993	59	0.380119450379	178	0.44848923161	72	0.433881685485	0	NA	0	NA	0	NA	0	NA	0	NA
B0499	Chr_02	2608418	44	0.292337423431	11	0.00134995183132	0	NA	0	NA	0	NA	0	NA	0	NA	0	NA	0	NA
B0500	Chr_02	2609545	210	0.556045885559	186	0.496186672844	437	0.479533730779	589	0.544130924203	953	0.451925127171	362	0.311515082492	0	NA	0	NA	0	NA
B0501	Chr_02	2615871	201	0.83454441141	200	0.800640947667	399	0.77724909382	596	0.70545506984	561	0.6640445163	57	0.360913214036	0	NA	0	NA	0	NA
B0502	Chr_02	2618884	777	0.51899766073	749	0.474276260513	2117	0.419942288491	3526	0.369532208052	5913	0.336071409786	9038	0.354917867051	363	0.116025988421	0	NA	0	NA
B0503	Chr_02	2628780	124	0.29173783002	114	0.200052026252	242	0.181256985604	312	0.143865183349	69	0.104377936552	0	NA	0	NA	0	NA	0	NA
B0504	Chr_02	2634541	8	0.0215153979715	9	0.0200695545074	14	0.103866287293	2	0.0316958093917	0	NA	0	NA	0	NA	0	NA	0	NA
B0505	Chr_02	2638242	282	0.332435781612	253	0.285720931173	600	0.270792747227	880	0.234088500889	759	0.158330779918	0	NA	0	NA	0	NA	0	NA
B0506	Chr_02	2641777	580	0.370634824061	562	0.348079770576	1560	0.344552995762	2230	0.308632880876	3360	0.263845510348	4995	0.228941855625	7	0.0327453224806	0	NA	0	NA
B0507	Chr_02	2649687	259	0.288805453495	278	0.242272641483	720	0.215853872436	902	0.250866450633	966	0.253787447003	613	0.134587183013	0	NA	0	NA	0	NA
B0508	Chr_02	2654431	615	0.255424232289	588	0.203445238442	1577	0.198955914696	2143	0.184707017425	1992	0.169279020912	205	0.150941895429	0	NA	0	NA	0	NA
B0509	Chr_02	2664628	471	0.463091247591	391	0.406920514411	1074	0.408958730097	1800	0.392240929179	2941	0.314336438112	2937	0.153057577246	0	NA	0	NA	0	NA
B0510	Chr_02	2668086	837	0.465723723785	809	0.420407054888	2392	0.445131538191	3522	0.422007790528	5934	0.403741413008	6075	0.390036440614	0	NA	0	NA	0	NA
B0511	Chr_02	2675680	72	0.196354039819	30	0.241316100053	108	0.197014277464	151	0.0955586286128	176	0.116350432939	149	0.0686194207586	0	NA	0	NA	0	NA
B0512	Chr_02	2684476	367	0.753914639272	318	0.711495793098	694	0.642127430016	217	0.583674472407	0	NA	0	NA	0	NA	0	NA	0	NA
B0513	Chr_02	2685511	64	0.50978957755	28	0.640482621057	67	0.498980189218	116	0.514930868568	1	0.0177886292292	0	NA	0	NA	0	NA	0	NA
B0514	Chr_02	2686884	244	0.340660197892	183	0.257884428398	528	0.211774511497	863	0.125583309847	889	0.102629420237	94	0.0301252134064	0	NA	0	NA	0	NA
B0515	Chr_02	2690922	105	0.47558684042	135	0.373880617553	286	0.352427994498	277	0.20542644561	278	0.108361626997	0	NA	0	NA	0	NA	0	NA
B0517	Chr_02	2701566	343	0.457327166986	307	0.41797760429	864	0.388695817031	1126	0.385693394702	1234	0.369554240887	42	0.309119486576	0	NA	0	NA	0	NA
B0518	Chr_02	2704606	63	0.222819868164	49	0.24575838889	79	0.0763563581948	144	0.0734582832587	16	0.0656677522662	0	NA	0	NA	0	NA	0	NA
B0519	Chr_02	2707276	238	0.310604048759	229	0.288713758376	592	0.238305260684	516	0.171651381261	810	0.169155616021	1941	0.135579081988	724	0.0947074667892	0	NA	0	NA
B0520	Chr_02	2714589	52	0.141287188655	54	0.144802942219	90	0.14172244358	130	0.0874536612917	25	0.0935110927923	0	NA	0	NA	0	NA	0	NA
B0521	Chr_02	2717477	685	0.819284170257	609	0.815552269327	1568	0.813203391539	2549	0.808343306903	4048	0.785828398594	2944	0.758731693462	0	NA	0	NA	0	NA
B0523	Chr_02	2725694	50	0.629474794198	5	0.4742123692	0	NA	0	NA	0	NA	0	NA	0	NA	0	NA	0	NA
B0526	Chr_02	2740841	298	0.504192293007	239	0.379300164056	696	0.386171330831	718	0.399615169903	700	0.400344295207	124	0.358214517937	0	NA	0	NA	0	NA
B0527	Chr_02	2751067	1275	0.336454584853	1107	0.30554037889	3128	0.276072635136	4512	0.266433678256	7217	0.251384573225	7130	0.231977251633	0	NA	0	NA	0	NA
B0528	Chr_02	2755085	703	0.3795983292	569	0.320032819354	1515	0.333068914692	1784	0.298646973618	2930	0.231632556043	1920	0.150186830192	0	NA	0	NA	0	NA
B0529	Chr_02	2760092	644	0.358847710345	540	0.340882339509	1534	0.345753993925	2303	0.348262782183	4551	0.334110107828	9708	0.316531268064	4973	0.24184584762	0	NA	0	NA
B0530	Chr_02	2771163	131	0.282339618408	123	0.287504521821	252	0.240300304657	55	0.242315615039	0	NA	0	NA	0	NA	0	NA	0	NA
B0531	Chr_02	2772629	134	0.435216360981	99	0.340283171037	276	0.349755541869	378	0.301021613482	472	0.137681310315	18	0.0411703283433	0	NA	0	NA	0	NA
B0532	Chr_02	2775124	150	0.482098576683	124	0.485289528784	403	0.439146607035	563	0.40793037287	776	0.411647000603	301	0.399320342694	0	NA	0	NA	0	NA
B0533	Chr_02	2778988	151	0.570606161669	107	0.551271588252	274	0.538746724489	226	0.473758301994	22	0.261593542568	0	NA	0	NA	0	NA	0	NA
B0534	Chr_02	2780303	358	0.432304816768	322	0.343956550594	860	0.296136789645	1194	0.335809324389	1639	0.322109018787	1173	0.313964664417	0	NA	0	NA	0	NA
B0535	Chr_02	2784880	425	0.315492558639	438	0.30793055556	1057	0.279516280606	1256	0.226526720648	918	0.149072326765	0	NA	0	NA	0	NA	0	NA
B0536	Chr_02	2786751	1016	0.390186948699	856	0.353592865775	2547	0.337501851626	3820	0.299323511071	6385	0.28491587903	8256	0.204785462471	74	0.133447571395	0	NA	0	NA
B0537	Chr_02	2793525	353	0.480875769818	364	0.436850216941	937	0.409375649652	1021	0.398814042173	640	0.487333638367	1410	0.435792428221	0	NA	0	NA	0	NA
B0538	Chr_02	2801282	1214	0.400633342602	1060	0.379778585625	3204	0.332309504293	4664	0.304828194953	8018	0.291535761449	11100	0.284884253301	46	0.178422307378	0	NA	0	NA
B0539	Chr_02	2808109	1197	0.269969476263	1157	0.256428193332	3191	0.235100646593	4505	0.230245090076	5345	0.217386240762	877	0.17019881912	0	NA	0	NA	0	NA
B0540	Chr_02	2812004	855	0.341802162874	706	0.309236941958	1837	0.313980150634	2877	0.289471249145	3806	0.278640975668	2464	0.214090652154	0	NA	0	NA	0	NA
B0541	Chr_02	2815406	507	0.234741667849	473	0.247905692405	1271	0.211600571244	1125	0.19804724883	174	0.10784466381	0	NA	0	NA	0	NA	0	NA
B0542	Chr_02	2823013	270	0.35891004648	211	0.365137941939	407	0.286652825851	300	0.195098355341	399	0.295210977763	144	0.172323282202	0	NA	0	NA	0	NA
B0546	Chr_02	2856635	68	0.315453433269	51	0.0816002447752	162	0.153292613888	261	0.081814825823	271	0.0918921585529	37	0.0832037442436	0	NA	0	NA	0	NA
B0547	Chr_02	3032130	2420	0.480764483474	2274	0.472392128207	6782	0.468170606621	10811	0.468900048908	20899	0.461500928792	54724	0.453016573547	64524	0.450577088785	36176	0.441647048015	0	NA
B0548	Chr_02	3050385	242	0.484022241724	205	0.386328176339	526	0.330641925921	670	0.31142943138	182	0.289444656878	0	NA	0	NA	0	NA	0	NA
B0550	Chr_02	3054574	207	0.389671204369	134	0.399965085329	237	0.364711538143	373	0.335974343213	324	0.193747387905	0	NA	0	NA	0	NA	0	NA
B0551	Chr_02	3059279	33	0.4412795275	12	0.713878585068	0	NA	0	NA	0	NA	0	NA	0	NA	0	NA	0	NA
B0552	Chr_02	3059910	85	0.375043138932	59	0.298801644574	111	0.264569095568	96	0.185870400078	0	NA	0	NA	0	NA	0	NA	0	NA
B0553	Chr_02	3063501	413	0.292715181055	439	0.194181414382	1060	0.179639975308	1598	0.145882215678	2079	0.114661125769	621	0.0842843154569	0	NA	0	NA	0	NA
B0554	Chr_02	3069958	174	0.345869300281	143	0.259016639585	382	0.257902553059	443	0.284212606201	333	0.282603303437	478	0.293483946186	0	NA	0	NA	0	NA
B0555	Chr_02	3074261	683	0.255804438949	561	0.260846715066	1557	0.25651289971	1929	0.237968685081	1775	0.222172250737	0	NA	0	NA	0	NA	0	NA
B0556	Chr_02	3077869	823	0.311933462161	771	0.260936895866	1660	0.244245542107	2669	0.233369042585	2137	0.231989260382	49	0.244698372301	0	NA	0	NA	0	NA
B0559	Chr_02	3107864	74	0.297752934099	44	0.253282227563	161	0.283093457652	196	0.28425219312	90	0.344480410833	0	NA	0	NA	0	NA	0	NA
B0560	Chr_02	3112754	2	0.274301896733	0	NA	0	NA	0	NA	0	NA	0	NA	0	NA	0	NA	0	NA
B0562	Chr_02	3126305	1	1.0	0	NA	0	NA	0	NA	0	NA	0	NA	0	NA	0	NA	0	NA
B0564	Chr_02	3141255	182	0.316759232531	161	0.27423632575	431	0.218151713017	480	0.173913075682	760	0.203528512263	235	0.276258960044	0	NA	0	NA	0	NA
B0565	Chr_02	3148294	180	0.497196523765	134	0.427214846118	247	0.425624524575	266	0.469109614965	440	0.22284534183	0	NA	0	NA	0	NA	0	NA
B0566	Chr_02	3151033	323	0.289170592257	238	0.250325820869	668	0.17262235971	666	0.209897187048	119	0.170006544349	0	NA	0	NA	0	NA	0	NA
B0567	Chr_02	3154821	370	0.302268518993	289	0.274069576069	489	0.221383366955	749	0.244940428391	243	0.294288913647	0	NA	0	NA	0	NA	0	NA
B0568	Chr_02	3156643	103	0.256874398061	67	0.236387916367	104	0.199538073028	2	0.011081508349	0	NA	0	NA	0	NA	0	NA	0	NA
B0569	Chr_02	3158831	504	0.505102956237	316	0.510029612196	1047	0.488739740773	1688	0.510563514097	2682	0.464275427391	1690	0.420932011775	0	NA	0	NA	0	NA
B0570	Chr_02	3165225	421	0.467527106902	379	0.447737446483	935	0.454125381585	1285	0.422897687913	858	0.372557409106	0	NA	0	NA	0	NA	0	NA
B0571	Chr_02	3168997	1035	0.34480598598	883	0.303553427605	2756	0.288926275203	4254	0.304807233321	6174	0.293102393182	4304	0.291882298361	0	NA	0	NA	0	NA
B0572	Chr_02	3174513	1557	0.591217684896	1345	0.61444551505	3603	0.556540901464	5523	0.531470786794	9258	0.52883628173	17096	0.540074419834	1429	0.524032107952	0	NA	0	NA
B0573	Chr_02	3179697	597	0.588287489481	496	0.581107547896	779	0.57015941206	745	0.42509457114	1796	0.437758211149	2237	0.381044889202	0	NA	0	NA	0	NA
B0574	Chr_02	3185179	453	0.40666552124	311	0.350584445802	782	0.342149423022	858	0.386519526341	1647	0.343711893133	589	0.344238658885	0	NA	0	NA	0	NA
B0575	Chr_02	3191824	53	0.247761550876	53	0.314486976096	65	0.474427763864	51	0.337114245397	93	0.28778975896	0	NA	0	NA	0	NA	0	NA
B0577	Chr_02	3197596	10	1.0	5	0.000635937664904	6	0.49561118892	4	0.00101336807522	0	NA	0	NA	0	NA	0	NA	0	NA
B0580	Chr_02	3222038	137	0.260979188577	100	0.194508829159	250	0.147259949324	174	0.175211344239	3	0.0790740035775	0	NA	0	NA	0	NA	0	NA
B0581	Chr_02	3234565	316	0.331814326607	229	0.322463421428	485	0.314861212867	582	0.271132808536	1183	0.256604756164	391	0.213054512744	0	NA	0	NA	0	NA
B0582	Chr_02	3237696	158	0.336878635973	134	0.350243575102	267	0.294954384978	64	0.297082832542	0	NA	0	NA	0	NA	0	NA	0	NA
B0583	Chr_02	3238396	289	0.274892481432	231	0.174417316873	469	0.207868412139	85	0.197815447794	0	NA	0	NA	0	NA	0	NA	0	NA
B0584	Chr_02	3240670	109	0.402724578982	76	0.34279227455	112	0.358707075842	9	0.71605955921	16	0.379708514539	0	NA	0	NA	0	NA	0	NA
B0585	Chr_02	3242168	74	0.360113633803	62	0.193899673474	127	0.293441357704	13	0.305192564799	0	NA	0	NA	0	NA	0	NA	0	NA
B0586	Chr_02	3249261	126	0.327755891002	116	0.213797948507	225	0.104961897714	238	0.235223725142	257	0.187221311497	188	0.175977212115	0	NA	0	NA	0	NA
B0587	Chr_02	3260158	468	0.197005719809	322	0.156302888165	700	0.126370949684	312	0.183582978665	0	NA	781	0.163950498553	7	0.0339577607965	0	NA	0	NA
B0590	Chr_02	3434299	11	0.818998992536	6	0.883696701684	17	0.898777631361	11	0.936016940045	33	0.782036117396	0	NA	0	NA	0	NA	0	NA
B0591	Chr_02	3437805	4	0.5796538263	2	0.830729166667	1	0.00109024833434	4	0.0927325015371	4	0.00239891974419	0	NA	0	NA	0	NA	0	NA
B0592	Chr_02	3441140	41	0.579503367839	44	0.469986770696	35	0.404291179186	0	NA	0	NA	0	NA	0	NA	0	NA	0	NA
B0593	Chr_02	3445314	97	0.382135608218	26	0.199887140328	84	0.131568606644	64	0.0515066006867	48	0.0675178699437	186	0.0668387462347	18	0.057845494759	0	NA	0	NA
B0594	Chr_02	3455537	2	0.0210627804353	3	0.101652158912	1	0.00806270996641	0	NA	0	NA	0	NA	0	NA	0	NA	0	NA
B0595	Chr_02	3466949	25	0.359860080946	11	0.385811487466	2	0.166572036562	0	NA	0	NA	40	0.40371186145	0	NA	0	NA	0	NA
B0596	Chr_02	3469635	81	0.366926670792	45	0.418198695816	7	0.601214224735	0	NA	143	0.243676948115	0	NA	0	NA	0	NA	0	NA
B0597	Chr_02	3474167	40	0.475537907764	17	0.464213300977	32	0.27560826179	2	0.122931545052	0	NA	0	NA	0	NA	0	NA	0	NA
B0598	Chr_02	3475999	32	0.631416916668	5	0.501788213472	32	0.554862376643	27	0.645243775236	38	0.713169137543	0	NA	0	NA	0	NA	0	NA
B0601	Chr_02	3526673	230	0.354237068411	184	0.247450512568	548	0.163290543521	770	0.0745643879096	466	0.0359187729002	0	NA	0	NA	0	NA	0	NA
B0602	Chr_02	3536173	126	0.255482836107	109	0.107171685255	162	0.136603520777	224	0.0738188510094	237	0.0469501573707	0	NA	0	NA	0	NA	0	NA
B0603	Chr_02	3538546	548	0.312295841237	432	0.28348026868	1217	0.294380709947	1814	0.24420589474	2714	0.207720005275	2030	0.144540591428	0	NA	0	NA	0	NA
B0604	Chr_02	3543801	762	0.444106656976	672	0.430171135914	1737	0.342384846363	2586	0.335170000358	3586	0.315236494832	1663	0.234253146424	0	NA	0	NA	0	NA
B0605	Chr_02	3547790	373	0.394147144267	410	0.281492333978	908	0.26509688742	1083	0.268895749621	783	0.264998822954	0	NA	0	NA	0	NA	0	NA
B0606	Chr_02	3550560	346	0.457292652039	322	0.438458787031	856	0.398914587713	1032	0.382231728231	764	0.348233020462	0	NA	0	NA	0	NA	0	NA
B0607	Chr_02	3553105	386	0.478120215471	398	0.444605769117	962	0.393214327727	1205	0.383706058129	1607	0.345609847566	159	0.385122748363	0	NA	0	NA	0	NA
B0608	Chr_02	3557554	108	0.669603386779	91	0.51106818404	150	0.488057153522	246	0.364990039839	71	0.497180913978	0	NA	0	NA	0	NA	0	NA
B0609	Chr_02	3560429	173	0.285669010881	106	0.152972346831	280	0.140698152989	279	0.164463753385	566	0.0772816815663	23	0.0576417929904	0	NA	0	NA	0	NA
B0610	Chr_02	3563497	856	0.538364906342	798	0.513611134712	2249	0.493397622779	3455	0.413137450609	5270	0.250659152488	9554	0.180605479463	369	0.130476857472	0	NA	0	NA
B0611	Chr_02	3571605	116	0.644372270833	107	0.579132167303	295	0.465190716187	386	0.297386851625	296	0.156381687206	25	0.0526702629239	0	NA	0	NA	0	NA
B0612	Chr_02	3577822	67	0.325852751154	47	0.310533173486	115	0.192914157188	16	0.275919502689	0	NA	0	NA	0	NA	0	NA	0	NA
B0613	Chr_02	3579135	413	0.389572093834	366	0.355873072177	1048	0.365834416805	1619	0.32033811722	2075	0.316848348255	658	0.45940716014	0	NA	0	NA	0	NA
B0614	Chr_02	3583020	1358	0.571243961727	1269	0.534914097901	3580	0.521081029747	4871	0.520942342737	8689	0.512079443145	18090	0.507853780705	4788	0.508492255357	0	NA	0	NA
B0615	Chr_02	3595342	50	0.359344197114	49	0.332866801962	150	0.29112195396	196	0.251698479447	336	0.189168507767	621	0.157782861764	798	0.0680635227956	78	0.0374307009597	0	NA
B0616	Chr_02	3609608	4	0.26221265779	2	0.509966101695	7	0.515486407256	2	0.0989708351127	2	0.101363592197	32	0.252263095334	6	0.0236755831867	0	NA	0	NA
B0617	Chr_02	3615831	8	0.283163775353	5	0.072014389395	25	0.03938688592	32	0.0783626131057	59	0.13083371182	61	0.107736955337	0	NA	0	NA	0	NA
B0618	Chr_02	3621132	3	0.268217460213	1	0.0544376397395	9	0.186446835234	13	0.262312507129	10	0.0285832361682	0	NA	0	NA	0	NA	0	NA
B0619	Chr_02	3627417	1	0.010262345679	1	0.06998264893	2	0.0940708286439	3	0.0056094756332	7	0.325065451578	1	0.00116670987814	0	NA	0	NA	0	NA
B0620	Chr_02	3630875	44	0.428389341194	37	0.346218911335	61	0.295004296774	90	0.162696422395	187	0.0962084341058	353	0.042191641566	0	NA	0	NA	0	NA
B0621	Chr_02	3636692	457	0.704929326072	470	0.689159608074	1231	0.685932223808	1771	0.634413267205	2236	0.574818639423	1737	0.403934249043	3	0.109072157563	0	NA	0	NA
B0622	Chr_02	3642295	122	0.705002972804	108	0.574243160006	316	0.629695389057	398	0.518103953322	274	0.624976312868	35	0.625047771432	0	NA	0	NA	0	NA
B0623	Chr_02	3646454	375	0.682606603574	373	0.667812303186	851	0.628564863878	653	0.584757445689	1313	0.632919916766	863	0.599474323365	0	NA	0	NA	0	NA
B0624	Chr_02	3650069	73	0.566357726454	97	0.182367729031	199	0.184665913645	116	0.184387123135	4	0.20757820314	0	NA	0	NA	0	NA	0	NA
B0625	Chr_02	3652801	498	0.670142391412	492	0.611455330954	1282	0.525533950889	1723	0.377938878457	1540	0.148882706547	30	0.160876309238	0	NA	0	NA	0	NA
B0626	Chr_02	3655602	60	0.856608655693	19	0.71875338427	55	0.461903128536	2	0.320980832833	0	NA	0	NA	0	NA	0	NA	0	NA
B0627	Chr_02	3661875	6	0.308884364787	5	0.0370844529427	5	0.291571158645	18	0.0659046836881	2	0.0123079500352	0	NA	0	NA	0	NA	0	NA
B0628	Chr_02	3664363	56	0.582415619332	35	0.461614281502	101	0.358459415685	58	0.309085166257	3	0.268773315745	0	NA	0	NA	0	NA	0	NA
B0629	Chr_02	3666460	232	0.403090691477	238	0.308434031916	574	0.274811068923	684	0.267406093694	264	0.292286837917	0	NA	0	NA	0	NA	0	NA
B0630	Chr_02	3668355	163	0.283957925243	126	0.180111444997	216	0.137377735887	367	0.11428368348	29	0.0759386487815	0	NA	0	NA	0	NA	0	NA
B0631	Chr_02	3670980	1113	0.409739265285	1067	0.382994430083	3015	0.356987380399	4431	0.365915070577	5565	0.345829936223	1958	0.309574284909	0	NA	0	NA	0	NA
B0632	Chr_02	3676914	382	0.45023585663	321	0.440405377099	774	0.382960772632	402	0.25921124017	57	0.140482055325	0	NA	0	NA	0	NA	0	NA
B0633	Chr_02	3678241	337	0.419434183157	303	0.412289485217	766	0.381308769735	897	0.34564973345	1349	0.298496223759	353	0.269774115124	0	NA	0	NA	0	NA
B0634	Chr_02	3685318	84	0.366543515981	46	0.286067522469	4	0.438293204695	0	NA	0	NA	0	NA	0	NA	0	NA	0	NA
B0635	Chr_02	3689396	352	0.351554690235	281	0.373314069294	846	0.28401295589	1004	0.32200322815	412	0.281126395787	0	NA	0	NA	0	NA	0	NA
B0636	Chr_02	3694436	142	0.377957009279	120	0.318277654211	331	0.319906642237	362	0.275567121093	80	0.355843745688	0	NA	0	NA	0	NA	0	NA
B0637	Chr_02	3700002	8982	0.382403029834	1161	0.397454990945	2951	0.405663351767	4393	0.350639428858	5089	0.379526051589	1401	0.395127592993	0	NA	0	NA	0	NA
B0638	Chr_02	3701804	800	0.262998460919	598	0.224615178881	1707	0.221838212893	2000	0.242586392769	4223	0.224793813499	4358	0.218976417221	0	NA	0	NA	0	NA
B0639	Chr_02	3709356	366	0.390369860204	314	0.395679413796	838	0.356208462162	1129	0.318129771138	658	0.288160559764	179	0.518217205187	0	NA	0	NA	0	NA
B0640	Chr_02	3714498	827	0.447932455938	827	0.354434899412	2159	0.286176165565	2853	0.232755977356	3258	0.101629395313	932	0.0777139482884	0	NA	0	NA	0	NA
B0641	Chr_02	3718698	561	0.294456135311	443	0.241596283852	815	0.241532873201	744	0.266312438778	1784	0.17616879892	1285	0.100174131597	0	NA	0	NA	0	NA
B0647	Chr_02	3760733	138	0.283896332888	92	0.351669651149	197	0.312411018426	34	0.243089210753	0	NA	0	NA	0	NA	0	NA	0	NA
B0648	Chr_02	3766222	149	0.29936236064	77	0.330213498742	272	0.274186461888	267	0.280083377813	11	0.269692728626	0	NA	0	NA	0	NA	0	NA
B0652	Chr_02	3797085	83	0.339005015349	8	0.331785407074	0	NA	0	NA	0	NA	0	NA	0	NA	0	NA	0	NA
B0655	Chr_02	3806445	57	0.228697505055	28	0.239600775374	32	0.134393922568	48	0.136882035199	0	NA	0	NA	0	NA	0	NA	0	NA
B0656	Chr_02	3817171	158	0.214927804876	134	0.214861315594	300	0.217871601676	399	0.198323062244	185	0.207875150244	0	NA	0	NA	0	NA	0	NA
B0657	Chr_02	3819845	311	0.379010654227	293	0.395240241845	828	0.350908180403	923	0.306511202326	552	0.158122810922	0	NA	0	NA	0	NA	0	NA
B0658	Chr_02	3829878	233	0.513017773939	177	0.436147249104	582	0.34765911232	842	0.332050843679	1051	0.196520212682	681	0.129226746726	0	NA	0	NA	0	NA
B0659	Chr_02	3840046	26	0.125484206347	11	0.0262736076602	8	0.193679223703	0	NA	0	NA	0	NA	0	NA	0	NA	0	NA
B0660	Chr_02	3844165	266	0.701024655259	116	0.733911902564	564	0.610146993596	674	0.648724574154	1097	0.590531328866	406	0.527885017525	0	NA	0	NA	0	NA
B0661	Chr_02	3850243	281	0.636157206892	217	0.579527889564	453	0.517331765397	810	0.559706195839	886	0.474269340752	227	0.38890031296	0	NA	0	NA	0	NA
B0662	Chr_02	3853402	305	0.234182391878	229	0.232007002577	735	0.171138954889	1015	0.16901393508	1160	0.0955802764872	111	0.0662487363461	0	NA	0	NA	0	NA
B0663	Chr_02	3856923	39	0.235103380043	2	0.544928894205	18	0.332571870358	12	0.10379766306	91	0.0977837862175	47	0.0434330897286	0	NA	0	NA	0	NA
B0664	Chr_02	3863694	1962	0.302873677077	1544	0.281900642232	4736	0.283285240361	7245	0.257518928929	10857	0.230322615088	5808	0.177866985927	0	NA	0	NA	0	NA
B0665	Chr_02	3871281	31	0.287940880654	26	0.284810692934	67	0.189459215218	101	0.26919695791	94	0.35021382174	6	0.229435506763	0	NA	0	NA	0	NA
B0666	Chr_02	3877125	1052	0.299230508468	925	0.284709374791	2471	0.255182931222	3732	0.224295194652	5324	0.208646553335	2586	0.157290233934	0	NA	0	NA	0	NA
B0667	Chr_02	3883208	637	0.301058816821	487	0.286572975963	1360	0.220161728947	2243	0.234571853964	3012	0.222079897589	1769	0.210397798387	0	NA	0	NA	0	NA
B0668	Chr_02	3890230	667	0.500102308627	681	0.41630365189	1597	0.30068924657	1548	0.233039722278	1649	0.213678561737	365	0.102769741526	0	NA	0	NA	0	NA
B0669	Chr_02	3900065	26038	0.607360169664	1057	0.758550267992	3032	0.773580802581	4369	0.759817056372	7272	0.743967517341	11246	0.743845099078	611	0.587500929201	0	NA	0	NA
B0670	Chr_02	3909215	107	0.5789518707	66	0.385328128889	158	0.331431221788	177	0.156417239036	211	0.0580615860164	61	0.05593760269	0	NA	0	NA	0	NA
B0671	Chr_02	3912758	96	0.445655048254	73	0.373649442019	159	0.226790983735	74	0.23634732364	0	NA	0	NA	0	NA	0	NA	0	NA
B0672	Chr_02	3918133	1028	0.551084161278	967	0.484703157988	2675	0.487472197448	3550	0.446124565172	5159	0.431540421704	8863	0.314513587218	6067	0.204976577939	0	NA	0	NA
B0673	Chr_02	3929544	105	0.664788879896	25	0.48054619523	123	0.62830675349	0	NA	0	NA	0	NA	0	NA	0	NA	0	NA
B0674	Chr_02	3931336	63	0.0909041356846	42	0.0303961369219	70	0.0892235148874	0	NA	0	NA	0	NA	0	NA	0	NA	0	NA
B0675	Chr_02	3939105	25	0.0504974039351	3	0.333609360668	0	NA	0	NA	0	NA	0	NA	0	NA	0	NA	0	NA
B0676	Chr_02	3943415	3	0.34245215311	0	NA	3	0.00353041958849	0	NA	0	NA	0	NA	0	NA	0	NA	0	NA
B0677	Chr_02	3945294	25	0.0384596561576	16	0.0467902606778	4	0.0797999315018	0	NA	0	NA	0	NA	0	NA	0	NA	0	NA
B0678	Chr_02	3946512	157	0.613188682491	153	0.590077549634	337	0.531088758081	302	0.260697555198	179	0.0689334098225	0	NA	0	NA	0	NA	0	NA
B0679	Chr_02	3948746	4	0.342992657334	5	0.0748424902038	6	0.318452238934	0	NA	0	NA	0	NA	0	NA	0	NA	0	NA
B0681	Chr_02	4905786	3	0.0147211364752	0	NA	0	NA	2	0.0490616130872	1	0.00612594952218	0	NA	0	NA	0	NA	0	NA
B0683	Chr_02	4972966	24	0.527737718088	3	0.237243727685	10	0.173607823713	18	0.31557333496	0	NA	9	0.0730587060507	0	NA	0	NA	0	NA
B0687	Chr_02	5013381	26	0.142928776309	17	0.0411024891717	2	0.114849535798	0	NA	0	NA	0	NA	0	NA	0	NA	0	NA
B0688	Chr_02	5017121	107	0.233828021148	42	0.0942746951196	69	0.0688601064796	105	0.0973764517953	2	0.202928967376	0	NA	0	NA	0	NA	0	NA
B0689	Chr_02	5021892	464	0.533060753208	404	0.480987041892	1028	0.381255564224	1497	0.370738764886	2832	0.28181720754	4200	0.119714445778	41	0.0687304311449	0	NA	0	NA
B0690	Chr_02	5034759	120	0.56794810133	86	0.532509847394	225	0.36312592469	288	0.182607165774	454	0.0663909828865	90	0.0702312135304	0	NA	0	NA	0	NA
B0691	Chr_02	5047512	87	0.333793179905	31	0.296958565991	65	0.253667809127	18	0.337115100549	0	NA	0	NA	0	NA	0	NA	0	NA
B0692	Chr_02	5051988	38	0.277779623146	3	0.0083153780562	35	0.133403474293	51	0.193288524646	70	0.101867510404	57	0.0475463406572	0	NA	0	NA	0	NA
B0693	Chr_02	5061271	57	0.297937813911	16	0.221425388972	61	0.321291865606	41	0.244669219408	56	0.288293960909	0	NA	0	NA	0	NA	0	NA
B0694	Chr_02	5063174	483	0.240990533411	419	0.222380871504	1368	0.190607759973	1632	0.157469904699	1921	0.146148739174	381	0.147487744553	0	NA	0	NA	0	NA
B0695	Chr_02	5068782	553	0.484139193812	455	0.436216253159	1253	0.367635531052	2384	0.375136285869	3730	0.345685354044	5550	0.331880859325	183	0.403764405242	0	NA	0	NA
B0696	Chr_02	5074727	129	0.464187017034	121	0.468183344646	298	0.429689819118	241	0.35719363146	194	0.321146569503	7	0.317512844772	0	NA	0	NA	0	NA
B0697	Chr_02	5077603	285	0.525278930948	239	0.500727813957	571	0.397348377046	575	0.355046526217	491	0.267854876196	50	0.16993387713	0	NA	0	NA	0	NA
B0698	Chr_02	5092568	806	0.327787278382	614	0.264677788228	1854	0.233175721749	2798	0.238469833922	4736	0.237207366953	8123	0.198625617713	377	0.138969591824	0	NA	0	NA
B0699	Chr_02	5101103	560	0.267378030405	362	0.227552408648	826	0.20454215413	1129	0.198758312152	2167	0.20324873733	4492	0.18086537411	694	0.158859752503	0	NA	0	NA
B0700	Chr_02	5114680	65	0.223387988048	47	0.132268027769	58	0.092211158474	0	NA	0	NA	0	NA	0	NA	0	NA	0	NA
B0701	Chr_02	5116188	66	0.168042685753	59	0.142072829407	101	0.117174099709	5	0.0554432675318	0	NA	0	NA	0	NA	0	NA	0	NA
B0702	Chr_02	5124414	53	0.415252650793	15	0.206204880507	94	0.261457934444	98	0.251587955316	132	0.219505326889	14	0.0160910212256	0	NA	0	NA	0	NA
B0703	Chr_02	5127259	139	0.548397365389	127	0.523874326551	372	0.421440653616	484	0.378072873889	632	0.376149967887	506	0.301215079257	0	NA	0	NA	0	NA
B0704	Chr_02	5133796	157	0.611250724064	85	0.509008851845	316	0.571254320017	296	0.487011085377	754	0.573396325792	602	0.462324741628	0	NA	0	NA	0	NA
B0705	Chr_02	5153567	63	0.294784813953	50	0.319318512498	78	0.309088426498	90	0.304988597956	221	0.18152387261	91	0.118458008226	0	NA	0	NA	0	NA
B0706	Chr_02	5159404	349	0.747621639193	307	0.693602129412	736	0.689990712122	941	0.656407975645	1398	0.65689429677	3132	0.656669445016	158	0.610709533115	0	NA	0	NA
B0707	Chr_02	5174944	277	0.88918818575	245	0.893887541084	670	0.768779386416	1059	0.747173308244	1523	0.719058715737	979	0.495818604429	0	NA	0	NA	0	NA
B0708	Chr_02	5179883	103	0.858536955474	76	0.621490441643	133	0.500884726354	80	0.101062391046	222	0.626404215592	285	0.288697780083	0	NA	0	NA	0	NA
B0709	Chr_02	5185350	4	0.421209544468	7	0.0771854024528	17	0.0146675767473	23	0.0369986494775	15	0.072594969464	0	NA	0	NA	0	NA	0	NA
B0710	Chr_02	5188722	0	NA	1	0.00775071180006	0	NA	0	NA	0	NA	0	NA	0	NA	0	NA	0	NA
B0711	Chr_02	5200007	4181	0.727407832573	374	0.756325104805	925	0.767570846282	1440	0.749061054578	2211	0.708919814141	3058	0.597374204315	213	0.0676651191014	0	NA	0	NA
B0712	Chr_02	5201778	43	0.227610617647	50	0.25893947577	87	0.208188813327	21	0.0971050948011	0	NA	0	NA	0	NA	0	NA	0	NA
B0713	Chr_02	5204646	576	0.52103503371	496	0.503188237243	1452	0.508305684767	1989	0.48105402908	3207	0.45372240621	2843	0.291720034375	0	NA	0	NA	0	NA
B0714	Chr_02	5209765	2146	0.634089615921	1918	0.585514708418	5741	0.592152132878	7912	0.587941269178	13526	0.581324436064	30678	0.517824146963	32456	0.494955307259	2000	0.442026538693	0	NA
B0715	Chr_02	5227855	575	0.34996358381	428	0.308723670465	1364	0.272648411954	2006	0.224975487665	3378	0.164270817605	2820	0.101727352046	0	NA	0	NA	0	NA
B0717	Chr_02	5259311	55	0.157293554154	38	0.029666465734	99	0.043479265268	56	0.016391898507	0	NA	0	NA	0	NA	0	NA	0	NA
B0718	Chr_02	5265050	182	0.451180618796	166	0.370410913214	469	0.454024224098	728	0.372136753004	1161	0.325123250458	1637	0.340894633684	28	0.187513579026	0	NA	0	NA
B0719	Chr_02	5284421	980	0.382721825988	915	0.320012184312	2548	0.292244261202	3441	0.296483366542	5555	0.286297905989	11125	0.296457843695	1216	0.251166383325	0	NA	0	NA
B0720	Chr_02	5293939	225	0.292923637821	155	0.276543506478	395	0.21063243455	351	0.271421909485	537	0.235265048207	467	0.160598662884	0	NA	0	NA	0	NA
B0721	Chr_02	5301012	68	0.448471477873	44	0.408924912264	142	0.340408214713	170	0.391349359756	104	0.331580181901	0	NA	0	NA	0	NA	0	NA
B0722	Chr_02	5303698	93	0.667207732357	63	0.524532694371	136	0.501750895366	51	0.27776904554	8	0.374063051047	0	NA	0	NA	0	NA	0	NA
B0723	Chr_02	5322932	95	0.409353027601	46	0.269460735983	50	0.144740812141	72	0.0687291943549	151	0.0327441349508	114	0.0437263646018	0	NA	0	NA	0	NA
B0724	Chr_02	5361499	264	0.814512817656	263	0.807844516236	708	0.78038774904	883	0.653995937604	1465	0.631573964911	2270	0.493156219151	2229	0.492010631541	46	0.361493595079	0	NA
B0725	Chr_02	5378894	595	0.741984606127	533	0.71622323849	1156	0.715416348243	2054	0.687612062048	3473	0.687909554023	5271	0.635301819036	61	0.279607468862	0	NA	0	NA
B0726	Chr_02	5390727	197	0.745417049846	189	0.695750006432	589	0.643652515308	786	0.639141320983	1083	0.612715764908	477	0.447812688766	0	NA	0	NA	0	NA
B0727	Chr_02	5396951	401	0.585021761749	325	0.607230991276	826	0.580771696514	1205	0.560870978059	1910	0.56202730735	1661	0.57143956475	0	NA	0	NA	0	NA
B0728	Chr_02	5400763	392	0.555453130526	264	0.507758522444	763	0.496532463128	1254	0.469105234872	1861	0.403669238906	1208	0.279398278191	0	NA	0	NA	0	NA
B0730	Chr_02	5413461	79	0.582566823564	62	0.379056743351	42	0.21813959565	124	0.223974173201	192	0.187074578147	45	0.120719012791	0	NA	0	NA	0	NA
B0731	Chr_02	5417800	498	0.388829729851	523	0.349386778081	1277	0.35550840861	1613	0.364290173203	2266	0.395364733467	1895	0.379324344313	0	NA	0	NA	0	NA
B0732	Chr_02	5422111	303	0.631841503986	248	0.547261325907	792	0.448251888499	909	0.340019619702	1164	0.36052768055	2748	0.341344329094	0	NA	0	NA	0	NA
B0733	Chr_02	5443397	272	0.594219345528	229	0.522678297205	711	0.411819804213	993	0.265617157274	1039	0.141771628352	230	0.0693910821981	0	NA	0	NA	0	NA
B0734	Chr_02	5456381	389	0.698920111555	381	0.623553326036	926	0.641899008628	1072	0.653581935634	1656	0.660455254119	1786	0.566267899089	0	NA	0	NA	0	NA
B0735	Chr_02	5462183	1428	0.366369601389	1289	0.354333159557	3681	0.325106573351	5238	0.295417442471	8824	0.263640276714	15154	0.292657630328	483	0.196277177394	0	NA	0	NA
B0736	Chr_02	5469880	319	0.347712839561	304	0.317242279736	778	0.250305500792	870	0.285784859531	196	0.249583792665	0	NA	0	NA	0	NA	0	NA
B0737	Chr_02	5473275	786	0.438254787765	667	0.3941571774	1936	0.40084109965	2685	0.406638803468	4403	0.373472784255	7393	0.323405015087	1436	0.273180846245	0	NA	0	NA
B0739	Chr_02	5487689	102	0.356862831292	56	0.363091123208	53	0.269071353828	10	0.217867738955	206	0.235224907541	0	NA	0	NA	0	NA	0	NA
B0740	Chr_02	5495545	344	0.373907326342	287	0.329269412331	905	0.309354076795	1305	0.309127475683	1812	0.237924035118	825	0.152801477436	0	NA	0	NA	0	NA
B0741	Chr_02	5502162	634	0.325818937109	660	0.277930384841	1596	0.298359642483	1847	0.29287735684	828	0.269282672811	0	NA	0	NA	0	NA	0	NA
B0742	Chr_02	5506216	620	0.337650854649	569	0.237382933118	1736	0.256850186256	2270	0.208334858878	1964	0.188554450312	65	0.0975343125938	0	NA	0	NA	0	NA
B0743	Chr_02	5509210	326	0.282293373631	300	0.263028596341	489	0.245101766988	399	0.256485743463	986	0.133940027943	160	0.117475024883	0	NA	0	NA	0	NA
B0744	Chr_02	5514031	664	0.456682280559	584	0.403336079919	1766	0.33650741843	2277	0.289213236916	2055	0.236160803509	246	0.118117656924	0	NA	0	NA	0	NA
B0746	Chr_02	5534128	238	0.30249517604	214	0.15727847035	620	0.152351057944	784	0.0971243711907	996	0.0775227662261	203	0.039161670372	0	NA	0	NA	0	NA
B0747	Chr_02	5549641	40	0.313076288912	36	0.282174240279	72	0.213766486955	134	0.192182956665	174	0.107312883545	40	0.046785792681	0	NA	0	NA	0	NA
B0748	Chr_02	5553917	167	0.532200364667	135	0.362412642894	253	0.419280506424	309	0.307476370798	440	0.162166836933	127	0.0691954009328	0	NA	0	NA	0	NA
B0749	Chr_02	5617041	92	0.473288961404	76	0.360647677221	108	0.437930915757	0	NA	0	NA	0	NA	0	NA	0	NA	0	NA
B0750	Chr_02	5634168	301	0.21327001372	187	0.20736521202	528	0.209097987175	581	0.204523289742	246	0.220862762491	0	NA	0	NA	0	NA	0	NA
B0752	Chr_02	5651743	3	0.165198979764	0	NA	0	NA	0	NA	0	NA	0	NA	0	NA	0	NA	0	NA
B0755	Chr_02	5736594	12	0.42192110238	7	0.182750748718	0	NA	5	0.0435918951831	5	0.524816889632	25	0.0344959945542	0	NA	0	NA	0	NA
B0757	Chr_02	5783229	330	0.479776168268	310	0.361169478453	731	0.395842234497	1206	0.388736296712	1495	0.371078162851	322	0.23699664825	0	NA	0	NA	0	NA
B0758	Chr_02	5787545	536	0.427509908666	491	0.360740974702	1197	0.376332372506	1294	0.383175825289	2208	0.297362065148	324	0.221745377386	0	NA	0	NA	0	NA
B0759	Chr_02	5793053	1477	0.394708225838	1332	0.389158005978	3886	0.381111597087	5704	0.356770143866	10189	0.353608227941	16077	0.295138827257	1372	0.178051140874	0	NA	0	NA
B0760	Chr_02	5801170	315	0.676462316367	318	0.614666550132	691	0.624858164632	990	0.62617260268	1244	0.558738360627	2869	0.580031727576	243	0.613131069505	0	NA	0	NA
B0765	Chr_02	5866364	1711	0.253683185962	1442	0.229913875958	2857	0.213172522088	6468	0.2192207891	8884	0.215582149974	7945	0.203656316902	0	NA	0	NA	0	NA
B0766	Chr_02	5872425	282	0.269959825165	234	0.301321624403	507	0.216886020947	588	0.205343956971	269	0.286327416294	0	NA	0	NA	0	NA	0	NA
B0767	Chr_02	5874154	426	0.172298491977	333	0.147880531204	675	0.15824474602	890	0.141839011034	588	0.153678271602	0	NA	0	NA	0	NA	0	NA
B0768	Chr_02	5900002	2234	0.183099098126	409	0.189063318034	837	0.208836949598	898	0.148760750142	138	0.11077086988	0	NA	0	NA	0	NA	0	NA
B0769	Chr_02	5910212	392	0.519739604837	308	0.477100758025	771	0.444367805109	865	0.377542919132	214	0.197369229706	0	NA	0	NA	0	NA	0	NA
B0770	Chr_02	5912795	36	0.47520495027	26	0.380777127913	50	0.4104925425	91	0.397187661078	50	0.257570818333	0	NA	0	NA	0	NA	0	NA
B0771	Chr_02	5918017	149	0.399725796366	97	0.272981407381	306	0.2935523685	360	0.181714217773	201	0.212825768779	0	NA	0	NA	0	NA	0	NA
B0772	Chr_02	5920978	0	NA	0	NA	0	NA	0	NA	0	NA	0	NA	0	NA	0	NA	0	NA
B0773	Chr_02	5924689	230	0.361701027889	197	0.26359496793	460	0.188257034161	428	0.16379777623	61	0.301619367788	0	NA	0	NA	0	NA	0	NA
B0774	Chr_02	5928456	548	0.269564138386	478	0.180147646588	1074	0.151651846208	719	0.125172366107	1973	0.0904049976416	383	0.0665984557642	0	NA	0	NA	0	NA
B0775	Chr_02	5930933	28	0.253550136925	32	0.223394279042	58	0.252055171599	18	0.084658928663	0	NA	0	NA	0	NA	0	NA	0	NA
B0776	Chr_02	5932977	847	0.538496088063	778	0.461821546799	1994	0.428940938669	2825	0.409658691842	3518	0.338478509925	2656	0.174264298852	0	NA	0	NA	0	NA
B0777	Chr_02	5940161	223	0.402913557169	231	0.362972446857	603	0.372600882451	780	0.340070333923	768	0.299885444928	96	0.212099512728	0	NA	0	NA	0	NA
B0778	Chr_02	5943798	39	0.624475990214	31	0.336042830098	7	0.0044688319459	0	NA	0	NA	0	NA	0	NA	0	NA	0	NA
B0779	Chr_02	5954750	215	0.495008280956	190	0.412449749088	633	0.391343975808	862	0.325543938359	1162	0.32340814277	472	0.232790708131	0	NA	0	NA	0	NA
B0780	Chr_02	5964565	385	0.434542481287	282	0.323509422412	850	0.336110141443	1100	0.296407939248	1494	0.240684369434	1142	0.11845640833	0	NA	0	NA	0	NA
B0781	Chr_02	5968291	37	0.498317336416	22	0.239415581463	78	0.241232054188	50	0.165222629498	0	NA	0	NA	0	NA	0	NA	0	NA
B0782	Chr_02	5980018	113	0.267714977174	41	0.28964629831	62	0.419129598338	190	0.254860494917	158	0.264446749318	140	0.370242275032	0	NA	0	NA	0	NA
B0783	Chr_02	5986720	227	0.516780002076	172	0.522554598862	414	0.527647112031	576	0.45016478693	729	0.359640913621	422	0.258569914887	0	NA	0	NA	0	NA
B0784	Chr_02	5990807	316	0.540985437954	251	0.554126781286	676	0.569063581279	837	0.517163012154	2030	0.422379710942	2052	0.303117627937	37	0.091428603747	0	NA	0	NA
B0785	Chr_02	5997742	0	NA	0	NA	0	NA	0	NA	0	NA	0	NA	0	NA	0	NA	0	NA
B0786	Chr_02	6005077	53	0.21727876842	26	0.170071795892	8	0.201294657308	48	0.0811096487251	0	NA	0	NA	0	NA	0	NA	0	NA
B0787	Chr_02	6009843	302	0.542026800249	265	0.464820012899	698	0.369640906448	808	0.326301367496	1399	0.140433811987	2604	0.0757899189013	106	0.0163860580847	0	NA	0	NA
B0788	Chr_02	6016455	59	0.692457621989	43	0.517727840648	87	0.608599196191	27	0.129327584794	153	0.499653261994	9	0.0363237401423	0	NA	0	NA	0	NA
B0789	Chr_02	6021246	1	0.00394366197183	2	0.510204081633	0	NA	0	NA	0	NA	0	NA	0	NA	0	NA	0	NA
B0790	Chr_02	6033829	89	0.345414082016	61	0.277734253131	172	0.0845073515467	210	0.0698801134492	257	0.029688281426	25	0.0587237073112	0	NA	0	NA	0	NA
B0791	Chr_02	6056879	26	0.442932746817	4	0.0182558034536	11	0.399747489681	25	0.112607864564	0	NA	0	NA	0	NA	0	NA	0	NA
B0792	Chr_02	6059187	480	0.438196042688	395	0.407514926055	1059	0.377383127655	1056	0.34951245163	1536	0.388560357726	2227	0.374900881543	33	0.370632957054	0	NA	0	NA
B0793	Chr_02	6064114	292	0.388371942457	264	0.352692094215	688	0.386876261271	1060	0.338748022401	747	0.281765051269	7	0.264659289578	0	NA	0	NA	0	NA
B0794	Chr_02	6069583	203	0.699182407768	182	0.698436426256	369	0.672558159189	402	0.669680517	20	0.737958945971	0	NA	0	NA	0	NA	0	NA
B0795	Chr_02	6081661	275	0.597527778602	240	0.535056023393	709	0.450872377072	875	0.484505677539	917	0.454615411838	303	0.309498529674	0	NA	0	NA	0	NA
B0796	Chr_02	6087087	80	0.309319700201	66	0.222692113514	169	0.180308421433	54	0.266782035956	0	NA	0	NA	0	NA	0	NA	0	NA
B0797	Chr_02	6090338	588	0.395430914181	498	0.415869273226	1536	0.397106495047	1926	0.389675335458	1902	0.318517644895	64	0.234485522525	0	NA	0	NA	0	NA
B0798	Chr_02	6093391	37	0.483871436084	36	0.399798087648	61	0.198299615676	2	0.950075075075	0	NA	0	NA	0	NA	0	NA	0	NA
B0799	Chr_02	6094241	101	0.430426708778	92	0.341871591203	233	0.364349461474	225	0.277114430213	52	0.381485865709	0	NA	0	NA	0	NA	0	NA
B0800	Chr_02	6095797	861	0.531963796808	820	0.490294051794	2050	0.461195408196	2998	0.334631362522	3502	0.387323593147	1857	0.319191797384	0	NA	0	NA	0	NA
B0801	Chr_02	6100694	503	0.5532235918	416	0.474446102288	955	0.439249018704	1247	0.384504205213	835	0.253343142565	2914	0.427261747862	0	NA	0	NA	0	NA
B0802	Chr_02	6108521	1	0.48828125	0	NA	2	0.0203800922914	0	NA	0	NA	0	NA	0	NA	0	NA	0	NA
B0807	Chr_02	3983306	79	0.432039708323	71	0.380386799351	124	0.294882666214	128	0.241241488924	0	NA	0	NA	0	NA	0	NA	0	NA
B0808	Chr_02	3986155	581	0.356056988718	539	0.295919968377	1392	0.264844446373	1930	0.221618847583	2651	0.149482812908	873	0.121089159144	0	NA	0	NA	0	NA
B0809	Chr_02	3990949	97	0.263069034497	87	0.164866285957	227	0.164619745222	273	0.147673604855	136	0.112672983625	0	NA	0	NA	0	NA	0	NA
B0810	Chr_02	4001970	1180	0.220730033455	991	0.215499771651	2247	0.193463735917	3608	0.19089304436	4485	0.183455185713	812	0.159883852521	0	NA	0	NA	0	NA
B0811	Chr_02	4009686	4	0.471802593457	4	0.226909048546	2	0.186009538951	0	NA	0	NA	0	NA	0	NA	0	NA	0	NA
B0812	Chr_02	4020007	380	0.304250491816	243	0.27980133762	899	0.215082903206	1256	0.200928515623	1475	0.190233795285	273	0.169763443591	0	NA	0	NA	0	NA
B0813	Chr_02	4026072	407	0.338662155462	384	0.286790773424	969	0.237368446524	1466	0.229227202089	1858	0.206027844449	473	0.111757506009	0	NA	0	NA	0	NA
B0814	Chr_02	4029922	256	0.283755943242	127	0.292177638068	536	0.248513680829	464	0.241012326089	92	0.246583931541	0	NA	0	NA	0	NA	0	NA
B0815	Chr_02	4036425	300	0.310840276781	286	0.30132138619	735	0.236403278855	817	0.22353352687	775	0.133666237383	1154	0.0563134844061	0	NA	0	NA	0	NA
B0816	Chr_02	4040068	342	0.42330036625	276	0.359846458662	785	0.41800067158	978	0.41347418671	1002	0.302309392996	879	0.132761625151	0	NA	0	NA	0	NA
B0817	Chr_02	4044368	653	0.313475153911	487	0.243009163218	1100	0.246513660711	1573	0.189341301118	2724	0.176788549558	1552	0.1784607035	0	NA	0	NA	0	NA
B0818	Chr_02	4050582	103	0.128437021721	126	0.0723751039928	208	0.0529027835781	90	0.0200639013952	0	NA	0	NA	0	NA	0	NA	0	NA
B0819	Chr_02	4061441	327	0.402802620474	223	0.356190336975	884	0.307248212116	1098	0.318058390463	781	0.266645094726	29	0.23062822952	0	NA	0	NA	0	NA
B0820	Chr_02	4066175	1407	0.411820301188	1393	0.38734342028	3749	0.364100095873	4711	0.348080703407	7578	0.361230104665	9954	0.346059651483	0	NA	0	NA	0	NA
B0821	Chr_02	4083008	1822	0.338281342079	1579	0.298639207313	4818	0.283005346701	7642	0.275191845501	13293	0.254638716896	30590	0.225893888913	16818	0.180205390054	0	NA	0	NA
B0822	Chr_02	4095150	369	0.40851289025	299	0.251918418336	654	0.18963530878	793	0.164041103232	505	0.127031456451	0	NA	0	NA	0	NA	0	NA
B0823	Chr_02	4099225	78	0.343029908521	65	0.155003600902	160	0.174389344778	95	0.0946145323179	32	0.0763306050263	0	NA	0	NA	0	NA	0	NA
B0824	Chr_02	4102978	182	0.549293298069	155	0.511831713107	401	0.298361055348	496	0.273690262124	676	0.148658734853	106	0.100653298935	0	NA	0	NA	0	NA
B0825	Chr_02	4107573	350	0.442734000647	327	0.427913418485	755	0.388212916944	940	0.382546314889	906	0.327048190881	112	0.258862990532	0	NA	0	NA	0	NA
B0826	Chr_02	4111313	293	0.479492003982	223	0.447829961612	644	0.369856542151	855	0.262667080791	1108	0.130883439001	1435	0.0958367919425	569	0.0474402324775	0	NA	0	NA
B0827	Chr_02	4133638	2635	0.411626322538	2413	0.419748474107	6913	0.394668489416	11650	0.378740444187	21502	0.365498671867	49947	0.345359809768	39047	0.403685993355	1253	0.319541371029	0	NA
B0828	Chr_02	4147437	283	0.527660147596	296	0.35674559324	720	0.281925361473	807	0.117421768744	309	0.318755416358	0	NA	0	NA	0	NA	0	NA
B0829	Chr_02	4150609	100	0.45317882322	54	0.233920402792	165	0.389198375406	57	0.214946386935	2	0.0119838479612	0	NA	0	NA	0	NA	0	NA
B0830	Chr_02	4152357	431	0.624103609011	404	0.596425774725	1113	0.551243210877	1174	0.387569092431	1497	0.307943793579	2044	0.544806806698	0	NA	0	NA	0	NA
B0831	Chr_02	4160156	216	0.435852621881	175	0.393320203082	406	0.372984146125	562	0.278124070964	946	0.269042698151	246	0.24371136075	0	NA	0	NA	0	NA
B0832	Chr_02	4166147	160	0.221020337857	67	0.216801498722	62	0.242663245547	129	0.118977147457	47	0.0536304768295	0	NA	0	NA	0	NA	0	NA
B0833	Chr_02	4170241	1086	0.467299129695	969	0.410832299017	2681	0.400770511412	4589	0.38834668852	7306	0.375692688915	12272	0.307732198504	580	0.194833808746	0	NA	0	NA
B0834	Chr_02	4178846	577	0.5080896008	502	0.458077704013	1440	0.467455182368	1972	0.45663685364	2507	0.462115133547	476	0.456289769803	0	NA	0	NA	0	NA
B0835	Chr_02	4185049	262	0.442462990511	258	0.395553611651	713	0.408875606927	892	0.376621769457	799	0.331543359434	2	0.517531375167	0	NA	0	NA	0	NA
B0836	Chr_02	4188926	30	0.216169585063	16	0.259699768869	32	0.0677624458064	0	NA	0	NA	0	NA	0	NA	0	NA	0	NA
B0837	Chr_02	4190052	22	0.631001529028	2	0.565891472868	21	0.514719373262	0	NA	0	NA	10	0.0879422543457	0	NA	0	NA	0	NA
B0839	Chr_02	4198361	229	0.391363546533	161	0.369191377768	307	0.351764034089	319	0.292271145613	150	0.0848254852004	8	0.0059654375983	0	NA	0	NA	0	NA
B0840	Chr_02	4204237	240	0.169447323682	216	0.16342871864	454	0.116663339151	308	0.048839474776	0	NA	0	NA	0	NA	0	NA	0	NA
B0841	Chr_02	4206534	65	0.254097248849	60	0.17186447053	148	0.147516411178	184	0.113002889245	55	0.10103031918	0	NA	0	NA	0	NA	0	NA
B0842	Chr_02	4208839	949	0.334993219724	808	0.322135983584	2333	0.284066789637	3238	0.29189897891	4769	0.305820825831	7380	0.251964624853	89	0.135650383655	0	NA	0	NA
B0843	Chr_02	4222524	422	0.460102187305	364	0.437412929243	1079	0.389592415393	1651	0.370858468672	2166	0.377605506147	745	0.336774611258	0	NA	0	NA	0	NA
B0844	Chr_02	4236299	547	0.259174084642	488	0.27161407492	1079	0.249087950982	1476	0.247371976326	955	0.218729930755	89	0.236797482046	0	NA	0	NA	0	NA
B0845	Chr_02	4241301	586	0.350637025068	495	0.320311257168	1396	0.314593861966	1908	0.284607592167	2448	0.268471654534	966	0.237990369687	0	NA	0	NA	0	NA
B0846	Chr_02	4246309	37	0.23144233442	28	0.107057490616	47	0.107944495758	4	0.0504104817141	0	NA	0	NA	0	NA	0	NA	0	NA
B0847	Chr_02	4248934	1034	0.328552040117	902	0.29517399986	2766	0.282375452344	3809	0.254591365895	4020	0.223892887647	556	0.128400814965	0	NA	0	NA	0	NA
B0848	Chr_02	4253663	956	0.286887723662	819	0.295608327015	2517	0.284859578547	3610	0.276372721365	5147	0.256782557252	2979	0.226474071262	0	NA	0	NA	0	NA
B0849	Chr_02	4257692	748	0.350055095515	600	0.338674892161	1627	0.2986899991	2091	0.268882359271	2883	0.228778264416	926	0.211860897191	0	NA	0	NA	0	NA
B0850	Chr_02	4263972	418	0.275427194285	380	0.238207195646	715	0.248585916646	133	0.205129514908	0	NA	0	NA	0	NA	0	NA	0	NA
B0851	Chr_02	4266216	934	0.564172673791	883	0.520063547233	2547	0.455291593296	3860	0.42963259226	6055	0.395914049186	3988	0.422697837083	0	NA	0	NA	0	NA
B0852	Chr_02	4272179	155	0.26591566233	141	0.213862928117	344	0.114370030262	180	0.0527093950534	0	NA	0	NA	0	NA	0	NA	0	NA
B0853	Chr_02	4273868	121	0.370802996055	112	0.300109927178	180	0.22554421164	47	0.0368812652437	5	0.0109731139776	0	NA	0	NA	0	NA	0	NA
B0854	Chr_02	4314279	392	0.427161022895	378	0.351263910281	1038	0.364668991145	1356	0.350894547238	2186	0.361251713192	2878	0.322761509724	0	NA	0	NA	0	NA
B0855	Chr_02	4333539	39	0.497115659286	16	0.578319274493	0	NA	0	NA	0	NA	0	NA	0	NA	0	NA	0	NA
B0856	Chr_02	4350810	8	0.495261847518	5	0.0729247900416	4	0.358620706032	14	0.232420724513	5	0.262093331825	0	NA	0	NA	0	NA	0	NA
B0857	Chr_02	4359378	95	0.757616800617	35	0.629847035554	125	0.612657199736	162	0.548515910976	110	0.765980947686	0	NA	0	NA	0	NA	0	NA
B0858	Chr_02	4419911	531	0.573699307612	477	0.51817572779	1261	0.506241417372	1802	0.520099109247	2820	0.497407137447	2561	0.428199316203	0	NA	0	NA	0	NA
B0859	Chr_02	7005534	25	0.22025804533	9	0.232860214229	26	0.364689802854	6	0.380606491735	0	NA	0	NA	0	NA	0	NA	0	NA
B0860	Chr_02	6999923	443	0.385477164337	368	0.32283140342	716	0.301911127252	1307	0.267937855186	900	0.24837620829	0	NA	0	NA	0	NA	0	NA
B0861	Chr_02	6997361	189	0.29138674694	135	0.30653735781	336	0.270975217049	352	0.283441471128	0	NA	0	NA	0	NA	0	NA	0	NA
B0862	Chr_02	6986499	1236	0.310262516144	1071	0.263669736051	3129	0.246476583584	5208	0.225119025173	9116	0.213769152571	18294	0.195139091362	4875	0.159926301883	0	NA	0	NA
B0863	Chr_02	6962265	980	0.428212184053	865	0.397175637431	2399	0.403688452375	3453	0.391601256143	4696	0.34920669158	4663	0.323027429292	0	NA	0	NA	0	NA
B0864	Chr_02	6958566	284	0.441961079771	214	0.321720958838	561	0.396709455148	959	0.355317879917	1172	0.308120360762	380	0.363636940762	0	NA	0	NA	0	NA
B0865	Chr_02	6945176	910	0.377661479673	864	0.335201696474	2316	0.330176253528	2883	0.328613399999	4875	0.282358296468	6058	0.247674083331	0	NA	0	NA	0	NA
B0866	Chr_02	6932829	212	0.66610184733	220	0.630160154727	510	0.541595584614	811	0.611302649124	635	0.60857446913	13	0.880998680363	0	NA	0	NA	0	NA
B0867	Chr_02	6929876	184	0.712196013678	185	0.635464659089	437	0.619549127553	757	0.599338936255	934	0.509623745623	278	0.29997499943	0	NA	0	NA	0	NA
B0868	Chr_02	6918396	1378	0.236457961257	1310	0.212522803263	3695	0.191534472902	5004	0.179396004017	4372	0.185692070649	172	0.165517835716	0	NA	0	NA	0	NA
B0869	Chr_02	6915836	11	0.227393100838	8	0.176169784575	1	0.208333333333	0	NA	0	NA	0	NA	0	NA	0	NA	0	NA
B0870	Chr_02	6908698	230	0.270974982859	202	0.239263100721	445	0.198370801836	113	0.220186198355	0	NA	0	NA	0	NA	0	NA	0	NA
B0871	Chr_02	6905291	80	0.606644641022	78	0.658400445642	209	0.603457968827	120	0.666881490502	9	0.891170766138	0	NA	0	NA	0	NA	0	NA
B0872	Chr_02	6166260	868	0.278810540858	806	0.215986882442	1891	0.186351373392	1849	0.186381097589	3301	0.182199659732	925	0.136022570888	0	NA	0	NA	0	NA
B0873	Chr_02	6189819	27	0.445034362873	23	0.546951149533	16	0.653266189582	0	NA	0	NA	0	NA	0	NA	0	NA	0	NA
B0874	Chr_02	6196547	46	0.269863334166	41	0.218743247108	75	0.149792126575	9	0.0669752486856	0	NA	0	NA	0	NA	0	NA	0	NA
B0875	Chr_02	6206525	94	0.467953815866	59	0.37335177682	80	0.317116245705	88	0.246631774138	228	0.14037240119	225	0.0378300159358	0	NA	0	NA	0	NA
B0877	Chr_02	6259043	31	0.367517269134	28	0.161387206443	8	0.2102756882	0	NA	0	NA	0	NA	0	NA	0	NA	0	NA
B0878	Chr_02	6273505	290	0.419223840449	237	0.373007435964	665	0.327077854496	849	0.316565568993	757	0.27758175575	27	0.217627821818	0	NA	0	NA	0	NA
B0879	Chr_02	6278120	14	0.3061113508	10	0.434052874526	26	0.186748358369	31	0.0972813985247	9	0.0301650111397	0	NA	0	NA	0	NA	0	NA
B0880	Chr_02	6325213	193	0.247270654312	167	0.153357370609	453	0.180321648204	287	0.104470606264	28	0.0884971950175	0	NA	0	NA	0	NA	0	NA
B0881	Chr_02	6341271	390	0.221953918834	282	0.189652608354	750	0.204331896542	827	0.199824783294	696	0.183476918606	15	0.0978371744362	0	NA	0	NA	0	NA
B0882	Chr_02	6347459	633	0.293404130332	449	0.245079498145	1229	0.190777368864	1051	0.163696187316	985	0.135683550516	3333	0.170546587921	0	NA	0	NA	0	NA
B0883	Chr_02	6357995	37	0.162449845875	42	0.245585509917	63	0.0950886670421	19	0.0941075848009	0	NA	0	NA	0	NA	0	NA	0	NA
B0884	Chr_02	6359455	190	0.660880715016	170	0.579854758395	399	0.540333893278	579	0.57638496937	1029	0.504489914068	2012	0.524283006524	557	0.303587991195	0	NA	0	NA
B0885	Chr_02	6393003	127	0.293548239631	112	0.269967245285	322	0.246653072074	378	0.169333273016	546	0.177388207039	531	0.117004855007	0	NA	0	NA	0	NA
B0886	Chr_02	6398137	638	0.372213989553	518	0.289787916774	1082	0.29210689865	1201	0.324639550618	1763	0.267433487445	2924	0.164000298437	1213	0.0917383992855	0	NA	0	NA
B0889	Chr_02	6418717	1	0.0181818181818	0	NA	0	NA	0	NA	0	NA	0	NA	0	NA	0	NA	0	NA
B0891	Chr_02	6428908	3	0.338948239747	3	0.00232043410797	0	NA	0	NA	0	NA	0	NA	0	NA	0	NA	0	NA
B0895	Chr_02	6475089	620	0.742267243685	532	0.717680723912	1595	0.707499257702	2516	0.673332413866	4123	0.671731422878	4636	0.58902743425	1	0.169384057971	0	NA	0	NA
B0896	Chr_02	6482300	38	0.48171953332	38	0.291417758679	99	0.242570900262	111	0.224357354144	39	0.15700462787	0	NA	0	NA	0	NA	0	NA
B0897	Chr_02	6484146	138	0.689717032425	112	0.57906715168	323	0.556554330812	370	0.601602567214	185	0.419892507843	0	NA	0	NA	0	NA	0	NA
B0898	Chr_02	6491276	50	0.644234757456	67	0.223935925037	137	0.103600723134	111	0.0728263128916	11	0.0370824127373	0	NA	0	NA	0	NA	0	NA
B0899	Chr_02	6494096	138	0.428671945566	110	0.318016465303	297	0.331209178276	244	0.136908054145	226	0.157933582037	285	0.0732774900155	0	NA	0	NA	0	NA
B0900	Chr_02	6500003	873	0.131992341684	106	0.300271355757	228	0.175676472232	234	0.164250121699	183	0.157307763626	324	0.168132281196	0	NA	0	NA	0	NA
B0901	Chr_02	6531853	14	0.254603086713	6	0.0188919484852	8	0.0691286880623	0	NA	0	NA	0	NA	0	NA	0	NA	0	NA
B0902	Chr_02	6534559	50	0.373638571927	5	0.00698345294613	2	0.0974151582075	20	0.0108120762072	0	NA	0	NA	0	NA	0	NA	0	NA
B0903	Chr_02	6536407	47	0.454200727412	17	0.565967334801	47	0.0823788332897	82	0.0332097193829	115	0.125639107567	0	NA	0	NA	0	NA	0	NA
B0904	Chr_02	6539463	437	0.634163345663	327	0.493822485617	1012	0.417974504692	1222	0.380919305062	1356	0.340587904678	4066	0.178622962512	247	0.109132729172	0	NA	0	NA
B0905	Chr_02	6548511	37	0.63529919092	32	0.464093645833	64	0.194772782536	17	0.425778978581	33	0.328448330817	126	0.187112421679	16	0.0614524924073	0	NA	0	NA
B0906	Chr_02	6556234	34	0.126223170854	29	0.0422115196683	14	0.0383217276722	0	NA	0	NA	0	NA	0	NA	0	NA	0	NA
B0907	Chr_02	6571659	10	0.274898522311	1	0.000698812019567	15	0.205517728241	20	0.0948665019723	4	0.257144568977	0	NA	0	NA	0	NA	0	NA
B0909	Chr_02	6670710	65	0.791876331323	48	0.625105602472	145	0.812283145686	178	0.66764981206	60	0.646831931178	0	NA	0	NA	0	NA	0	NA
B0911	Chr_02	6717430	131	0.51801703894	50	0.379771369386	220	0.475388396294	263	0.21718512657	452	0.334000976038	210	0.414463134987	0	NA	0	NA	0	NA
B0912	Chr_02	6723160	547	0.427632710919	545	0.400695617835	1367	0.380676654586	1685	0.351679182813	1673	0.317613462019	288	0.196136259688	0	NA	0	NA	0	NA
B0914	Chr_02	6728058	478	0.32059699238	437	0.310364738954	966	0.308338807304	1004	0.291527903098	1325	0.235305745259	204	0.150302240086	0	NA	0	NA	0	NA
B0915	Chr_02	6733779	216	0.493387852572	183	0.472638978512	469	0.410830208051	653	0.372735324289	348	0.35598895636	0	NA	0	NA	0	NA	0	NA
B0916	Chr_02	6738728	253	0.260720889993	134	0.262837451494	302	0.219043686579	242	0.183235103683	604	0.197604697533	19	0.204224542501	0	NA	0	NA	0	NA
B0917	Chr_02	6746573	101	0.334504240787	74	0.301814548114	181	0.31622599739	190	0.332987366947	125	0.258694284564	0	NA	0	NA	0	NA	0	NA
B0918	Chr_02	6757928	692	0.27510512012	501	0.238590137515	956	0.264164247681	462	0.223219246164	2688	0.270020517214	892	0.247194108168	0	NA	0	NA	0	NA
B0919	Chr_02	6761895	793	0.30022604048	708	0.22159376329	1640	0.243996832689	2333	0.243280908665	3045	0.226473915108	448	0.22650353466	0	NA	0	NA	0	NA
B0920	Chr_02	6792019	839	0.256548721393	628	0.195618351547	1511	0.195386984177	1294	0.20548151887	2442	0.175146961068	1931	0.147386719534	0	NA	0	NA	0	NA
B0921	Chr_02	6806195	158	0.28792108567	82	0.258710879863	160	0.211936637124	334	0.231997903309	212	0.191774163618	0	NA	0	NA	0	NA	0	NA
B0923	Chr_02	7515872	830	0.332244203895	800	0.295756396646	1906	0.288775465069	2470	0.289483534172	3748	0.268169805351	7294	0.287318722301	15	0.159697767083	0	NA	0	NA
B0924	Chr_02	7487237	476	0.329138990129	393	0.282143188279	1190	0.29143267056	1380	0.299211708068	1409	0.310184580143	17	0.413887042253	0	NA	0	NA	0	NA
B0925	Chr_02	7484411	434	0.280277405483	378	0.267880162573	1174	0.249833225737	1591	0.237653689292	1887	0.243684630292	291	0.20525599427	0	NA	0	NA	0	NA
B0926	Chr_02	7477517	943	0.367121138325	849	0.369468303465	2105	0.384093850708	2387	0.397785223705	4548	0.314767423966	2742	0.299924480996	0	NA	0	NA	0	NA
B0927	Chr_02	7458758	245	0.408754883387	199	0.384126476937	469	0.346822395668	303	0.421016300799	0	NA	0	NA	0	NA	0	NA	0	NA
B0928	Chr_02	7444616	7	0.51045880259	4	0.393031906629	3	0.0204563321436	0	NA	0	NA	0	NA	0	NA	0	NA	0	NA
B0929	Chr_02	7442537	185	0.229337685201	126	0.231235436292	229	0.176928668456	423	0.183034610227	187	0.185690775922	0	NA	0	NA	0	NA	0	NA
B0930	Chr_02	7431971	10	0.213374674641	5	0.0521187365688	0	NA	0	NA	0	NA	0	NA	0	NA	0	NA	0	NA
B0931	Chr_02	7387244	1002	0.463952023197	987	0.363508264658	2739	0.330338234142	3941	0.360009546779	6423	0.355335901841	8503	0.320253297024	0	NA	0	NA	0	NA
B0932	Chr_02	7355279	69	0.292606963527	36	0.213859190495	66	0.189068182455	0	NA	0	NA	0	NA	0	NA	0	NA	0	NA
B0934	Chr_02	7200467	23	0.314020718126	24	0.251311685585	42	0.289474745907	14	0.299164818142	31	0.255276118214	0	NA	0	NA	0	NA	0	NA
B0935	Chr_02	7205112	0	NA	0	NA	0	NA	0	NA	0	NA	0	NA	0	NA	0	NA	0	NA
B0936	Chr_02	7237421	1	0.826882477129	0	NA	0	NA	0	NA	2	0.834616708575	0	NA	0	NA	0	NA	0	NA
B0937	Chr_02	7241614	193	0.870471522325	160	0.858403112846	337	0.874018196929	405	0.880890642283	672	0.862595919947	63	0.878663504005	0	NA	0	NA	0	NA
B0939	Chr_02	7558981	3	0.488948040343	0	NA	0	NA	0	NA	0	NA	0	NA	0	NA	0	NA	0	NA
B0941	Chr_02	7614310	63	0.26752221106	50	0.112871735706	124	0.0521145071185	130	0.111135785965	39	0.0572135287373	0	NA	0	NA	0	NA	0	NA
B0942	Chr_02	7621504	678	0.775725252154	581	0.780592349853	1361	0.744322053526	2424	0.748565252599	4272	0.72256364411	8119	0.647997218657	2459	0.541721283153	0	NA	0	NA
B0943	Chr_02	7059946	35	0.309130861059	21	0.28141236481	59	0.149447959397	72	0.222752814714	2	0.0230263866707	0	NA	0	NA	0	NA	0	NA
B0944	Chr_02	7105001	613	0.495412585063	533	0.445716628477	1428	0.456350777094	2119	0.426099311048	2804	0.432063704665	759	0.342897880026	0	NA	0	NA	0	NA
B0946	Chr_02	7116791	17	0.145914496702	13	0.15678733036	32	0.156425981228	49	0.0567495214102	16	0.129069845442	0	NA	0	NA	0	NA	0	NA
B0947	Chr_02	7134064	825	0.32807743772	711	0.333424788665	1637	0.330896554505	2085	0.354102892044	3287	0.337935944956	1042	0.267798350759	0	NA	0	NA	0	NA
B0948	Chr_02	7161821	10	0.22633909685	0	NA	0	NA	0	NA	0	NA	0	NA	0	NA	0	NA	0	NA
B0955	Chr_02	4637814	1	0.868145802675	0	NA	0	NA	0	NA	0	NA	0	NA	0	NA	0	NA	0	NA
B0956	Chr_02	4643493	10	0.220937283234	0	NA	0	NA	0	NA	0	NA	0	NA	0	NA	0	NA	0	NA
B0959	Chr_02	4661523	71	0.502507442817	32	0.421223679161	31	0.128228202486	132	0.0893203937902	20	0.173412423827	0	NA	0	NA	0	NA	0	NA
B0960	Chr_02	4718486	859	0.275205516452	610	0.302765290303	1884	0.269291538201	2487	0.283834149958	4409	0.254111486432	2795	0.221529668354	0	NA	0	NA	0	NA
B0961	Chr_02	4738389	171	0.193595002161	124	0.160379853931	283	0.149081866324	242	0.0973686360628	0	NA	0	NA	0	NA	0	NA	0	NA
B0962	Chr_02	4743228	60	0.453188534244	51	0.529788928789	124	0.402769047909	174	0.395538109472	119	0.394960223122	48	0.432902254377	0	NA	0	NA	0	NA
B0963	Chr_02	4747402	51	0.494721092809	27	0.428695881245	58	0.36004899508	57	0.48626249327	109	0.197358658484	0	NA	0	NA	0	NA	0	NA
B0964	Chr_02	4781690	14	0.288125902591	20	0.0809676269197	36	0.0344722900552	8	0.012876222827	0	NA	0	NA	0	NA	0	NA	0	NA
B0965	Chr_02	4816233	367	0.41944637541	285	0.287222229543	700	0.270394634427	1039	0.274765068322	1473	0.188163626159	659	0.0861088442288	0	NA	0	NA	0	NA
B0966	Chr_02	4829830	153	0.257882017084	54	0.115227160309	187	0.144385367445	118	0.130468811531	58	0.0607228339384	0	NA	0	NA	0	NA	0	NA
B0967	Chr_02	4834682	243	0.416818203464	132	0.31997126312	148	0.15441495035	167	0.172731767548	472	0.121912398675	0	NA	0	NA	0	NA	0	NA
B0968	Chr_02	4838211	460	0.238408212796	406	0.256325307596	1106	0.254185422235	1238	0.228743443798	478	0.145485080223	0	NA	0	NA	0	NA	0	NA
B0973	Chr_02	9552260	171	0.787802988841	169	0.673247678406	362	0.596814839626	563	0.602483286188	461	0.320376344623	419	0.162286966346	0	NA	0	NA	0	NA
B0974	Chr_02	9543614	445	0.410210225832	300	0.339844154254	980	0.316691785047	1443	0.33931339309	1401	0.269023955158	166	0.0691534372338	0	NA	0	NA	0	NA
B0975	Chr_02	9522178	507	0.530858485323	382	0.463262370767	1040	0.402370772182	1459	0.364334761073	2705	0.343993507966	3587	0.281920056204	0	NA	0	NA	0	NA
B0976	Chr_02	9519076	393	0.418206427069	366	0.310779256088	1072	0.255554162628	1376	0.258866804991	1307	0.292964305375	85	0.294509205731	0	NA	0	NA	0	NA
B0977	Chr_02	9461961	645	0.505573385267	603	0.516392308853	1743	0.475250613142	1915	0.376747082336	824	0.229914897183	0	NA	0	NA	0	NA	0	NA
B0978	Chr_02	9455494	7	0.470768628651	0	NA	12	0.233675506739	9	0.650579332799	0	NA	0	NA	0	NA	0	NA	0	NA
B0979	Chr_02	9450371	26	0.14077772372	20	0.0440583584065	53	0.0372400678035	52	0.031379964155	0	NA	0	NA	0	NA	0	NA	0	NA
B0980	Chr_02	9447174	139	0.721033701692	122	0.683916959602	309	0.543655851009	415	0.431737369835	341	0.145723868273	0	NA	0	NA	0	NA	0	NA
B0981	Chr_02	9439577	22	0.503449932759	26	0.407970588604	63	0.384173698983	74	0.342969707488	69	0.422210785574	46	0.452379966464	0	NA	0	NA	0	NA
B0982	Chr_02	9403164	311	0.294559491412	273	0.287550803298	529	0.24361970371	368	0.272815087646	154	0.337250575185	0	NA	1679	0.223856746942	0	NA	0	NA
B0983	Chr_02	9311458	30	0.120490748388	15	0.0571714281494	21	0.0747218699815	0	NA	0	NA	0	NA	0	NA	0	NA	0	NA
B0984	Chr_02	9304551	274	0.259031367268	250	0.223735262654	641	0.186998936	806	0.120445870291	484	0.0656955866488	21	0.024178125119	0	NA	0	NA	0	NA
B0986	Chr_02	9285449	774	0.490291595509	685	0.465892380999	1698	0.422509213356	2717	0.334308054885	4837	0.377796099421	5870	0.256269245763	5	0.0310353123879	0	NA	0	NA
B0987	Chr_02	9268932	1226	0.297372402395	1146	0.249313796845	3345	0.204429250802	4926	0.188718269193	7497	0.165040292189	4446	0.155350546671	0	NA	0	NA	0	NA
B0988	Chr_02	9252877	93	0.348042435072	92	0.217062876928	173	0.18177566261	198	0.172698561782	5	0.0116678121894	0	NA	0	NA	0	NA	0	NA
B0990	Chr_02	8457568	3	0.440665360391	0	NA	0	NA	0	NA	0	NA	0	NA	0	NA	0	NA	0	NA
B0991	Chr_02	8459254	23	0.563256599721	17	0.308339242346	21	0.204537131522	26	0.232678478153	57	0.144861636683	0	NA	0	NA	0	NA	0	NA
B0995	Chr_02	8652585	2	0.500040581122	2	0.0752552521236	5	0.134568009107	11	0.0439953302525	10	0.0883660664747	1	0.0494893951296	0	NA	0	NA	0	NA
B0996	Chr_02	9066348	237	0.558939425196	228	0.486525631154	563	0.498735804704	705	0.423046377102	1003	0.318274993179	114	0.266437233963	0	NA	0	NA	0	NA
B1000	Chr_02	8847327	67	0.606920513504	32	0.275271862248	142	0.328675303296	130	0.264444793573	165	0.255009998269	234	0.160041232051	0	NA	0	NA	0	NA
B1001	Chr_02	8797215	453	0.399186012278	374	0.312635097111	1103	0.357918059181	1630	0.336659134152	1807	0.366652719873	245	0.371550969569	0	NA	0	NA	0	NA
B1002	Chr_02	8791580	20	0.221752606253	24	0.154094127194	34	0.132498621531	0	NA	0	NA	0	NA	0	NA	0	NA	0	NA
B1003	Chr_02	8788162	458	0.39437810277	458	0.353524508864	1194	0.343981254827	1447	0.341553892852	770	0.300376297551	61	0.120843728612	0	NA	0	NA	0	NA
B1004	Chr_02	8769040	112	0.651556036919	97	0.586322272931	243	0.46554997102	348	0.448506661094	542	0.453899728811	198	0.380209452228	0	NA	0	NA	0	NA
B1005	Chr_02	8946008	122	0.666583566559	100	0.509673259	170	0.62903120608	61	0.677717387449	0	NA	313	0.376773209877	0	NA	0	NA	0	NA
B1006	Chr_02	8974394	189	0.815363256654	152	0.75373568753	274	0.729047021985	483	0.652824387306	788	0.631644270496	271	0.671853547702	0	NA	0	NA	0	NA
B1007	Chr_02	9003174	442	0.857017957744	355	0.873975082179	1035	0.863364024471	1598	0.872761704761	2878	0.860319643679	4371	0.806743193851	347	0.703248305821	0	NA	0	NA
B1008	Chr_02	7784884	498	0.710570959125	397	0.573945139916	1246	0.542990399396	1768	0.463846549813	2707	0.352701345807	1463	0.147107923418	0	NA	0	NA	0	NA
B1009	Chr_02	7867913	19	0.293597027935	15	0.0713206285408	6	0.0536993262131	0	NA	0	NA	0	NA	0	NA	0	NA	0	NA
B1010	Chr_02	7892903	0	NA	0	NA	0	NA	0	NA	0	NA	0	NA	0	NA	0	NA	0	NA
B1011	Chr_02	7911448	92	0.739445308942	49	0.701137774377	167	0.721887496888	193	0.705342571066	318	0.716897494343	42	0.604161103895	0	NA	0	NA	0	NA
B1012	Chr_02	7958856	78	0.681367415114	72	0.346536669452	124	0.160960544482	21	0.181789517429	111	0.142091225505	0	NA	0	NA	0	NA	0	NA
B1013	Chr_02	7961818	117	0.822537194514	82	0.830068566782	277	0.793926511287	235	0.756920107641	30	0.726389326081	0	NA	0	NA	0	NA	0	NA
B1015	Chr_02	8010931	10	0.582686661309	1	0.883832499144	4	0.585586623055	13	0.344206015093	23	0.10007451855	4	0.0332675169015	0	NA	0	NA	0	NA
B1016	Chr_02	8093100	25	0.228921936311	32	0.266028754682	60	0.17847538247	47	0.319499572654	6	0.10867202675	0	NA	0	NA	0	NA	0	NA
B1017	Chr_02	8192037	8	0.597532444189	5	0.558200573028	3	0.661657059425	0	NA	12	0.17932557283	0	NA	0	NA	0	NA	0	NA
B1018	Chr_02	8200669	41	0.613290442627	7	0.769826139916	10	0.494415067855	6	0.660765377443	14	0.718840554869	0	NA	0	NA	0	NA	0	NA
B1021	Chr_02	8237807	280	0.210545229505	167	0.140874400917	202	0.126061883598	522	0.0973521351141	533	0.0639948278549	697	0.0900142954394	0	NA	0	NA	0	NA
B1022	Chr_02	8274345	736	0.431142913548	533	0.392954912029	840	0.33850819771	1396	0.258029276148	2056	0.227049644808	3338	0.133075032775	4	0.0434281523402	0	NA	0	NA
B1023	Chr_02	8400106	3487	0.73211131456	260	0.796756799937	639	0.733863693809	837	0.67177780668	1307	0.631801335801	2215	0.703330588777	173	0.715000804082	0	NA	0	NA
B1024	Chr_02	8404594	9	0.594943936102	1	0.503448275862	0	NA	0	NA	0	NA	0	NA	0	NA	0	NA	0	NA
B1027	Chr_02	9732927	3	0.556431362883	1	0.0261813537676	3	0.0313579331406	4	0.505036472588	5	0.262465867924	1	0.305825242718	0	NA	0	NA	0	NA
B1028	Chr_02	9768305	231	0.685188181333	168	0.488588810377	563	0.521978425286	779	0.347358217026	1260	0.396336858368	1302	0.24979532458	0	NA	0	NA	0	NA
B1029	Chr_02	9782492	137	0.438660158026	87	0.247864470827	279	0.126926973743	284	0.181043970301	490	0.0940342033279	499	0.0481697358948	0	NA	0	NA	0	NA
B1030	Chr_02	9792362	136	0.401336695825	135	0.438352249579	232	0.44514841816	313	0.41505278068	15	0.578617461855	0	NA	0	NA	0	NA	0	NA
[truncated: 21,930 more rows]
