# Supplementary material for: The genomic scale of fluctuating selection in a natural plant population
Source: Evol Lett. 2022 Dec 11;6(6):506–21. doi: 10.1002/evl3.308 (PMC9783439; doi:10.1002/evl3.308)
Supplement: Supplementary file 5 — Supplemental Information [file EVL3-6-506-s002.zip › Reduce.snpset.v2.py]

#-------------------------------------------------------------------------------
# Name:		Estimate null divergence (v) between paired samples within a year     
# Purpose:    
#-------------------------------------------------------------------------------

import sys
from random import shuffle
from math import sqrt,asin,sin

infile = "Genic.m_z.txt"

out1=open("slim."+infile,"w")
out2=open("nv2."+infile,"w")

min2 = 100 # lowest count to include a sample in null variance estimation
minMAF = 0.05
zlow = 2.0*asin(sqrt(minMAF))
zhigh= 2.0*asin(sqrt(1.0-minMAF))
pval1 = 0.01
dev2 = 3.0
dt1 = 9500
dt2 =16000

keepers={}
in0  =open("snpdev.Genic.m_z.txt", "r") # 
for line_idx, line in enumerate(in0):
        cols = line.replace('\n', '').split('\t') 
# Chr_01	10051237	8607	11	8.29268439248	0.6868704217328527	0.589945513331	0.325882957221	1.57445027737
	if float(cols[5])>=pval1 and abs( float(cols[8]) )<= dev2 and int(cols[2])>=dt1 and int(cols[2])<=dt2:
		keepers[cols[0]+"_"+cols[1]]=1
in0.close()
print "snps retained",len(keepers.keys())


stats={}
xpositions={}
in1  =open("paired.samples.txt", "r") # 
for line_idx, line in enumerate(in1):
        cols = line.replace('\n', '').split('\t') 
	xpositions[cols[0]] = [int(cols[1]),int(cols[2])]
	stats[cols[0]]=[0,0.0,0.0]
# 1998	4	5
	
in1.close()


ctx=[0,0]
src  =open(infile, "r") # 
for line_idx, line in enumerate(src):
        cols = line.replace('\n', '').split('\t') 
# Chrom	pos	Ref	alt	rd.1998_1.c.bam	rd.1998_2.c.bam	rd.2007_1.c.bam	rd.2007_2.c.bam	rd.2010_A.c.bam	rd.2010_B.c.bam	rd.2011_A.c.bam	rd.2011_B.c.bam	rd.2012_A.c.bam	rd.2012_B.c.bam	rd.2013_1.c.bam	rd.2013_2.c.bam	rd.2014_1.c.bam	rd.2014_2.c.bam	rd.2015_A.c.bam	rd.2015_B.c.bam	rd.2016_1.c.bam	rd.2016_2.c.bam	rd.2017_1.c.bam	rd.2017_2.c.bam	rd.2021_even.bam	rd.2021_odd.bam	CP.bam	IA.bam	Quarry.bam	s.mim10_S8.bam	s.mim12_S9.bam	s.mim14_S10.bam	s.mim15_S11.bam	s.mim16_S12.bam	s.mim1_S1.bam	s.mim21_S13.bam	s.mim22_S14.bam	s.mim24_S15.bam	s.mim25_S16.bam	s.mim26_S17.bam	s.mim27_S18.bam	s.mim28_S19.bam	s.mim29_S20.bam	s.mim2_S2.bam	s.mim30_S21.bam	s.mim31_S22.bam	s.mim34_S24.bam	s.mim41_S25.bam	s.mim42_S26.bam	s.mim46_S27.bam	s.mim47_S28.bam	s.mim48_S29.bam	s.mim49_S30.bam	s.mim4_S3.bam	s.mim50_S31.bam	s.mim51_S32.bam	s.mim52_S33.bam	s.mim53_S34.bam	s.mim54_S35.bam	s.mim56_S36.bam	s.mim61_S37.bam	s.mim62_S38.bam	s.mim63_S39.bam	s.mim64_S40.bam	s.mim65_S41.bam	s.mim68_S42.bam	s.mim69_S43.bam	s.mim6_S4.bam	s.mim70_S44.bam	s.mim71_S45.bam	s.mim73_S46.bam	s.mim74_S48.bam	s.mim75_S47.bam	s.mim7_S5.bam	s.mim8_S6.bam	s.mim9_S7.bam
	if line_idx==0:
		out1.write(line)

	try:
		ukx = keepers[cols[0]+"_"+cols[1]]

# Chr_01	137	C	T	298,0.404083606951	271,0.243584444589	288,0.204480198969	157,0.226215090973	260,0.433044662511	158,0.35768776829	143,0.237079797764	80,0.0	166,0.49594781548	127,0.399489061688	259,0.502361658022	284,0.337268788807	294,0.389312902481	326,0.369479784422	314,0.510272463097	265,0.527335611954	226,0.619516499975	281,0.416301615136	298,0.420826344846	318,0.356549081438	122,0.550125311982	246,0.563242188285	354,0.570172437945	278,0.556856202293	233,0.348417526575	220,0.580180648867	186,0.390467599605	308,0.623759494567	209,0.46295472794	254,0.611308642007

		out1.write(line)
		for year in xpositions:
			vv1=cols[ xpositions[year][0] ].split(",")
			m1=int(vv1[0])
			vv2=cols[ xpositions[year][1] ].split(",")
			m2=int(vv2[0])
			if m1>=min2 and m2>=min2:
				z1=float(vv1[1])
				z2=float(vv2[1])
				zbar=(z1+z2)/2.0
				if zbar>zlow and zbar<zhigh:
					stats[year][0]+=1
					stats[year][1]+= (z1-z2)**2.0
					stats[year][2]+= 1.0/float(m1)+1.0/float(m2)
	except KeyError:
		pass

for z in xpositions:
	x1=stats[z][1]/float(stats[z][0])
	x2=stats[z][2]/float(stats[z][0])
	print z,stats[z][0],"mean dz2",x1,"readdepth_var",x2,"rdprop",x2/x1
	nv_init = x1-x2
	out2.write(z+'\t'+str(nv_init)+'\n')
