# Supplementary material for: The genomic scale of fluctuating selection in a natural plant population
Source: Evol Lett. 2022 Dec 11;6(6):506–21. doi: 10.1002/evl3.308 (PMC9783439; doi:10.1002/evl3.308)
Supplement: Supplementary file 5 — Supplemental Information [file EVL3-6-506-s002.zip › relevant.snps.py]

out1=open("IMLineSNPs.for.timeseries.vcf","w")

InGene={}
src  =open("All.years.txt", "r") #
for line_idx, line in enumerate(src):
        cols = line.replace('\n', '').split('\t') 
# 1998	2007	2010	2011	2012	2013	2014	2015	2016	2017	2021	2021	CP	IA	Quarry
# Chr_01	10051348	A	G	11	1.64193886118	10.0381361794	0.43715386155525293	1998:1.61403977419	2007:1.6814885722	2010:1.58809501536	2011:1.62211889486	2012:1.6227667827	2013:1.61931160498	2014:1.80672254478	2015:1.66774365428	2016:1.60115160597	2017:1.67164819773	2021:1.64746199367	1.6183140295588414	1.64870028509932	0.3458158144394403	0.5564913067041586	160,7	129,22	204,70
	if line_idx>0:
		InGene[cols[0]+"_"+cols[1]]=1

src.close()


src  =open("main14.files.txt", "r") #
for line_xx, line in enumerate(src):
        filler = line.replace('\n', '') 
# gwas187.to_v5.Chr_01:11300001-11400000.vcf

	in1=open(filler,"r")
	for line_idx, line in enumerate(in1):
		cols = line.replace('\n', '').split('\t')
		if len(cols)==174:
			try:
				uu=InGene[cols[0]+"_"+cols[1]]
				out1.write(line)
			except KeyError:		
				pass 
		
	in1.close()
