# Supplementary material for: The genomic scale of fluctuating selection in a natural plant population
Source: Evol Lett. 2022 Dec 11;6(6):506–21. doi: 10.1002/evl3.308 (PMC9783439; doi:10.1002/evl3.308)
Supplement: Supplementary file 5 — Supplemental Information [file EVL3-6-506-s002.zip › rmdups.index.py]

#!/usr/bin/env python

import sys

commandsFile = open("cii.sh", 'w') 

src=open("s4set2.bams.txt","r")
for line_idx, line in enumerate(src):
	cols = line.replace('\n', '').split('\t') 
# 00-4.s4_2
	Name = cols[0] # 
	
	shellScriptName = 'r%s.sh' % (Name)
	shellScript = open(shellScriptName, 'w' )

	commandsFile.write('sbatch %s \n' % (shellScriptName))

	shellScript.write("#!/bin/bash\n" )
	shellScript.write("#SBATCH --job-name=%s\n" % (Name))

	shellScript.write("#SBATCH --partition=sjmac       \n" )
	shellScript.write("#SBATCH --time=0-155:59:00        \n" )
	shellScript.write("#SBATCH --mem-per-cpu=20gb           \n" )

	shellScript.write("#SBATCH --mail-type=NONE          \n" )
	shellScript.write("#SBATCH --mail-user=jkk@ku.edu    \n" )	
	shellScript.write("#SBATCH --ntasks=1                   \n" )	
	shellScript.write("#SBATCH --cpus-per-task=1            \n" )
	shellScript.write("#SBATCH --output=rx_%s.log\n\n\n" % Name )
        shellScript.write("module load bwa/0.7.17\n")
        shellScript.write("module load samtools/1.9\n\n\n")
	shellScript.write("module load java/1.8.0_212\n")

	shellScript.write("java -jar /home/jkk/picard/picard.jar MarkDuplicates I=%s.bam O=rd.%s.bam M=%s_dup_metrics.txt REMOVE_DUPLICATES=true\n" % (Name,Name,Name) )
	shellScript.write("java -jar /home/jkk/picard/picard.jar AddOrReplaceReadGroups I=rd.%s.bam O=rgrd.%s.bam RGID=4 RGLB=lib1 RGPL=ILLUMINA RGPU=rd.%s.bam RGSM=rd.%s.bam\n" % (Name,Name,Name,Name))

        shellScript.write("samtools sort rgrd.%s.bam -o %s.bam\n" % (Name,Name))
        shellScript.write("samtools index %s.bam\n" % (Name))
