# Supplementary material for: The genomic scale of fluctuating selection in a natural plant population
Source: Evol Lett. 2022 Dec 11;6(6):506–21. doi: 10.1002/evl3.308 (PMC9783439; doi:10.1002/evl3.308)
Supplement: Supplementary file 5 — Supplemental Information [file EVL3-6-506-s002.zip › simplify.vcf.py]

out1=open("IMLineSNPs.ts.vcf","w")

src  =open("IMLineSNPs.for.timeseries.vcf", "r") #
for line_idx, line in enumerate(src):
        cols = line.replace('\n', '').split('\t')
# Chr_01	11300484	.	T	C	999	.	DP=1211;VDB=0.122446;SGB=294.482;RPB=0.696505;MQB=0.0038703;MQSB=0.883286;BQB=0.0523348;MQ0F=0;ICB=1.00867e-18;HOB=0.368399;AC=113;AN=304;DP4=359,394,219,218;MQ=55	GT:PL:AD	1/1:66,6,0:0,2	1/1:204,24,0:0,8	
	if len(cols[3])==1 and len(cols[4])==1:
		stx=cols[0]
		for j in range(1,9):
			stx+='\t'+cols[j]
		for j in range(9,len(cols)):
			GT=cols[ j ].split(":")[0] # 1/1:101,14,0:1,12 but also really weird shit:: 1/1:0,9,0:26,25	0/0:0,5,5:3,1
			pl1=cols[ j ].split(":")[1]
			ad1=cols[ j ].split(":")[2]
			gcall='./.'
			if GT != "./.":
				if len(pl1.split(","))==3 and len(ad1.split(","))==2:
					gl=[int(pl1.split(",")[0]),int(pl1.split(",")[1]),int(pl1.split(",")[2])]
					if GT =="0/0" and gl[0]==0 and gl[1]>0 and gl[2]>0:
						gcall= '0/0'
					elif GT =="1/1" and gl[2]==0 and gl[1]>0 and gl[0]>0:
						gcall= '1/1'
					elif GT =="0/1" and gl[1]==0 and gl[2]>0 and gl[0]>0:
						gcall= './.'
			stx+='\t'+gcall
		out1.write(stx+'\n')
		
