# Supplementary material for: The genomic scale of fluctuating selection in a natural plant population
Source: Evol Lett. 2022 Dec 11;6(6):506–21. doi: 10.1002/evl3.308 (PMC9783439; doi:10.1002/evl3.308)
Supplement: Supplementary file 5 — Supplemental Information [file EVL3-6-506-s002.zip › Single.test.per.gene.py]

import sys

out1=open("thinned.genes.Fluctuating.txt", "w")

best={}
inx=open("genes.Fluctuating.txt", "r")
for line_idx, liner in enumerate(inx):
	cols = liner.replace('\n', '').split('\t')
# 1	A0216	Chr_01	1047889	C	A	11	0.9395805603527595	2.48765956003	0.9169156493579047	0.9609387181752629	2.68512414145	0.394929162838	0.5297197373654816	[0.854890742982, 1.05754998633, 0.981252385656, 0.863713282628, 0.906347953713, 0.970503980411, 0.813374164178, 1.1601284918, 1.0364793835, 1.06707413622, 0.859222843387]	37.824499392	4.071597848809283e-05
	try:
		uu=best[cols[1]]
		pval = float(cols[16])
		if pval<best[cols[1]][0]:
			best[cols[1]][0]=pval
			best[cols[1]][1]=liner						

	except KeyError:
		pval = float(cols[16]) # test fluctuating
		best[cols[1]]=[pval,liner]

for gen in best:
	out1.write(best[gen][1])

out1.close()
inx.close()


out1=open("thinned.genes.Linear.txt", "w")

best={}
inx=open("genes.Linear.txt", "r")
for line_idx, liner in enumerate(inx):
	cols = liner.replace('\n', '').split('\t')

#1	A0708	Chr_01	3851088	C	T	69.0393163768	6.793710038976997e-11	24.0780387186	9.250934747129236e-07
	try:
		uu=best[cols[1]]
		pval = float(cols[13])
		if pval<best[cols[1]][0]:
			best[cols[1]][0]=pval
			best[cols[1]][1]=liner						

	except KeyError:
		pval = float(cols[13]) # test fluctuating
		best[cols[1]]=[pval,liner]

for gen in best:
	out1.write(best[gen][1])
