# Supplementary material for: The genomic scale of fluctuating selection in a natural plant population
Source: Evol Lett. 2022 Dec 11;6(6):506–21. doi: 10.1002/evl3.308 (PMC9783439; doi:10.1002/evl3.308)
Supplement: Supplementary file 5 — Supplemental Information [file EVL3-6-506-s002.zip › SNP.to.gene.py]

import sys

out1=open("genes.Fluctuating.txt", "w")
inx= open("Qval.0.05.Fluctuating.txt", "r")
for line_idxx, liner in enumerate(inx):
	colx = liner.replace('\n', '').split('\t')
# Chr_01	1047889	C	A	39.2748288303	2.272351698717756e-05	0.394929162838	0.5297197373654854

	chrom = colx[0]	
	pos = int(colx[1])

	cxt=0
	src  =open("genes.in.v5.txt", "r") #
	for line_idx, line in enumerate(src):
		cols = line.replace('\n', '').split('\t') 
	# Chr_01	82	5456	A0001
	# Chr_01	6381	9677	A0002
		if cols[0] == chrom:
			px1 = int(cols[1])
			px2 = int(cols[2])
			if pos>=px1 and pos<=px2:
				cxt+=1
				out1.write(str(cxt)+'\t'+cols[3]+'\t'+liner)		
	src.close()
inx.close()
out1.close()

out1=open("genes.Linear.txt", "w")
inx= open("Qval.0.05.Linear.txt", "r")
for line_idxx, liner in enumerate(inx):
	colx = liner.replace('\n', '').split('\t')
# Chr_01	1047889	C	A	39.2748288303	2.272351698717756e-05	0.394929162838	0.5297197373654854

	chrom = colx[0]	
	pos = int(colx[1])

	cxt=0
	src  =open("genes.in.v5.txt", "r") #
	for line_idx, line in enumerate(src):
		cols = line.replace('\n', '').split('\t') 
	# Chr_01	82	5456	A0001
	# Chr_01	6381	9677	A0002
		if cols[0] == chrom:
			px1 = int(cols[1])
			px2 = int(cols[2])
			if pos>=px1 and pos<=px2:
				cxt+=1
				out1.write(str(cxt)+'\t'+cols[3]+'\t'+liner)		
	src.close()
