# Supplementary material for: The genomic scale of fluctuating selection in a natural plant population
Source: Evol Lett. 2022 Dec 11;6(6):506–21. doi: 10.1002/evl3.308 (PMC9783439; doi:10.1002/evl3.308)
Supplement: Supplementary file 5 — Supplemental Information [file EVL3-6-506-s002.zip › standardized_LD_per_gene.py]

# LD measureds as R2 within genes

import sys
from math import sqrt


out2= open("gene.LD.txt", "w")

sizecats=[100,200,500,1000,2000,5000,10000,20000,50000]
meanR2={}
for j in range(6):
	meanR2[j]=[0,0.0]


inx=open("R2.withingene.txt", "r")
for line_idx, line in enumerate(inx):
	cols = line.replace('\n', '').split('\t') 
# A0001	Chr_01	162	19	0.827242341791	24	0.856687956073	59	0.844288227819	67	0.725063652962	67	0.844145945435	17	0.804224615632	0	NA	0	NA	0	NA
	for j in range(6):
		n=float(cols[3+2*j])
		if n>0:
			r2=float(cols[4+2*j])
			meanR2[j][0]+=n
			meanR2[j][1]+=(n*r2)
inx.close()

for j in range(6):
	meanR2[j][1]=meanR2[j][1]/meanR2[j][0]
	print j,meanR2[j][1]


inx=open("R2.withingene.txt", "r")
for line_idx, line in enumerate(inx):
	cols = line.replace('\n', '').split('\t') 
# A0001	Chr_01	162	19	0.827242341791	24	0.856687956073	59	0.844288227819	67	0.725063652962	67	0.844145945435	17	0.804224615632	0	NA	0	NA	0	NA
	nt=0.0
	rt=0.0
	for j in range(6):
		n=float(cols[3+2*j])
		if n>0:
			r2=float(cols[4+2*j])
			nt+=n
			rt+=(n*(r2-meanR2[j][1]))

	if nt>0:
		out2.write(cols[0]+"\t"+cols[1]+"\t"+cols[2]+"\t"+str(nt)+"\t"+str(rt/nt)+'\n')
	else:
		out2.write(cols[0]+"\t"+cols[1]+"\t"+cols[2]+"\t"+str(nt)+"\tNA\n")	
inx.close()


	
