# Supplementary material for: The genomic scale of fluctuating selection in a natural plant population
Source: Evol Lett. 2022 Dec 11;6(6):506–21. doi: 10.1002/evl3.308 (PMC9783439; doi:10.1002/evl3.308)
Supplement: Supplementary file 5 — Supplemental Information [file EVL3-6-506-s002.zip › temporal.covariance.all.py]

# Calculate T1 and T2

from scipy.stats import multivariate_normal,chi2
from scipy import optimize
import numpy as np
from math import sqrt,asin,log

Years_with_data = 11 # held to this value for general LL
minMAF = 0.05
zlow = 2.0*asin(sqrt(minMAF))
zhigh= 2.0*asin(sqrt(1.0-minMAF))

Ne = 11790

print "lowz,highz",zlow,zhigh

infile = "Z.by.year.txt"
out1=open("Fluct.v.all.covar.txt","w")


rsnps={}
in1  =open("thinned.genes.Fluctuating.txt", "r") # 
for line_idx, line in enumerate(in1):
        cols = line.replace('\n', '').split('\t') 
# 1	N0685	Chr_14	3898562	G	A	43.0174017208	4.937526187021035e-06	2.45459090555	0.11718169513968568
	rsnps[cols[2]+"_"+cols[3]]=1
in1.close()
print "SNP fluct ",len(rsnps.keys())


# main
yearbypos={}
dz_mat={}
cmat={}
vdz={}
fcmat={}
fvdz={}
tables={}
ftables={}
for j in range(10):
	vdz[j]=0.0
	fvdz[j]=0.0
for j in range(9):
	cmat[j]={}
	fcmat[j]={}
	tables[j]={}
	ftables[j]={}
	for k in range(j+1,10):
		cmat[j][k]=0.0
		fcmat[j][k]=0.0
		tables[j][k]=[[0,0],[0,0]]
		ftables[j][k]=[[0,0],[0,0]]


VarDZ=0.0
no_snps=0
no_specials=0
src  =open(infile, "r") # 
for line_idx, line in enumerate(src):
        cols = line.replace('\n', '').split('\t') 
# Chrom	pos	Ref	alt	1998	2007	2010	2011	2012	2013	2014	2015	2016	2017	2021	CP	IA	Quarry
# Chr_01	10051348	A	G	1.61403977419,0.0561050869598,531,467	1.6814885722,0.0574262022831,245,334	1.58809501536,0.0541371872198,340,386	1.62211889486,0.0474120904959,354,310	1.6227667827,0.0462739134636,293,333	1.61931160498,0.0434108467322,406,607	1.80672254478,0.0643042319101,390,306	1.66774365428,0.0576416732667,454,470	1.60115160597,0.0511792384261,390,610	1.67164819773,0.0552579256383,261,271	1.64746199367,0.0412609819422,1202,1535	160,7	129,22	204,70

	if line_idx==0:
		for j in range(4,len(cols)-3):
			yearbypos[j]=int(cols[j])

	else:
		z=[]
		se=[]
		yrs=[]
		for j in range(4,len(cols)-3):
			if cols[j][0]=="N": # NA,NA
				pass
			else:
				z.append( float( cols[j].split(",")[0] ) )
				se.append( float( cols[j].split(",")[1] ) )
				yrs.append( yearbypos[j] )


		tests = len(z)
		if tests==11:

			try:
				special=rsnps[cols[0]+"_"+cols[1]]
				no_specials+=1
			except KeyError:
				special=0

			z_ave = sum(z)/float(tests)
			if z_ave>zlow and z_ave<zhigh:

				no_snps+=1
				if int(cols[1]) % 2 == 0:  # score allele freq for alt
					for j in range(len(z)): # z refers to 
						z[j]= 3.141592653589793-z[j]

				VarDZ+=( (z[10]-z[0])**2.0 - se[0]**2.0 - se[10]**2.0 ) 
				for j in range(10):
					vdz[j]+=( (z[j+1]-z[j])**2.0 - se[j+1]**2.0 - se[j]**2.0 )
				for j in range(9):
					dzj = z[j+1]-z[j]
					for k in range(j+1,10):
						dzk = z[k+1]-z[k]
						vk=[0,0]
						if dzj>0:
							vk[0]=1
						if dzk>0:
							vk[1]=1
						tables[j][k][vk[0]][vk[1]]+=1
						if special==1:
							ftables[j][k][vk[0]][vk[1]]+=1
						if k==(j+1):
							cmat[j][k]+= dzj*dzk + se[j+1]**2.0
						else:
							cmat[j][k]+= dzj*dzk

				if special==1:
					for j in range(10):
						fvdz[j]+=( (z[j+1]-z[j])**2.0 - se[j+1]**2.0 - se[j]**2.0 )
					for j in range(9):
						dzj = z[j+1]-z[j]
						for k in range(j+1,10):
							dzk = z[k+1]-z[k]
							if k==(j+1):
								fcmat[j][k]+= dzj*dzk + se[j+1]**2.0
							else:
								fcmat[j][k]+= dzj*dzk

				if line_idx % 100000 == 0:
					print cols[0],cols[1],cmat[0][1]
src.close()


VarDZ=VarDZ/float(no_snps)
print "Corrected Var dz first/last samples only",VarDZ
term2=0.0
term1=0.0
for j in range(10):
	vdz[j]=	vdz[j]/float(no_snps)
	fvdz[j]=fvdz[j]/float(no_specials)
	print "Corrected v interval",j,k,vdz[j]
	term1+=vdz[j]

for j in range(9):
	for k in range(j+1,10):
		cmat[j][k]=cmat[j][k]/float(no_snps)
		fcmat[j][k]=fcmat[j][k]/float(no_specials)
		print "Corrected C intervals",j,k,cmat[j][k]
		term2+=2.0*cmat[j][k]


pred_vardz=term1+term2

out1.write(str(VarDZ)+'\t'+str(pred_vardz)+'\t'+str(term1)+'\t'+str(term2)+'\n')

print "Overall stats", str(VarDZ)+'\t'+str(pred_vardz)+'\t'+str(term1)+'\t'+str(term2)

for j in range(9):
	for k in range(j+1,10):
		out1.write(str(j)+'\t'+str(k)+'\t'+str(yrs[j])+'\t'+str(yrs[k])+'\t'+str(cmat[j][k])+'\t'+str(fcmat[j][k]))
		out1.write('\t'+str(tables[j][k][0][0])+'\t'+str(tables[j][k][0][1])+'\t'+str(tables[j][k][1][0])+'\t'+str(tables[j][k][1][1]))
		out1.write('\t'+str(ftables[j][k][0][0])+'\t'+str(ftables[j][k][0][1])+'\t'+str(ftables[j][k][1][0])+'\t'+str(ftables[j][k][1][1])+'\n')

print "Buffalo/Coop Ratio",term2/VarDZ
