# Supplementary material for: The genomic scale of fluctuating selection in a natural plant population
Source: Evol Lett. 2022 Dec 11;6(6):506–21. doi: 10.1002/evl3.308 (PMC9783439; doi:10.1002/evl3.308)
Supplement: Supplementary file 5 — Supplemental Information [file EVL3-6-506-s002.zip › temporal.covariance.bs.py]

# bs :: bootstrap 50kb intervals

from random import randint
import numpy as np
from math import sqrt,asin,log
import sys

windowsize = 50000

Years_with_data = 11 # held to this value for general LL
minMAF = 0.05
zlow = 2.0*asin(sqrt(minMAF))
zhigh= 2.0*asin(sqrt(1.0-minMAF))

replicate = sys.argv[1] 
infile = "Z.by.year.txt" 
out1=open(replicate+".bs_covar.txt","w")

# main
yearbypos={}
dz_mat={}
cmat={}
vdz={}
for j in range(10):
	vdz[j]=0.0

for j in range(9):
	cmat[j]={}
	for k in range(j+1,10):
		cmat[j][k]=0.0


VarDZ=0.0
no_snps=0
data={}

src  =open(infile, "r") # 
for line_idx, line in enumerate(src):
        cols = line.replace('\n', '').split('\t') 
# Chrom	pos	Ref	alt	1998	2007	2010	2011	2012	2013	2014	2015	2016	2017	2021	CP	IA	Quarry
# Chr_01	10051348	A	G	1.61403977419,0.0561050869598,531,467	1.6814885722,0.0574262022831,245,334	1.58809501536,0.0541371872198,340,386	1.62211889486,0.0474120904959,354,310	1.6227667827,0.0462739134636,293,333	1.61931160498,0.0434108467322,406,607	1.80672254478,0.0643042319101,390,306	1.66774365428,0.0576416732667,454,470	1.60115160597,0.0511792384261,390,610	1.67164819773,0.0552579256383,261,271	1.64746199367,0.0412609819422,1202,1535	160,7	129,22	204,70

	if line_idx==0:
		for j in range(4,len(cols)-3):
			yearbypos[j]=int(cols[j])

	else:
		z=[]
		se=[]
		yrs=[]
		for j in range(4,len(cols)-3):
			if cols[j][0]=="N": # NA,NA
				pass
			else:
				z.append( float( cols[j].split(",")[0] ) )

		tests = len(z)
		if tests==11:

			z_ave = sum(z)/float(tests)
			if z_ave>zlow and z_ave<zhigh:

				win=int( int(cols[1])/windowsize )
				window = cols[0]+"_"+str(win)

				try:
					uv=data[window].append(line)
				except KeyError:
					data[window]=[line]

				no_snps+=1

src.close()

windowlist=data.keys()
no_windows=len(windowlist)

ctx=0
while ctx<no_snps: # ctx is count of snps in bs dataset
	cw = randint(0,no_windows-1)
	WIN = windowlist[cw]
	for j in range( len(data[WIN]) ):
		cols = data[WIN][j].replace('\n', '').split('\t') 

		z=[]
		se=[]
		yrs=[]
		for j in range(4,len(cols)-3):
			z.append( float( cols[j].split(",")[0] ) )
			se.append( float( cols[j].split(",")[1] ) )
			yrs.append( yearbypos[j] )


		tests = len(z)
		z_ave = sum(z)/float(tests)

		if int(cols[1]) % 2 == 0:  # score allele freq for alt
			for j in range(len(z)): # z refers to 
				z[j]= 3.141592653589793-z[j]

		VarDZ+=( (z[10]-z[0])**2.0 - se[0]**2.0 - se[10]**2.0 ) 
		for j in range(10):
			vdz[j]+=( (z[j+1]-z[j])**2.0 - se[j+1]**2.0 - se[j]**2.0 )
		for j in range(9):
			dzj = z[j+1]-z[j]
			for k in range(j+1,10):
				dzk = z[k+1]-z[k]
				if k==(j+1):
					cmat[j][k]+= dzj*dzk + se[j+1]**2.0
				else:
					cmat[j][k]+= dzj*dzk


	ctx+= len(data[WIN]) # snp count for this replicate
	# print ctx,WIN
 
print no_snps,"rep snps",ctx
VarDZ=VarDZ/float(ctx)

term1=0.0
pred_vardz=0.0
for j in range(10):
	vdz[j]=	vdz[j]/float(ctx)
	#print "Corrected v interval",j,k,vdz[j]
	term1z+=vdz[j]

term2=0.0
for j in range(9):
	for k in range(j+1,10):
		cmat[j][k]=cmat[j][k]/float(ctx)
		term2+=2.0*cmat[j][k]
pred_vardz=term1+term2

out1.write(replicate+'\t'+str(VarDZ)+'\t'+str(pred_vardz)+'\t'+str(term1)+'\t'+str(term2)+'\n')

print "Corrected Var dz first/last samples only",VarDZ,"all samples",pred_vardz

for j in range(9):
	for k in range(j+1,10):
		out1.write(replicate+'\t'+str(j)+'\t'+str(k)+'\t'+str(yrs[j])+'\t'+str(yrs[k])+'\t'+str(cmat[j][k])+'\n')
