# Supplementary material for: The genomic scale of fluctuating selection in a natural plant population
Source: Evol Lett. 2022 Dec 11;6(6):506–21. doi: 10.1002/evl3.308 (PMC9783439; doi:10.1002/evl3.308)
Supplement: Supplementary file 5 — Supplemental Information [file EVL3-6-506-s002.zip › temporal.covariance.by.gene.py]

# bs1:: make the window file to be read for each bootstrap replicate

from scipy.stats import pearsonr
from math import sqrt,asin,log

Years_with_data = 11 # held to this value for general LL
minMAF = 0.05
zlow = 2.0*asin(sqrt(minMAF))
zhigh= 2.0*asin(sqrt(1.0-minMAF))

out1=open("LD.covar.by.gene.txt","w")
out2=open("LD.covar.gene.stats.txt","w")

LDbins = [-0.119324938841,-0.0453281985674,0.058687011061,50.0]

snp_to_gene={}
src  =open("IMLineSNPs.v5gene.txt", "r") # 
for line_idx, line in enumerate(src):
        cols = line.replace('\n', '').split('\t') 
# A1161	Chr_01	11300164
# A1161	Chr_01	11300247
	
	snp_to_gene[cols[1]+"_"+cols[2]]=cols[0]
src.close()


winstats={}
VarDZ={"low":0.0,"high":0.0}
no_snps={"low":0,"high":0}
yearbypos={}
src  =open("../Z.by.year.txt", "r") # 
for line_idx, line in enumerate(src):
        cols = line.replace('\n', '').split('\t') 
# Chrom	pos	Ref	alt	1998	2007	2010	2011	2012	2013	2014	2015	2016	2017	2021	CP	IA	Quarry
# Chr_01	10051348	A	G	1.61403977419,0.0561050869598,531,467	1.6814885722,0.0574262022831,245,334	1.58809501536,0.0541371872198,340,386	1.62211889486,0.0474120904959,354,310	1.6227667827,0.0462739134636,293,333	1.61931160498,0.0434108467322,406,607	1.80672254478,0.0643042319101,390,306	1.66774365428,0.0576416732667,454,470	1.60115160597,0.0511792384261,390,610	1.67164819773,0.0552579256383,261,271	1.64746199367,0.0412609819422,1202,1535	160,7	129,22	204,70

	if line_idx==0:
		for j in range(4,len(cols)-3):
			yearbypos[j]=int(cols[j])

	else:

		try:

			geneID = snp_to_gene[cols[0]+"_"+cols[1]]
			try:
				uk=winstats[geneID]
			except KeyError:
				winstats[geneID]=[0,0,0,0]

			z=[]
			se=[]
			yrs=[]
			for j in range(4,len(cols)-3):
				if cols[j][0]=="N": # NA,NA
					pass
				else:
					z.append( float( cols[j].split(",")[0] ) )
					se.append( float( cols[j].split(",")[1] ) )
					yrs.append( yearbypos[j] )

			tests = len(z)
			if tests==11:
				z_ave = sum(z)/float(tests)
				if z_ave>zlow and z_ave<zhigh:
					winstats[geneID][1]+=1 # count of snps

					if int(cols[1]) % 2 == 0:  # score allele freq for alt
						for j in range(len(z)): # z refers to 
							z[j]= 3.141592653589793-z[j]

					winstats[geneID][2] +=( (z[10]-z[0])**2.0 - se[0]**2.0 - se[10]**2.0 ) 
					varsingles=0.0
					for j in range(10):
						varsingles+=( (z[j+1]-z[j])**2.0 - se[j+1]**2.0 - se[j]**2.0 )
					winstats[geneID][3] += varsingles

		except KeyError: # snp not tested
			pass
src.close()


R2_total=[]
vtot_total=[]
vint_total=[]	
cint_total=[]	
abs_vint_total=[]	
abs_cint_total=[]	

nrcat=[0 for x in range(4)]
m_R2_total=[0.0 for x in range(4)]
m_vtot_total=[0.0 for x in range(4)]
m_vint_total=[0.0 for x in range(4)]	
m_cint_total=[0.0 for x in range(4)]	
m_abs_vint_total=[0.0 for x in range(4)]	
m_abs_cint_total=[0.0 for x in range(4)]

src  =open("gene.LD.txt", "r") # 
for line_idx, line in enumerate(src):
        cols = line.replace('\n', '').split('\t') 
# A0001	Chr_01	162	253.0	0.487015882618
	geneID=cols[0]
	try:
		uk=winstats[geneID]
		if cols[4] != "NA":
			r2=float(cols[4])
			rcat=3
			if r2 < LDbins[0]:
				rcat=0
			elif r2 < LDbins[1]:
				rcat=1
			elif r2 < LDbins[2]:
				rcat=2

			vardz = uk[2]/float(uk[1])
			varint = uk[3]/float(uk[1])
			out1.write(line.replace('\n', '')+'\t'+str(uk[1])+'\t'+str(uk[2])+'\t'+str(uk[3])+'\t'+str(uk[2]-uk[3])+'\n')

			nrcat[rcat]+=uk[1]
			m_R2_total[rcat]+=r2*float(uk[1])
			m_vtot_total[rcat]+=uk[2]
			m_vint_total[rcat]+=uk[3]	
			m_cint_total[rcat]+=(uk[2]-uk[3])	
			m_abs_vint_total[rcat]+=abs(uk[3])	
			m_abs_cint_total[rcat]+=abs(uk[2]-uk[3])

			for x in range(uk[1]):
				R2_total.append(r2)
				vtot_total.append(vardz)
				vint_total.append(varint)	
				cint_total.append(vardz-varint)	
				abs_vint_total.append(abs(varint))	
				abs_cint_total.append(abs(vardz-varint))

	except KeyError:
		out1.write(line.replace('\n', '')+'\tNA\tNA\tNA\tNA\n')

out2.write("Real")
r,p=pearsonr(R2_total,vtot_total)
print "standardized LD vs overall var",r,p
out2.write("\t"+str(r)+"\t"+str(p))

r,p=pearsonr(R2_total,vint_total)
print "standardized LD vs var invervals",r,p
out2.write("\t"+str(r)+"\t"+str(p))

r,p=pearsonr(R2_total,cint_total)
print "standardized LD vs overall covar",r,p
out2.write("\t"+str(r)+"\t"+str(p))

r,p=pearsonr(R2_total,abs_vint_total)
print "standardized LD vs ABS var invervals",r,p
out2.write("\t"+str(r)+"\t"+str(p))

r,p=pearsonr(R2_total,abs_cint_total)
print "standardized LD vs ABS overall covar",r,p
out2.write("\t"+str(r)+"\t"+str(p))

R2_total.sort()
n = len(R2_total)
print n,"R2 quartiles"
for j in range(0,4):
	x = int(j*n/4) 
	print float(j)/4, R2_total[x]

print "by Quartiles"
for rcat in range(4):
	out2.write("\tQ"+str(rcat))

	print "quartile",rcat,nrcat[rcat]
	nxt = float(nrcat[rcat])
	m_R2_total[rcat]=m_R2_total[rcat]/nxt
	out2.write("\t"+str(nrcat[rcat])+"\t"+str(m_R2_total[rcat]))
	print "R2",m_R2_total[rcat]
	m_vtot_total[rcat]=m_vtot_total[rcat]/nxt
	out2.write("\t"+str(m_vtot_total[rcat]))
	print "m_vtot_total",m_vtot_total[rcat]
	m_vint_total[rcat]=m_vint_total[rcat]/nxt
	out2.write("\t"+str(m_vint_total[rcat]))
	print "m_vint_total",m_vint_total[rcat]
	m_cint_total[rcat]=m_cint_total[rcat]/nxt
	out2.write("\t"+str(m_cint_total[rcat]))
	print "m_cint_total",m_cint_total[rcat]
	m_abs_vint_total[rcat]=m_abs_vint_total[rcat]/nxt
	out2.write("\t"+str(m_abs_vint_total[rcat]))
	print "m_abs_vint_total",m_abs_vint_total[rcat]
	m_abs_cint_total[rcat]=m_abs_cint_total[rcat]/nxt
	out2.write("\t"+str(m_abs_cint_total[rcat]))
	print "m_abs_cint_total",m_abs_cint_total[rcat]
