# Supplementary material for: The genomic scale of fluctuating selection in a natural plant population
Source: Evol Lett. 2022 Dec 11;6(6):506–21. doi: 10.1002/evl3.308 (PMC9783439; doi:10.1002/evl3.308)
Supplement: Supplementary file 5 — Supplemental Information [file EVL3-6-506-s002.zip › vcf.readcounts.py]

#-------------------------------------------------------------------------------
# Name:        
# v2:: allele freq by depth
#-------------------------------------------------------------------------------
from scipy import stats
import sys
from random import shuffle
from math import sqrt,asin,exp,log


omf="cleaned.IM2021.bcf.vcf"

out1 = open("Chr8up.genic.readcounts.txt","w")
out2 = open("Chr8up.intergenic.readcounts.txt","w")

MIN_maf = 0.05

Qualdist={}
MQdist={}
CalledSamps={}

listx=["Chr_01","Chr_02","Chr_03","Chr_04","Chr_05","Chr_06","Chr_07"]
skip = {}
for x in listx:
	skip[x]=1

listy=["Chr_08","Chr_09","Chr_10","Chr_11","Chr_12","Chr_13","Chr_14"]

InGene={}
src  =open("genes.in.v5.txt", "r") #
for line_idx, line in enumerate(src):
        cols = line.replace('\n', '').split('\t') 
# Chr_01	82	5456	A0001
# Chr_01	6381	9677	A0002
# 	cnum = int(cols[0].split("_")[1])
	if cols[0] in listy:
		for pos in range(int(cols[1]),int(cols[2])+1):
			InGene[cols[0]+"_"+str(pos)]= 1 # cols[3]
src.close()
print "loaded",len(InGene.keys())


samples=[]
in1  =open("vcf.positions.txt", "r") # 
for line_idx, line in enumerate(in1):
        cols = line.replace('\n', '').split('\t') 
# 9	1998_1
	samples.append(cols[1])
in1.close()


# Qstats=[[0,0.0] for j in range(6)]
# Qpool=[0,0.0]

out1.write('Chrom\tpos\tRef\talt')
for k in range(len(samples)):
	out1.write('\t'+samples[k])
out1.write('\n')

out2.write('Chrom\tpos\tRef\talt')
for k in range(len(samples)):
	out2.write('\t'+samples[k])
out2.write('\n')

src  =open(omf, "r") # 
for line_idx, line in enumerate(src):
        cols = line.replace('\n', '').split('\t') 
# Chr_01	10010527	.	G	C	325	.	DP=781;VDB=6.63437e-38;SGB=571.697;MQSB=0.999073;MQ0F=0.897567;AC=80;AN=80;DP4=0,0,634,69;MQ=0	GT:PL:AD	1/1:30,255,0:0,250	1/1:31,255,0:0,373	1/1:4,3,0:0,1	1/1:11,9,0:0,3	1/1:4,3,0:0,1	1/1:11,9,0:0,3	1/1:8,6,0:0,2	1/1:9,9,0:0,3	1/1:7,6,0:0,2	./.:0,0,0:0,0	./.:0,0,0:0,0	1/1:11,9,0:0,3	1/1:4,3,0:0,1	1/1:4,3,0:0,1	1/1:17,15,0:0,5	1/1:7,6,0:0,2	1/1:7,6,0:0,2	1/1:7,6,0:0,2	1/1:13,12,0:0,4	1/1:4,3,0:0,1	1/1:4,3,0:0,1	1/1:7,6,0:0,2	1/1:4,3,0:0,1	1/1:4,3,0:0,1	./.:0,0,0:0,0	1/1:4,3,0:0,1	1/1:8,6,0:0,2	./.:0,0,0:0,0	1/1:4,3,0:0,1	./.:0,0,0:0,0	1/1:8,6,0:0,2	1/1:8,6,0:0,2	1/1:7,6,0:0,2	1/1:7,6,0:0,2	1/1:20,21,0:0,7	1/1:4,3,0:0,1	1/1:4,3,0:0,1	1/1:4,3,0:0,1	1/1:14,12,0:0,4	1/1:4,3,0:0,1	./.:0,0,0:0,0	1/1:20,18,0:0,6	1/1:4,3,0:0,1	./.:0,0,0:0,0	1/1:8,6,0:0,2	./.:0,0,0:0,0	./.:0,0,0:0,0	1/1:4,3,0:0,1	./.:0,0,0:0,0	1/1:7,6,0:0,2	./.:0,0,0:0,0	./.:0,0,0:0,0	./.:0,0,0:0,0	./.:0,0,0:0,0	./.:0,0,0:0,0	./.:0,0,0:0,0	./.:0,0,0:0,0	./.:0,0,0:0,0
	try:
		uxw = skip[cols[0]]
	except KeyError:

		try:
			uk = InGene[cols[0]+"_"+cols[1]]
			plist=[]
			for j in range(9,31): # population pools
				GT= cols[ j ].split(":")[0] # 1/1:101,14,0:1,12 but also really weird shit:: 1/1:0,9,0:26,25	0/0:0,5,5:3,1
				pl1=cols[ j ].split(":")[1]
				ad1=cols[ j ].split(":")[2]
				Rcc=int(ad1.split(",")[0])
				Acc=int(ad1.split(",")[1])
				if Rcc+Acc>0:
					plist.append(float(Rcc)/float(Rcc+Acc))

			if len(plist)== 22 and max(plist)>=MIN_maf and min(plist)<=(1-MIN_maf):
				out1.write(cols[0]+'\t'+cols[1]+'\t'+cols[3]+'\t'+cols[4])
				for k in range(len(samples)):
					j=k+9

					GT= cols[ j ].split(":")[0] # 1/1:101,14,0:1,12 but also really weird shit:: 1/1:0,9,0:26,25	0/0:0,5,5:3,1
					pl1=cols[ j ].split(":")[1]
					ad1=cols[ j ].split(":")[2]
					out1.write('\t'+ad1)
				out1.write('\n')
		except KeyError:
			
			plist=[]
			for j in range(9,31): # population pools
				GT= cols[ j ].split(":")[0] # 1/1:101,14,0:1,12 but also really weird shit:: 1/1:0,9,0:26,25	0/0:0,5,5:3,1
				pl1=cols[ j ].split(":")[1]
				ad1=cols[ j ].split(":")[2]
				Rcc=int(ad1.split(",")[0])
				Acc=int(ad1.split(",")[1])
				if Rcc+Acc>0:
					plist.append(float(Rcc)/float(Rcc+Acc))

			if len(plist)== 22 and max(plist)>=MIN_maf and min(plist)<=(1-MIN_maf):
				out2.write(cols[0]+'\t'+cols[1]+'\t'+cols[3]+'\t'+cols[4])
				for k in range(len(samples)):
					j=k+9

					GT= cols[ j ].split(":")[0] # 1/1:101,14,0:1,12 but also really weird shit:: 1/1:0,9,0:26,25	0/0:0,5,5:3,1
					pl1=cols[ j ].split(":")[1]
					ad1=cols[ j ].split(":")[2]
					out2.write('\t'+ad1)
				out2.write('\n')

src.close()
