# Supplementary material for: The genomic scale of fluctuating selection in a natural plant population
Source: Evol Lett. 2022 Dec 11;6(6):506–21. doi: 10.1002/evl3.308 (PMC9783439; doi:10.1002/evl3.308)
Supplement: Supplementary file 5 — Supplemental Information [file EVL3-6-506-s002.zip › z.per.year.v2.py]

#-------------------------------------------------------------------------------
# Name:        
# Purpose:     Report m and z by chrom for SNPs with min total depth
#-------------------------------------------------------------------------------

import sys
from math import sqrt,asin

Years = 11
min2 = 100 # lowest count to include a sample in analysis
minMAF = 0.05
zlow = 2.0*asin(sqrt(minMAF))
zhigh= 2.0*asin(sqrt(1.0-minMAF))
print "lowz,highz",zlow,zhigh

infile = "slim.Genic.m_z.txt"
out1=open("DZ.by.interval.txt","w")
out2=open("Z.by.year.txt","w")

vstat={}
yearlist=[]
xpositions={}
in1  =open("paired.samples.txt", "r") # 
for line_idx, line in enumerate(in1):
        cols = line.replace('\n', '').split('\t') 
	xpositions[cols[0]] = [int(cols[1]),int(cols[2])]
	vstat[cols[0]]=[0,0.0,0.0]
# 1998	4	5
	yearlist.append(cols[0])
in1.close()


nv={}
in1  =open("nv2.Genic.m_z.txt", "r") # 
for line_idx, line in enumerate(in1):
        cols = line.replace('\n', '').split('\t') 
# 	1998	0.00856655633656
	nv[ cols[0] ]=float(cols[1])
in1.close()

out2.write("Chrom\tpos\tRef\talt")
for j in range(Years):
	out2.write('\t'+yearlist[j] )
out2.write('\tCP\tIA\tQuarry\n')


src  =open(infile, "r") # 
for line_idx, line in enumerate(src):
        cols = line.replace('\n', '').split('\t') 
# Chrom	pos	Ref	alt	rd.1998_1.c.bam	rd.1998_2.c.bam	rd.2007_1.c.bam	rd.2007_2.c.bam	rd.2010_A.c.bam	rd.2010_B.c.bam	rd.2011_A.c.bam	rd.2011_B.c.bam	rd.2012_A.c.bam	rd.2012_B.c.bam	rd.2013_1.c.bam	rd.2013_2.c.bam	rd.2014_1.c.bam	rd.2014_2.c.bam	rd.2015_A.c.bam	rd.2015_B.c.bam	rd.2016_1.c.bam	rd.2016_2.c.bam	rd.2017_1.c.bam	rd.2017_2.c.bam	rd.2021_even.bam	rd.2021_odd.bam	CP.bam	IA.bam	Quarry.bam	s.mim10_S8.bam	...

	if line_idx==0:
		pass
	else:

# Chr_01	10010600	T	C	186,1.71104055205	170,1.55903134951	202,1.57079632679	194,1.66371347578	201,1.5459181387	207,1.546639388	225,1.55746259837	176,1.60489384269	184,1.65786280914	192,1.47690845169	305,1.56096010261	...
		out2.write(cols[0]+"\t"+cols[1]+"\t"+cols[2]+"\t"+cols[3])
		out1.write(cols[0]+"\t"+cols[1]+"\t"+cols[2]+"\t"+cols[3])
		for j in range(len(yearlist)):

			year = yearlist[j]
			s1 = xpositions[year][0]
			s2 = xpositions[year][1]

			vv1=cols[ s1 ].split(",")
			m1=int(vv1[0])
			vv2=cols[ s2 ].split(",")
			m2=int(vv2[0])
			if m1>=min2 and m2>=min2:
				z1=float(vv1[1])
				z2=float(vv2[1])
				zbar=(z1+z2)/2.0
				SE = sqrt( (nv[year] + 1.0/float(m1) + 1.0/float(m2))/4.0 ) 
				out2.write('\t'+str(zbar)+','+str(SE)+','+str(m1)+','+str(m2))
				if zbar>zlow and zbar<zhigh:
					vstat[year][0]+=1
					vstat[year][1]+=(nv[year] + 1.0/float(m1) + 1.0/float(m2))/4.0
					vstat[year][2]+=(1.0/float(m1) + 1.0/float(m2))/4.0

				if j>0:
					if last[0] != "NA":
						if (zbar+last[0])/2.0 >zlow and (zbar+last[0])/2.0 <zhigh: 
							dz2 = zbar-last[0]
							evar= (nv[year] + 1.0/float(m1) + 1.0/float(m2))/4.0 + last[1]	# sampling variance on delta_z			
							out1.write('\t'+str(dz2)+","+str(evar))
						else:
							out1.write('\tNA')
					else:			
						out1.write('\tNA')
				last=[ zbar, (nv[year] + 1.0/float(m1) + 1.0/float(m2))/4.0 ]
			else:
				out2.write('\tNA,NA,0,0')
				if j>0:
					out1.write('\tNA')
				last=[ "NA", "NA" ]
		out1.write('\t'+cols[26]+'\t'+cols[27]+'\t'+cols[28]+'\n')
		out2.write('\t'+cols[26]+'\t'+cols[27]+'\t'+cols[28]+'\n')

print "year, var, readdepth var"
for yr in vstat:
	print yr, vstat[yr][0], vstat[yr][1]/float(vstat[yr][0]), vstat[yr][2]/float(vstat[yr][0])
